# Supplementary material for: Dichlorido{(2E)-2-[phen­yl(pyridin-2-yl)methyl­idene]hydrazinecarbo­thio­amide}cadmium(II) methanol monosolvate
Source: Acta Crystallogr Sect E Struct Rep Online. 2014 Jul 17;70(Pt 8):m301–2. doi: 10.1107/S1600536814015694 (PMC4158520; doi:10.1107/S1600536814015694)
Supplement: Supplementary file 1 [file e-70-0m301-sup1.cif]

##############################################################################
#                                                                            #
# This CIF contains the data in a paper accepted for publication in          #
# Acta Crystallographica Section E. It conforms to the requirements of       #
# Notes for Authors for Acta Crystallographica Section E, and has been       #
# peer reviewed under the auspices of the IUCr Commission on Journals.       #
#                                                                            #
# Full details of the Crystallographic Information File format               #
# are given in the paper "The Crystallographic Information File (CIF):       #
# a New Standard Archive File for Crystallography" by S. R. Hall, F. H.      #
# Allen and I. D. Brown [Acta Cryst. (1991), A47, 655-685].                  #
#                                                                            #
# The current version of the core CIF dictionary is obtainable from          #
# ftp://ftp.iucr.org/pub/cif_core.dic.                                       #
#                                                                            #
# Software is freely available for graphical display of the structure(s)     #
# in this CIF. For information consult the CIF software page                 #
# http://www.iucr.org/resources/cif/software.                                #
#                                                                            #
# This file may be used for bona fide research purposes within the           #
# scientific community so long as proper attribution is given to the journal # 
# article from which it was obtained.                                        #
#                                                                            #
##############################################################################
data_I
_audit_creation_method     SHELXL-2008
_database_code_depnum_ccdc_archive     'CCDC 1012335'
_chemical_name_systematic
;\
Dichlorido{(2<i>E</i>)-2-[phenyl(pyridin-2-\
yl)methylidene]hydrazinecarbothioamide}cadmium(II) methanol monosolvate
;
_chemical_name_common     ?
_chemical_formula_moiety     'C13 H12 Cd Cl2 N4 S, C H4 O'
_chemical_formula_sum     'C14 H16 Cd Cl2 N4 O S'
_chemical_formula_iupac     '[Cd Cl2 (C13 H12 N4 S)], C H4 O'
_chemical_formula_weight     471.67
_chemical_melting_point     ?
_shelx_space_group_comment
;
The symmetry employed for this shelxl refinement is uniquely defined
by the following loop, which should always be used as a source of
symmetry information in preference to the above space-group names.
They are only intended as comments.
;
_space_group_crystal_system     monoclinic
_space_group_name_H-M_alt     'P 21/n'
_space_group_name_Hall     '-P 2yn'
loop_
    _space_group_symop_operation_xyz
    'x, y, z'
    '-x+1/2, y+1/2, -z+1/2'
    '-x, -y, -z'
    'x-1/2, -y-1/2, z-1/2'
_cell_length_a     7.7213(4)
_cell_length_b     12.9759(8)
_cell_length_c     18.3318(11)
_cell_angle_alpha     90
_cell_angle_beta     95.248(2)
_cell_angle_gamma     90
_cell_volume     1828.98(18)
_cell_formula_units_Z     4
_cell_measurement_reflns_used     8955
_cell_measurement_theta_min     2.7270
_cell_measurement_theta_max     28.1000
_cell_measurement_temperature     293(2)
_exptl_crystal_description     block
_exptl_crystal_colour     yellow
_exptl_crystal_size_max     0.30
_exptl_crystal_size_mid     0.25
_exptl_crystal_size_min     0.20
_exptl_crystal_density_diffrn     1.713
_exptl_crystal_density_meas     ?
_exptl_crystal_density_method     'not measured'
_exptl_crystal_F_000     936
_exptl_absorpt_coefficient_mu     1.607
_exptl_absorpt_correction_type     multi-scan
_exptl_absorpt_process_details     '(SADABS; Bruker, 2004)'
_shelx_estimated_absorpt_T_min     ?
_shelx_estimated_absorpt_T_max     ?
_exptl_absorpt_correction_T_min     0.624
_exptl_absorpt_correction_T_max     0.725
_exptl_special_details     ?
_diffrn_ambient_temperature     293(2)
_diffrn_radiation_type     MoK\a
_diffrn_radiation_wavelength     0.71073
_diffrn_measurement_device_type     'Bruker Kappa APEXII CCD diffractometer'
_diffrn_measurement_method     '\w and \f scan'
_diffrn_detector_area_resol_mean     8.33
_diffrn_reflns_number     13483
_diffrn_reflns_av_R_equivalents     0.0313
_diffrn_reflns_theta_min     2.728
_diffrn_reflns_theta_max     27.999
_diffrn_reflns_theta_full     25.242
_diffrn_measured_fraction_theta_max     0.995
_diffrn_measured_fraction_theta_full     0.998
_diffrn_reflns_limit_h_min     -9
_diffrn_reflns_limit_h_max     10
_diffrn_reflns_limit_k_min     -17
_diffrn_reflns_limit_k_max     13
_diffrn_reflns_limit_l_min     -24
_diffrn_reflns_limit_l_max     24
_refine_special_details     ?
_reflns_number_total     4392
_reflns_number_gt     3804
_reflns_threshold_expression     'I > 2\s(I)'
_refine_ls_structure_factor_coef     Fsqd
_refine_ls_matrix_type     full
_refine_ls_R_factor_all     0.0343
_refine_ls_R_factor_gt     0.0275
_refine_ls_wR_factor_gt     0.0695
_refine_ls_wR_factor_ref     0.0744
_refine_ls_goodness_of_fit_ref     0.988
_refine_ls_restrained_S_all     0.988
_refine_ls_number_reflns     4392
_refine_ls_number_parameters     226
_refine_ls_number_restraints     5
_refine_ls_hydrogen_treatment     mixed
_refine_ls_weighting_scheme     calc
_refine_ls_weighting_details
              'w=1/[\s^2^(Fo^2^)+(0.0364P)^2^+1.2328P] where P=(Fo^2^+2Fc^2^)/3'
_atom_sites_solution_hydrogens     geom
_atom_sites_solution_primary     ?
_atom_sites_solution_secondary     ?
_refine_ls_shift/su_max     0.001
_refine_ls_shift/su_mean     0.000
_refine_diff_density_max     0.501
_refine_diff_density_min     -0.596
_refine_ls_extinction_method     SHELXL
_refine_ls_extinction_coef     0.0143(5)
_refine_ls_extinction_expression
                                  'Fc^*^=kFc[1+0.001xFc^2^\l^3^/sin(2\q)]^-1/4^'
loop_
    _atom_type_symbol
    _atom_type_description
    _atom_type_scat_dispersion_real
    _atom_type_scat_dispersion_imag
    _atom_type_scat_source
    'C' 'C' 0.0033 0.0016
                         'International Tables Vol C Tables 4.2.6.8 and 6.1.1.4'
    'H' 'H' 0.0000 0.0000
                         'International Tables Vol C Tables 4.2.6.8 and 6.1.1.4'
    'N' 'N' 0.0061 0.0033
                         'International Tables Vol C Tables 4.2.6.8 and 6.1.1.4'
    'S' 'S' 0.1246 0.1234
                         'International Tables Vol C Tables 4.2.6.8 and 6.1.1.4'
    'Cl' 'Cl' 0.1484 0.1585
                         'International Tables Vol C Tables 4.2.6.8 and 6.1.1.4'
    'Cd' 'Cd' -0.8075 1.2024
                         'International Tables Vol C Tables 4.2.6.8 and 6.1.1.4'
    'O' 'O' 0.0106 0.0060
                         'International Tables Vol C Tables 4.2.6.8 and 6.1.1.4'
_computing_data_collection     'APEX2 (Bruker, 2004)'
_computing_cell_refinement     'APEX2 and SAINT (Bruker, 2004)'
_computing_data_reduction     'SAINT and XPREP (Bruker, 2004)'
_computing_structure_solution     'SHELXS97 (Sheldrick, 2008)'
_computing_structure_refinement     'SHELXL2008 (Sheldrick, 2008)'
_computing_molecular_graphics
;
ORTEP-3 for Windows (Farrugia, 2012) and DIAMOND (Brandenburg,
2010)
;
_computing_publication_material
                        'SHELXL97 (Sheldrick, 2008) and publCIF (Westrip, 2010)'
loop_
    _atom_site_type_symbol
    _atom_site_label
    _atom_site_fract_x
    _atom_site_fract_y
    _atom_site_fract_z
    _atom_site_U_iso_or_equiv
    _atom_site_adp_type
    _atom_site_calc_flag
    _atom_site_occupancy
    _atom_site_disorder_assembly
    _atom_site_disorder_group
    C C1 0.6778(3) -0.0088(2) 0.60386(14) 0.0421(6) Uani d 1 . .
    H H1 0.6464 0.0012 0.5542 0.050 Uiso calc 1 . .
    C C1S 1.5904(6) 0.1528(4) 0.8959(2) 0.0876(14) Uani d 1 . .
    H H1S1 1.7000 0.1843 0.9116 0.131 Uiso calc 1 . .
    H H1S2 1.6102 0.0858 0.8762 0.131 Uiso calc 1 . .
    H H1S3 1.5223 0.1463 0.9369 0.131 Uiso calc 1 . .
    C C2 0.5687(3) -0.0651(2) 0.64401(17) 0.0507(7) Uani d 1 . .
    H H2 0.4663 -0.0931 0.6218 0.061 Uiso calc 1 . .
    C C3 0.6140(4) -0.0790(3) 0.71739(17) 0.0526(7) Uani d 1 . .
    H H3 0.5415 -0.1157 0.7458 0.063 Uiso calc 1 . .
    C C4 0.7687(3) -0.0379(2) 0.74891(15) 0.0416(6) Uani d 1 . .
    H H4 0.8021 -0.0473 0.7985 0.050 Uiso calc 1 . .
    C C5 0.8727(3) 0.01721(18) 0.70534(12) 0.0314(4) Uani d 1 . .
    C C6 1.0420(3) 0.06173(18) 0.73536(12) 0.0306(4) Uani d 1 . .
    C C7 1.0948(3) 0.05746(19) 0.81515(12) 0.0330(5) Uani d 1 . .
    C C8 1.0602(4) 0.1385(2) 0.85957(16) 0.0522(7) Uani d 1 . .
    H H8 1.0030 0.1965 0.8397 0.063 Uiso calc 1 . .
    C C9 1.1105(5) 0.1341(3) 0.93427(17) 0.0629(9) Uani d 1 . .
    H H9 1.0881 0.1895 0.9642 0.075 Uiso calc 1 . .
    C C10 1.1920(5) 0.0491(3) 0.96346(16) 0.0654(9) Uani d 1 . .
    H H10 1.2226 0.0455 1.0137 0.078 Uiso calc 1 . .
    C C11 1.2297(5) -0.0314(3) 0.91957(18) 0.0739(11) Uani d 1 . .
    H H11 1.2879 -0.0889 0.9399 0.089 Uiso calc 1 . .
    C C12 1.1816(4) -0.0279(2) 0.84519(16) 0.0557(7) Uani d 1 . .
    H H12 1.2075 -0.0827 0.8154 0.067 Uiso calc 1 . .
    C C13 1.3920(3) 0.18172(19) 0.65912(12) 0.0330(5) Uani d 1 . .
    N N1 0.8267(2) 0.03206(16) 0.63337(10) 0.0334(4) Uani d 1 . .
    N N2 1.1338(2) 0.10222(16) 0.68830(10) 0.0319(4) Uani d 1 . .
    N N3 1.2894(3) 0.14580(17) 0.71024(11) 0.0361(5) Uani d 1 . .
    S S1 1.33814(8) 0.17757(6) 0.56772(3) 0.03929(15) Uani d 1 . .
    Cl Cl1 0.87665(9) 0.10250(6) 0.44174(3) 0.04381(16) Uani d 1 . .
    Cl Cl2 0.88268(9) 0.29835(6) 0.61058(4) 0.04826(16) Uani d 1 . .
    Cd Cd1 1.00948(2) 0.13266(2) 0.56724(2) 0.03757(8) Uani d 1 . .
    O O1S 1.5008(3) 0.2144(2) 0.84178(12) 0.0690(7) Uani d 1 . .
    N N4 1.5417(3) 0.2202(2) 0.68671(12) 0.0442(5) Uani d 1 . .
    H H3' 1.326(4) 0.147(2) 0.7569(7) 0.051(9) Uiso d 1 . .
    H H1' 1.469(6) 0.2722(18) 0.857(2) 0.094(15) Uiso d 1 . .
    H H4A 1.572(3) 0.227(2) 0.7320(6) 0.041(8) Uiso d 1 . .
    H H4B 1.618(3) 0.244(2) 0.6613(12) 0.049(8) Uiso d 1 . .
loop_
    _atom_site_aniso_label
    _atom_site_aniso_U_11
    _atom_site_aniso_U_22
    _atom_site_aniso_U_33
    _atom_site_aniso_U_12
    _atom_site_aniso_U_13
    _atom_site_aniso_U_23
    C1 0.0354(12) 0.0465(15) 0.0425(13) -0.0005(11) -0.0063(10) -0.0023(11)
    C1S 0.072(3) 0.121(4) 0.068(2) 0.026(2) -0.006(2) -0.008(2)
    C2 0.0336(13) 0.0547(17) 0.0611(17) -0.0111(12) -0.0094(11) 0.0044(14)
    C3 0.0382(14) 0.0572(18) 0.0623(17) -0.0142(12) 0.0041(12) 0.0157(15)
    C4 0.0363(12) 0.0457(14) 0.0422(12) -0.0057(10) 0.0008(10) 0.0085(11)
    C5 0.0290(10) 0.0334(12) 0.0317(10) -0.0004(9) 0.0019(8) -0.0002(9)
    C6 0.0304(10) 0.0323(11) 0.0290(10) -0.0006(9) 0.0018(8) 0.0000(9)
    C7 0.0327(11) 0.0383(13) 0.0280(10) -0.0060(9) 0.0018(8) 0.0016(9)
    C8 0.0618(18) 0.0534(18) 0.0414(14) 0.0111(13) 0.0053(13) -0.0063(12)
    C9 0.077(2) 0.074(2) 0.0386(15) -0.0028(17) 0.0085(14) -0.0200(15)
    C10 0.084(2) 0.079(2) 0.0308(13) -0.0169(19) -0.0070(14) 0.0060(15)
    C11 0.109(3) 0.062(2) 0.0453(17) 0.004(2) -0.0225(18) 0.0132(15)
    C12 0.079(2) 0.0440(16) 0.0415(14) 0.0086(15) -0.0104(13) -0.0027(12)
    C13 0.0301(11) 0.0344(12) 0.0350(11) -0.0020(9) 0.0055(9) -0.0026(9)
    N1 0.0307(9) 0.0377(11) 0.0312(9) -0.0007(8) -0.0005(7) -0.0020(8)
    N2 0.0271(9) 0.0381(10) 0.0299(9) -0.0059(8) -0.0004(7) -0.0006(8)
    N3 0.0295(10) 0.0521(13) 0.0261(9) -0.0099(8) -0.0006(7) -0.0007(8)
    S1 0.0343(3) 0.0535(4) 0.0306(3) -0.0059(3) 0.0057(2) 0.0016(3)
    Cl1 0.0462(3) 0.0522(4) 0.0309(3) 0.0028(3) -0.0080(2) -0.0044(3)
    Cl2 0.0479(4) 0.0491(4) 0.0494(3) 0.0008(3) 0.0134(3) -0.0027(3)
    Cd1 0.03411(11) 0.05315(14) 0.02497(10) -0.00521(7) 0.00006(6) 0.00039(7)
    O1S 0.0751(15) 0.091(2) 0.0399(11) 0.0034(14) 0.0001(10) -0.0176(12)
    N4 0.0326(11) 0.0592(15) 0.0409(11) -0.0146(10) 0.0046(9) -0.0074(11)
_geom_special_details
;
All e.s.d.'s (except the e.s.d. in the dihedral angle between two l.s. planes)
are estimated using the full covariance matrix. The cell e.s.d.'s are taken
into account individually in the estimation of e.s.d.'s in distances, angles
and torsion angles; correlations between e.s.d.'s in cell parameters are only
used when they are defined by crystal symmetry. An approximate (isotropic)
treatment of cell e.s.d.'s is used for estimating e.s.d.'s involving l.s.
planes.
;
loop_
    _geom_bond_atom_site_label_1
    _geom_bond_atom_site_label_2
    _geom_bond_site_symmetry_2
    _geom_bond_distance
    _geom_bond_publ_flag
    C1 N1 . 1.334(3) ?
    C1 C2 . 1.378(4) ?
    C1 H1 . 0.9300 ?
    C1S O1S . 1.405(5) ?
    C1S H1S1 . 0.9600 ?
    C1S H1S2 . 0.9600 ?
    C1S H1S3 . 0.9600 ?
    C2 C3 . 1.370(4) ?
    C2 H2 . 0.9300 ?
    C3 C4 . 1.385(4) ?
    C3 H3 . 0.9300 ?
    C4 C5 . 1.383(3) ?
    C4 H4 . 0.9300 ?
    C5 N1 . 1.349(3) ?
    C5 C6 . 1.488(3) ?
    C6 N2 . 1.278(3) ?
    C6 C7 . 1.483(3) ?
    C7 C8 . 1.371(4) ?
    C7 C12 . 1.382(4) ?
    C8 C9 . 1.390(4) ?
    C8 H8 . 0.9300 ?
    C9 C10 . 1.356(5) ?
    C9 H9 . 0.9300 ?
    C10 C11 . 1.366(5) ?
    C10 H10 . 0.9300 ?
    C11 C12 . 1.381(4) ?
    C11 H11 . 0.9300 ?
    C12 H12 . 0.9300 ?
    C13 N4 . 1.317(3) ?
    C13 N3 . 1.363(3) ?
    C13 S1 . 1.690(2) ?
    N1 Cd1 . 2.341(2) ?
    N2 N3 . 1.356(3) ?
    N2 Cd1 . 2.3690(19) ?
    N3 H3' . 0.876(10) ?
    S1 Cd1 . 2.6030(6) ?
    Cl1 Cd1 . 2.4630(6) ?
    Cl2 Cd1 . 2.5208(7) ?
    O1S H1' . 0.846(10) ?
    N4 H4A . 0.845(9) ?
    N4 H4B . 0.841(10) ?
loop_
    _geom_angle_atom_site_label_1
    _geom_angle_atom_site_label_2
    _geom_angle_atom_site_label_3
    _geom_angle_site_symmetry_1
    _geom_angle_site_symmetry_3
    _geom_angle
    _geom_angle_publ_flag
    N1 C1 C2 . . 122.7(2) ?
    N1 C1 H1 . . 118.7 ?
    C2 C1 H1 . . 118.7 ?
    O1S C1S H1S1 . . 109.5 ?
    O1S C1S H1S2 . . 109.5 ?
    H1S1 C1S H1S2 . . 109.5 ?
    O1S C1S H1S3 . . 109.5 ?
    H1S1 C1S H1S3 . . 109.5 ?
    H1S2 C1S H1S3 . . 109.5 ?
    C3 C2 C1 . . 118.7(2) ?
    C3 C2 H2 . . 120.7 ?
    C1 C2 H2 . . 120.7 ?
    C2 C3 C4 . . 119.5(3) ?
    C2 C3 H3 . . 120.3 ?
    C4 C3 H3 . . 120.3 ?
    C5 C4 C3 . . 118.8(2) ?
    C5 C4 H4 . . 120.6 ?
    C3 C4 H4 . . 120.6 ?
    N1 C5 C4 . . 121.6(2) ?
    N1 C5 C6 . . 116.77(19) ?
    C4 C5 C6 . . 121.6(2) ?
    N2 C6 C7 . . 124.2(2) ?
    N2 C6 C5 . . 115.62(19) ?
    C7 C6 C5 . . 120.20(19) ?
    C8 C7 C12 . . 119.4(2) ?
    C8 C7 C6 . . 120.4(2) ?
    C12 C7 C6 . . 120.2(2) ?
    C7 C8 C9 . . 120.1(3) ?
    C7 C8 H8 . . 120.0 ?
    C9 C8 H8 . . 120.0 ?
    C10 C9 C8 . . 120.0(3) ?
    C10 C9 H9 . . 120.0 ?
    C8 C9 H9 . . 120.0 ?
    C9 C10 C11 . . 120.4(3) ?
    C9 C10 H10 . . 119.8 ?
    C11 C10 H10 . . 119.8 ?
    C10 C11 C12 . . 120.2(3) ?
    C10 C11 H11 . . 119.9 ?
    C12 C11 H11 . . 119.9 ?
    C11 C12 C7 . . 119.8(3) ?
    C11 C12 H12 . . 120.1 ?
    C7 C12 H12 . . 120.1 ?
    N4 C13 N3 . . 114.2(2) ?
    N4 C13 S1 . . 121.38(18) ?
    N3 C13 S1 . . 124.39(17) ?
    C1 N1 C5 . . 118.7(2) ?
    C1 N1 Cd1 . . 123.32(17) ?
    C5 N1 Cd1 . . 117.97(14) ?
    C6 N2 N3 . . 120.16(19) ?
    C6 N2 Cd1 . . 119.91(15) ?
    N3 N2 Cd1 . . 118.72(14) ?
    N2 N3 C13 . . 119.59(19) ?
    N2 N3 H3' . . 120(2) ?
    C13 N3 H3' . . 121(2) ?
    C13 S1 Cd1 . . 99.32(8) ?
    N1 Cd1 N2 . . 68.51(6) ?
    N1 Cd1 Cl1 . . 100.12(5) ?
    N2 Cd1 Cl1 . . 161.25(6) ?
    N1 Cd1 Cl2 . . 92.43(5) ?
    N2 Cd1 Cl2 . . 89.01(5) ?
    Cl1 Cd1 Cl2 . . 106.82(2) ?
    N1 Cd1 S1 . . 139.20(5) ?
    N2 Cd1 S1 . . 73.91(5) ?
    Cl1 Cd1 S1 . . 111.18(2) ?
    Cl2 Cd1 S1 . . 102.39(2) ?
    C1S O1S H1' . . 114(3) ?
    C13 N4 H4A . . 124.5(17) ?
    C13 N4 H4B . . 124.1(18) ?
    H4A N4 H4B . . 111(2) ?
loop_
    _geom_torsion_atom_site_label_1
    _geom_torsion_atom_site_label_2
    _geom_torsion_atom_site_label_3
    _geom_torsion_atom_site_label_4
    _geom_torsion_site_symmetry_1
    _geom_torsion_site_symmetry_2
    _geom_torsion_site_symmetry_3
    _geom_torsion_site_symmetry_4
    _geom_torsion
    _geom_torsion_publ_flag
    N1 C1 C2 C3 . . . . 0.6(5) ?
    C1 C2 C3 C4 . . . . -1.1(5) ?
    C2 C3 C4 C5 . . . . 0.7(5) ?
    C3 C4 C5 N1 . . . . 0.2(4) ?
    C3 C4 C5 C6 . . . . -178.9(3) ?
    N1 C5 C6 N2 . . . . -5.7(3) ?
    C4 C5 C6 N2 . . . . 173.4(2) ?
    N1 C5 C6 C7 . . . . 174.3(2) ?
    C4 C5 C6 C7 . . . . -6.6(4) ?
    N2 C6 C7 C8 . . . . 86.1(3) ?
    C5 C6 C7 C8 . . . . -93.9(3) ?
    N2 C6 C7 C12 . . . . -93.0(3) ?
    C5 C6 C7 C12 . . . . 87.0(3) ?
    C12 C7 C8 C9 . . . . -0.7(5) ?
    C6 C7 C8 C9 . . . . -179.8(3) ?
    C7 C8 C9 C10 . . . . -0.8(5) ?
    C8 C9 C10 C11 . . . . 1.8(6) ?
    C9 C10 C11 C12 . . . . -1.4(6) ?
    C10 C11 C12 C7 . . . . -0.1(6) ?
    C8 C7 C12 C11 . . . . 1.2(5) ?
    C6 C7 C12 C11 . . . . -179.7(3) ?
    C2 C1 N1 C5 . . . . 0.3(4) ?
    C2 C1 N1 Cd1 . . . . -177.9(2) ?
    C4 C5 N1 C1 . . . . -0.7(4) ?
    C6 C5 N1 C1 . . . . 178.4(2) ?
    C4 C5 N1 Cd1 . . . . 177.54(19) ?
    C6 C5 N1 Cd1 . . . . -3.3(3) ?
    C7 C6 N2 N3 . . . . -0.6(4) ?
    C5 C6 N2 N3 . . . . 179.3(2) ?
    C7 C6 N2 Cd1 . . . . -167.91(17) ?
    C5 C6 N2 Cd1 . . . . 12.1(3) ?
    C6 N2 N3 C13 . . . . 175.0(2) ?
    Cd1 N2 N3 C13 . . . . -17.5(3) ?
    N4 C13 N3 N2 . . . . -178.5(2) ?
    S1 C13 N3 N2 . . . . 0.8(3) ?
    N4 C13 S1 Cd1 . . . . -167.7(2) ?
    N3 C13 S1 Cd1 . . . . 13.1(2) ?
loop_
    _geom_hbond_atom_site_label_D
    _geom_hbond_atom_site_label_H
    _geom_hbond_atom_site_label_A
    _geom_hbond_site_symmetry_A
    _geom_hbond_distance_DH
    _geom_hbond_distance_HA
    _geom_hbond_distance_DA
    _geom_hbond_angle_DHA
    N4 H4A O1S . 0.845(9) 2.139(15) 2.890(3) 148(2)
    N4 H4B Cl2 1_655 0.841(10) 2.427(12) 3.253(2) 167(3)
    N3 H3' O1S . 0.876(10) 2.15(2) 2.924(3) 147(3)
    O1S H1' Cl1 4_666 0.846(10) 2.40(2) 3.201(3) 158(4)
    C2 H2 Cl1 3_656 0.9300 2.80 3.680(3) 159
_shelx_hkl_file
;
  -1   0   0   -0.36    0.02
  -1   0   0   -0.29    0.04
  -1   0   0   -0.42    0.04
  -2   0   0  418.59   13.97
  -2   0   0  427.79   15.25
  -2   0   0  385.60   17.15
   2   0   0  428.28   15.47
  -3   0   0   -0.19    0.08
  -3   0   0   -0.24    0.10
   3   0   0   -0.07    0.09
  -4   0   0    0.87    0.13
   4   0   0    0.50    0.15
  -5   0   0   -0.02    0.08
   5   0   0   -0.19    0.13
  -6   0   0  147.82    5.86
   6   0   0  131.79    5.33
   7   0   0   -0.11    0.25
   8   0   0   63.12    2.63
   9   0   0    0.81    0.35
  10   0   0    7.78    0.72
  10  -1   0    1.12    0.40
   9  -1   0   16.02    0.99
   8  -1   0    4.76    0.55
   7  -1   0   35.62    1.59
   6  -1   0   61.23    2.60
  -6   1   0   68.55    2.82
   5  -1   0   57.30    2.35
  -5   1   0   60.97    2.53
   4  -1   0   92.75    3.36
   4  -1   0  103.68    4.03
   4  -1   0   92.00    3.70
  -4   1   0  101.62    4.09
   3  -1   0   55.89    2.00
   3  -1   0   63.07    2.40
   3  -1   0   56.19    2.21
   3  -1   0   53.64    2.40
  -3   1   0   60.18    2.42
  -3   1   0   57.07    2.01
  -3   1   0   56.66    2.21
   2  -1   0  126.95    4.36
   2  -1   0  130.72    4.80
   2  -1   0  128.38    5.35
  -2   1   0  130.69    5.36
  -2   1   0  130.19    4.36
   1  -1   0  250.24   11.29
  -1   1   0  292.79   11.33
   0  -1   0   -0.02    0.01
   0   1   0   -0.01    0.01
  -1  -1   0  351.24   13.05
  -2  -1   0  136.76    4.99
   2   1   0  132.52    4.99
  -3  -1   0   57.99    2.03
  -3  -1   0   58.36    2.23
  -4  -1   0   96.19    3.95
   4   1   0   94.93    3.63
  -5  -1   0   59.87    2.44
   5   1   0   56.15    2.30
  -6  -1   0   67.04    2.73
   6   1   0   61.26    2.57
   7   1   0   35.39    1.57
   8   1   0    4.93    0.53
   9   1   0   15.12    0.95
  10   1   0    1.15    0.38
  10  -2   0   -0.21    0.33
   9  -2   0    5.41    0.60
   8  -2   0    2.13    0.38
   7  -2   0   15.01    0.85
   6  -2   0    3.35    0.41
  -6   2   0    2.85    0.40
   5  -2   0    8.74    0.47
   5  -2   0    9.51    0.44
   5  -2   0    8.58    0.54
  -5   2   0    9.28    0.53
   4  -2   0    1.10    0.19
   4  -2   0    0.78    0.18
   4  -2   0    0.96    0.17
  -4   2   0    1.08    0.16
   3  -2   0   68.32    2.81
   3  -2   0   64.70    2.32
   3  -2   0   64.26    2.56
  -3   2   0   67.51    2.33
  -3   2   0   69.22    2.83
   2  -2   0  192.09    6.29
   2  -2   0  182.20    7.74
  -2   2   0  186.64    7.75
   1  -2   0  206.35    8.76
  -1   2   0  214.66    8.73
   0  -2   0   15.09    0.70
   0   2   0   15.66    0.71
  -1  -2   0  216.43    7.97
  -1  -2   0  213.24    9.00
  -2  -2   0  201.51    7.29
   2   2   0  193.17    7.29
  -3  -2   0   69.95    2.61
   3   2   0   66.67    2.60
   4   2   0    0.94    0.17
  -5  -2   0    8.93    0.40
   5   2   0    8.61    0.51
  -6  -2   0    2.06    0.24
   6   2   0    2.68    0.39
   7   2   0   14.53    0.81
   8   2   0    1.84    0.35
   9   2   0    5.03    0.58
  10   2   0    0.10    0.32
  10  -3   0    2.18    0.48
   9  -3   0   10.34    0.79
   8  -3   0    2.84    0.44
   7  -3   0   24.69    1.21
   6  -3   0    6.41    0.51
   6  -3   0    6.65    0.46
   5  -3   0   61.13    2.57
   5  -3   0   58.48    2.18
   5  -3   0   59.27    2.42
  -5   3   0   62.94    2.65
   4  -3   0   10.35    0.51
   4  -3   0   10.13    0.57
   4  -3   0   10.03    0.52
  -4   3   0    9.77    0.58
   3  -3   0  525.72   19.06
   3  -3   0  521.31   17.19
   3  -3   0  486.92   21.41
  -3   3   0  522.22   21.23
   2  -3   0    1.98    0.18
  -2   3   0    2.07    0.19
   1  -3   0   12.07    0.59
  -1   3   0   12.69    0.59
   0   3   0    0.71    0.14
  -1  -3   0   10.77    0.55
   1   3   0   12.04    0.55
  -2  -3   0    2.26    0.15
  -2  -3   0    2.42    0.19
   3   3   0  539.94   19.84
   4   3   0   10.10    0.53
   5   3   0   59.74    2.37
   6   3   0    5.04    0.47
   7   3   0   20.86    1.04
   8   3   0    2.82    0.43
   9   3   0    8.10    0.68
  10   3   0    1.92    0.44
   9  -4   0    0.97    0.37
   8  -4   0   37.73    1.75
   7  -4   0    0.37    0.28
   7  -4   0    0.12    0.26
   6  -4   0   53.29    2.02
   6  -4   0   51.80    2.24
   6  -4   0   57.12    2.34
   5  -4   0   65.17    2.35
   5  -4   0   64.44    2.60
   5  -4   0   65.35    2.78
   4  -4   0   65.83    2.38
   4  -4   0   67.02    2.86
   4  -4   0   65.96    2.63
  -4   4   0   68.42    2.91
   3  -4   0    1.60    0.22
   3  -4   0    1.56    0.21
  -3   4   0    1.96    0.24
   2  -4   0  356.30   15.42
  -2   4   0  389.34   15.44
   1  -4   0  108.90    4.68
  -1   4   0  113.91    4.69
   0  -4   0  321.02   12.57
   0  -4   0  383.59   15.58
   0   4   0  410.32   15.37
  -1  -4   0  107.10    4.58
  -1  -4   0  104.87    3.70
   1   4   0  115.04    4.59
  -2  -4   0  378.17   13.54
  -2  -4   0  357.18   15.30
  -3  -4   0    0.77    0.14
   4   4   0   66.22    2.57
   5   4   0   64.26    2.54
   6   4   0   51.44    2.11
   7   4   0    0.17    0.24
   8   4   0   36.42    1.65
   9   4   0    0.96    0.35
   9  -5   0    4.76    0.65
   8  -5   0    2.78    0.46
   7  -5   0   40.65    1.61
   7  -5   0   39.63    1.80
   6  -5   0    0.97    0.21
   6  -5   0    0.89    0.27
   6  -5   0    1.13    0.28
   5  -5   0    1.90    0.30
   5  -5   0    1.80    0.27
   5  -5   0    1.78    0.28
   4  -5   0   18.75    0.94
   4  -5   0   19.44    0.83
   3  -5   0    0.62    0.18
   3  -5   0    0.92    0.22
   2  -5   0    1.64    0.25
   1  -5   0  509.02   22.23
  -1   5   0  555.49   22.01
   0  -5   0    0.19    0.14
   0   5   0    0.25    0.13
  -1  -5   0  489.24   21.41
  -1  -5   0  508.45   17.58
   1   5   0  553.53   21.37
  -2  -5   0    1.46    0.13
  -2  -5   0    0.93    0.19
  -3  -5   0    0.97    0.16
  -4  -5   0   18.32    0.83
   5   5   0    1.49    0.25
   6   5   0    0.53    0.24
   7   5   0   40.57    1.76
   8   5   0    3.24    0.46
   9   5   0    4.68    0.60
   9  -6   0    3.81    0.59
   8  -6   0    0.39    0.34
   8  -6   0    0.69    0.32
   7  -6   0   28.20    1.22
   7  -6   0   26.04    1.34
   6  -6   0   21.46    0.99
   6  -6   0   21.78    1.12
   6  -6   0   22.88    1.10
   5  -6   0   20.67    0.92
   5  -6   0   21.42    1.04
   5  -6   0   19.99    1.02
   4  -6   0    7.37    0.50
   4  -6   0    8.48    0.49
   3  -6   0    4.77    0.40
   2  -6   0    4.73    0.39
   1  -6   0    9.99    0.58
   0  -6   0   67.69    2.94
  -1  -6   0    9.90    0.60
  -1  -6   0   10.41    0.40
   1   6   0   10.98    0.62
  -2  -6   0    4.67    0.38
  -2  -6   0    5.25    0.26
  -3  -6   0    5.02    0.30
  -3  -6   0    4.49    0.36
  -4  -6   0    7.18    0.42
  -4  -6   0    7.73    0.39
  -5  -6   0   17.70    0.81
   9  -7   0   13.22    0.97
   8  -7   0   10.90    0.72
   8  -7   0   11.49    0.83
   7  -7   0   32.23    1.38
   7  -7   0   30.99    1.53
   6  -7   0    1.50    0.28
   6  -7   0    2.03    0.37
   6  -7   0    1.69    0.35
  -6   7   0    1.88    0.26
   5  -7   0   20.64    1.04
   5  -7   0   19.98    0.95
   5  -7   0   20.51    1.05
   4  -7   0    2.82    0.37
   3  -7   0  133.79    5.68
   2  -7   0   49.24    2.22
   1  -7   0  304.36   12.68
   0  -7   0    0.07    0.19
  -1  -7   0  303.67   10.26
  -1  -7   0  303.91   12.65
  -2  -7   0   47.45    1.73
  -2  -7   0   47.39    2.19
   2   7   0   53.35    2.16
  -3  -7   0  128.95    5.64
  -3  -7   0  139.15    4.60
  -4  -7   0    2.27    0.31
  -4  -7   0    3.40    0.30
  -5  -7   0   18.43    0.88
  -6  -7   0    0.67    0.16
   9  -8   0   -0.07    0.33
   9  -8   0    0.51    0.36
   8  -8   0   12.71    0.91
   8  -8   0   13.12    0.80
   7  -8   0    1.25    0.34
   7  -8   0    1.67    0.40
   6  -8   0   33.35    1.56
   6  -8   0   31.17    1.52
   6  -8   0   30.96    1.37
   5  -8   0    3.97    0.48
   5  -8   0    2.34    0.40
  -5   8   0    3.04    0.28
   4  -8   0   97.61    3.65
   4  -8   0   99.17    4.40
  -4   8   0  108.18    3.50
   3  -8   0   -0.12    0.19
  -3   8   0    0.06    0.08
   2  -8   0   92.84    4.03
   1  -8   0    0.83    0.27
   0  -8   0   32.85    1.56
  -1  -8   0    1.30    0.27
  -1  -8   0    1.29    0.13
  -2  -8   0   88.14    3.90
  -2  -8   0   93.16    3.12
  -3  -8   0   -0.03    0.12
  -3  -8   0   -0.30    0.15
  -4  -8   0   87.78    3.75
  -5  -8   0    1.72    0.25
  -6  -8   0   30.51    1.36
   8  -9   0    0.31    0.35
   8  -9   0    0.77    0.36
   7  -9   0    9.70    0.79
   7  -9   0    8.94    0.68
   6  -9   0    0.76    0.28
   6  -9   0    1.08    0.36
   6  -9   0    1.26    0.36
   5  -9   0    0.03    0.24
   5  -9   0    0.28    0.30
   4  -9   0   12.87    0.85
  -4   9   0   13.71    0.54
   3  -9   0    1.63    0.32
   2  -9   0   29.25    1.47
   1  -9   0   19.12    1.04
  -1  -9   0   19.04    1.09
  -1  -9   0   23.24    0.78
  -2  -9   0   27.54    1.39
  -2  -9   0   29.27    1.04
  -3  -9   0    1.10    0.25
  -3  -9   0    1.87    0.23
  -4  -9   0   10.99    0.67
  -5  -9   0    0.18    0.19
  -6  -9   0    1.13    0.19
   8 -10   0    0.37    0.38
   8 -10   0    0.63    0.39
   7 -10   0    1.29    0.38
   7 -10   0    0.99    0.39
   6 -10   0    2.30    0.42
   6 -10   0    1.74    0.43
   6 -10   0    1.52    0.33
   5 -10   0   11.39    0.76
   5 -10   0   10.73    0.82
   4 -10   0   72.50    3.28
   3 -10   0    1.21    0.32
   2 -10   0   10.11    0.74
   1 -10   0   13.74    0.86
   0 -10   0    0.28    0.22
  -1 -10   0   13.35    0.84
  -2 -10   0    9.91    0.43
  -2 -10   0    8.66    0.67
  -3 -10   0    1.28    0.28
  -3 -10   0    1.53    0.20
  -4 -10   0   62.18    2.76
  -5 -10   0    9.76    0.62
  -6 -10   0    1.88    0.31
   7 -11   0    8.13    0.70
   7 -11   0    8.46    0.78
   6 -11   0    6.59    0.65
   6 -11   0    6.11    0.69
   6 -11   0    6.20    0.61
   5 -11   0   24.35    1.21
   5 -11   0   26.02    1.41
   4 -11   0    0.60    0.34
   3 -11   0   11.18    0.81
   2 -11   0   13.47    0.92
   1 -11   0   68.54    3.13
  -1 -11   0   65.55    2.98
  -2 -11   0   13.00    0.55
  -2 -11   0   12.42    0.83
  -3 -11   0   10.90    0.50
  -3 -11   0   10.34    0.70
  -4 -11   0    0.19    0.27
  -5 -11   0   22.53    1.14
  -6 -11   0    5.69    0.46
   7 -12   0    0.21    0.36
   7 -12   0    0.50    0.41
   6 -12   0    3.07    0.51
   6 -12   0    2.62    0.45
   5 -12   0    1.09    0.40
   5 -12   0    0.72    0.38
   4 -12   0   19.79    1.20
   3 -12   0    0.79    0.35
   2 -12   0   24.05    1.39
   1 -12   0    1.10    0.38
   0 -12   0   42.49    2.09
  -1 -12   0    1.07    0.34
  -2 -12   0   22.19    1.22
  -3 -12   0    1.18    0.29
  -4 -12   0   18.31    1.01
  -5 -12   0    0.55    0.26
  -6 -12   0    2.80    0.39
   6 -13   0    0.38    0.36
   6 -13   0    0.15    0.39
   5 -13   0    2.03    0.48
   5 -13   0    1.85    0.47
   4 -13   0   -0.04    0.33
   3 -13   0   -0.01    0.33
   2 -13   0   14.33    1.04
   1 -13   0    1.05    0.39
   0 -13   0   -0.32    0.25
  -1 -13   0    1.28    0.35
  -2 -13   0   14.69    0.95
  -3 -13   0    0.05    0.25
  -4 -13   0    0.01    0.24
  -5 -13   0    1.43    0.31
  -6 -13   0    0.01    0.22
   5 -14   0    0.46    0.40
   5 -14   0    1.13    0.44
   4 -14   0   11.36    0.99
   3 -14   0    6.59    0.75
   2 -14   0   18.06    1.22
   1 -14   0    3.95    0.59
   0 -14   0    0.26    0.32
  -1 -14   0    3.89    0.58
  -2 -14   0   16.49    1.03
  -3 -14   0    6.34    0.62
  -4 -14   0    9.06    0.71
  -5 -14   0    0.15    0.28
   4 -15   0    0.63    0.45
   3 -15   0   24.77    1.54
   2 -15   0    0.36    0.36
   1 -15   0    2.70    0.50
   0 -15   0   -0.41    0.30
  -1 -15   0    2.29    0.46
  -2 -15   0   -0.18    0.31
  -3 -15   0   21.37    1.25
  -4 -15   0    0.18    0.32
   3 -16   0    0.87    0.47
   2 -16   0    6.56    0.80
   1 -16   0   -0.45    0.33
   0 -16   0    2.10    0.48
  -2 -16   0    5.56    0.69
  -3 -16   0    0.77    0.35
   1 -17   0    0.01    0.38
   0 -17   0   -0.34    0.35
  -1 -17   0   -0.14    0.35
  -1 -17   1    0.66    0.41
   0 -17   1    1.04    0.43
   1 -17   1    3.22    0.59
  -3 -16   1    7.61    0.72
  -2 -16   1    0.32    0.33
  -1 -16   1    0.20    0.35
   0 -16   1   -0.51    0.29
   1 -16   1   -0.27    0.33
   2 -16   1    2.95    0.57
   3 -16   1    3.23    0.62
  -5 -15   1    0.56    0.29
  -4 -15   1   23.04    1.29
  -3 -15   1    0.49    0.33
  -2 -15   1   11.91    0.87
  -1 -15   1    0.24    0.32
   0 -15   1   -0.24    0.27
   1 -15   1   -0.26    0.29
   2 -15   1    1.90    0.46
   3 -15   1    4.15    0.69
   4 -15   1   12.51    1.08
  -5 -14   1   10.45    0.74
  -4 -14   1    0.57    0.30
  -3 -14   1    0.26    0.28
  -2 -14   1   -0.23    0.27
  -1 -14   1    0.55    0.31
   0 -14   1    0.38    0.31
   1 -14   1    7.06    0.71
   2 -14   1    9.21    0.82
   3 -14   1    9.33    0.85
   4 -14   1    3.73    0.64
   5 -14   1    0.66    0.41
   5 -14   1    1.19    0.45
  -6 -13   1   -0.09    0.22
  -5 -13   1    1.13    0.30
  -4 -13   1    0.05    0.25
  -3 -13   1    0.93    0.29
  -2 -13   1    0.67    0.29
  -1 -13   1   21.11    1.22
   0 -13   1    0.08    0.28
   1 -13   1    3.93    0.59
   2 -13   1   -0.05    0.34
   3 -13   1    3.03    0.49
   4 -13   1   -0.13    0.31
   5 -13   1    2.92    0.50
   5 -13   1    2.72    0.51
   6 -13   1    1.11    0.42
   6 -13   1    1.15    0.39
  -6 -12   1    0.03    0.22
  -5 -12   1   10.76    0.70
  -4 -12   1    8.85    0.63
  -3 -12   1    6.13    0.53
  -2 -12   1   -0.10    0.22
  -1 -12   1   22.58    1.23
   0 -12   1    8.32    0.72
   1 -12   1   43.56    2.13
   2 -12   1   10.41    0.84
   3 -12   1    4.17    0.54
   4 -12   1    0.85    0.37
   5 -12   1    2.61    0.46
   5 -12   1    3.44    0.50
   6 -12   1    0.00    0.33
   6 -12   1   -0.14    0.29
   7 -12   1    4.03    0.54
   7 -12   1    5.69    0.74
  -6 -11   1   11.70    0.69
  -5 -11   1    2.52    0.40
  -4 -11   1   82.03    3.58
  -3 -11   1   -0.21    0.14
  -3 -11   1    0.17    0.20
  -2 -11   1   56.59    2.59
  -2 -11   1   57.23    1.99
  -1 -11   1    5.85    0.58
   0 -11   1    1.93    0.35
   1 -11   1    2.53    0.42
   2 -11   1   37.32    1.85
   3 -11   1   13.58    0.89
   4 -11   1   26.27    1.42
   5 -11   1    4.42    0.57
   5 -11   1    5.41    0.54
   6 -11   1    2.91    0.51
   6 -11   1    3.10    0.47
   7 -11   1    8.85    0.81
   7 -11   1    9.15    0.71
  -6 -10   1    0.16    0.17
  -5 -10   1   30.60    1.43
  -4 -10   1    1.73    0.31
  -3 -10   1   39.75    1.89
  -3 -10   1   42.52    1.50
  -2 -10   1    2.76    0.24
  -2 -10   1    3.03    0.37
  -1 -10   1    0.79    0.27
  -1 -10   1    0.60    0.12
   0 -10   1    8.79    0.62
   1 -10   1    1.81    0.33
   2 -10   1   52.16    2.42
   3 -10   1   16.17    0.96
   4 -10   1    8.69    0.69
   5 -10   1   20.25    1.03
   5 -10   1   20.07    1.16
   6 -10   1    7.72    0.62
   6 -10   1    7.17    0.71
   6 -10   1    8.08    0.66
   7 -10   1    1.29    0.37
   7 -10   1    1.15    0.41
   8 -10   1    7.99    0.77
   8 -10   1    7.37    0.67
  -6  -9   1    0.43    0.17
  -5  -9   1    0.86    0.21
  -4  -9   1   -0.11    0.20
  -3  -9   1    3.58    0.26
  -3  -9   1    2.70    0.37
  -2  -9   1   36.52    1.28
  -2  -9   1   34.85    1.67
  -1  -9   1    5.69    0.50
  -1  -9   1    5.82    0.27
   0  -9   1   16.65    0.92
   1  -9   1   17.68    0.98
   2  -9   1    0.18    0.24
   3  -9   1   29.59    1.47
  -4   9  -1    9.26    0.41
   4  -9   1   10.16    0.70
   4  -9   1   10.26    0.66
   5  -9   1   18.01    1.02
   5  -9   1   18.14    0.91
   6  -9   1    0.68    0.36
   6  -9   1    0.71    0.28
   6  -9   1    1.16    0.34
   7  -9   1    5.61    0.52
   7  -9   1    5.80    0.66
   8  -9   1    0.70    0.40
   8  -9   1    0.02    0.33
  -6  -8   1    0.75    0.15
  -5  -8   1   52.41    2.27
  -4  -8   1   12.69    0.68
  -3  -8   1   54.21    2.47
  -3  -8   1   59.13    2.01
  -2  -8   1   12.15    0.72
  -2  -8   1   12.86    0.51
  -1  -8   1  141.83    6.11
  -1  -8   1  147.50    4.91
   0  -8   1   26.12    1.27
   1  -8   1  112.54    4.82
   2  -8   1    0.89    0.25
  -3   8  -1   28.63    1.00
   3  -8   1   28.96    1.40
  -4   8  -1    4.13    0.27
   4  -8   1    3.87    0.46
   4  -8   1    4.88    0.49
  -5   8  -1   27.45    1.01
   5  -8   1   25.00    1.15
   5  -8   1   26.02    1.32
   6  -8   1    0.11    0.24
   6  -8   1    0.33    0.31
   6  -8   1    0.14    0.27
   7  -8   1   22.05    1.21
   7  -8   1   21.17    1.03
   8  -8   1    0.79    0.35
   8  -8   1    0.79    0.38
  -6  -7   1   65.58    2.76
  -5  -7   1    0.50    0.17
  -4  -7   1   39.54    1.74
  -3  -7   1    1.23    0.20
   2   7  -1   14.42    0.73
  -2  -7   1   13.37    0.71
  -2  -7   1   13.17    0.54
  -1  -7   1   26.51    1.24
  -1  -7   1   26.00    0.93
   0  -7   1  174.88    7.34
   1  -7   1    9.20    0.58
   2  -7   1  208.24    8.73
  -3   7  -1    0.03    0.09
   3  -7   1   -0.24    0.17
  -4   7  -1   72.17    2.46
   4  -7   1   71.09    3.10
   4  -7   1   68.74    2.57
  -5   7  -1   41.95    1.49
   5  -7   1   39.78    1.87
   5  -7   1   39.62    1.59
   5  -7   1   41.16    1.79
  -6   7  -1   27.57    1.04
   6  -7   1   25.27    1.29
   6  -7   1   26.23    1.27
   6  -7   1   24.22    1.12
   7  -7   1    2.74    0.46
   7  -7   1    3.18    0.42
   8  -7   1   10.26    0.70
   8  -7   1    9.80    0.78
   9  -7   1    1.11    0.43
  -5  -6   1    9.64    0.47
  -4  -6   1   17.94    0.82
  -3  -6   1   60.39    2.58
   2   6  -1   13.20    0.61
  -2  -6   1   10.21    0.61
  -1  -6   1    0.50    0.16
  -1  -6   1    0.89    0.11
   0  -6   1   54.49    2.22
   0  -6   1   47.04    1.72
   1  -6   1    0.53    0.16
  -3   6  -1  111.95    3.75
   3  -6   1  107.89    4.67
  -4   6  -1   12.21    0.51
   4  -6   1   11.89    0.68
   4  -6   1   11.64    0.60
  -5   6  -1    0.82    0.18
   5  -6   1    1.63    0.30
   5  -6   1    1.04    0.26
   5  -6   1    0.94    0.22
  -6   6  -1   38.24    1.44
   6  -6   1   37.02    1.71
   6  -6   1   37.62    1.51
   6  -6   1   38.68    1.74
   7  -6   1    1.10    0.32
   7  -6   1    0.71    0.32
   8  -6   1   28.18    1.27
   8  -6   1   27.61    1.43
   9  -6   1    5.54    0.70
   9   5  -1    0.05    0.32
   8   5  -1   38.10    1.72
   7   5  -1    0.66    0.27
   6   5  -1    0.36    0.23
  -4  -5   1    8.81    0.43
  -3  -5   1   60.49    2.56
  -2  -5   1  241.67   10.01
   1   5  -1    6.54    0.40
  -1  -5   1    5.93    0.38
   0   5  -1  217.54    8.61
   0  -5   1  195.74    8.59
  -1   5  -1   44.11    1.90
   1  -5   1   42.25    1.89
  -2   5  -1   25.51    0.89
   2  -5   1   25.40    1.17
   3  -5   1  130.45    4.36
   3  -5   1  122.52    5.32
   4  -5   1    4.49    0.38
   4  -5   1    5.03    0.37
   5  -5   1   21.10    0.91
   5  -5   1   19.52    1.02
   5  -5   1   23.15    1.04
   6  -5   1    5.49    0.51
   6  -5   1    4.93    0.42
   6  -5   1    5.31    0.42
   7  -5   1   27.97    1.21
   7  -5   1   27.82    1.37
   8  -5   1   15.94    0.97
   9  -5   1   10.39    0.83
   9   4  -1   31.29    1.52
   8   4  -1    1.77    0.36
   7   4  -1   54.13    2.25
   6   4  -1    5.04    0.44
   5   4  -1   83.66    3.24
   4   4  -1    0.53    0.16
  -3  -4   1  262.31   10.86
  -2  -4   1   13.39    0.64
  -2  -4   1   14.20    0.61
   1   4  -1  713.36   28.77
  -1  -4   1  667.67   28.68
   0   4  -1  119.05    4.82
   0  -4   1  110.91    4.80
  -1   4  -1   70.44    2.91
   1  -4   1   66.14    2.89
  -2   4  -1   14.14    0.70
   2  -4   1   13.94    0.68
  -3   4  -1   63.72    2.64
   3  -4   1   58.74    2.16
   3  -4   1   60.46    2.61
   4  -4   1   47.87    1.96
   4  -4   1   48.09    2.11
   4  -4   1   49.52    1.77
   5  -4   1   91.05    3.66
   5  -4   1   96.47    3.97
   5  -4   1   93.95    3.30
   6  -4   1    0.45    0.25
   6  -4   1    0.72    0.25
   7  -4   1   25.15    1.24
   8  -4   1    1.99    0.39
   9  -4   1    4.35    0.58
  10   3  -1    9.99    0.79
   9   3  -1    1.87    0.41
   8   3  -1   18.96    1.01
   6   3  -1   59.61    2.40
  -6  -3   1   56.18    2.48
  -6  -3   1   63.07    2.50
   5   3  -1    6.68    0.44
   4   3  -1  253.74    9.41
   3   3  -1   52.85    2.05
  -2  -3   1  143.65    6.01
  -2  -3   1  147.13    5.40
   1   3  -1  364.91   15.13
  -1  -3   1  360.33   15.08
   0   3  -1  270.23   10.88
   0  -3   1  252.89   10.82
  -1   3  -1  223.52    7.64
  -1   3  -1  235.32    9.33
   1  -3   1  215.81    9.32
  -2   3  -1   22.95    1.00
   2  -3   1   22.17    0.99
   2  -3   1   21.51    0.83
  -3   3  -1   85.03    3.58
   3  -3   1   83.07    2.92
   3  -3   1   85.93    3.56
  -4   3  -1   42.67    1.84
   4  -3   1   40.87    1.70
   4  -3   1   41.45    1.80
   4  -3   1   41.35    1.52
  -5   3  -1   55.51    2.37
   5  -3   1   55.43    2.30
   5  -3   1   50.82    2.17
   5  -3   1   53.04    1.95
   6  -3   1  104.51    3.64
   6  -3   1  102.14    4.03
   7  -3   1   15.05    0.86
   8  -3   1    9.48    0.70
   9  -3   1    1.41    0.39
  10   2  -1    1.89    0.43
   9   2  -1    1.10    0.39
   8   2  -1    0.48    0.29
   7   2  -1   -0.42    0.21
   6   2  -1   -0.42    0.21
  -6  -2   1    0.04    0.12
   5   2  -1    1.89    0.27
  -5  -2   1    1.53    0.13
  -5  -2   1    1.95    0.15
   4   2  -1    5.10    0.35
   3   2  -1    4.39    0.29
  -3  -2   1    4.61    0.30
   2   2  -1  508.89   18.98
  -2  -2   1  520.02   19.09
   1   2  -1   57.41    2.52
  -1  -2   1   63.06    2.53
  -1   2  -1    5.98    0.24
  -1   2  -1    6.78    0.32
   1  -2   1    6.33    0.32
  -2   2  -1    5.33    0.27
   2  -2   1    4.64    0.24
   2  -2   1    4.39    0.25
  -3   2  -1   50.25    2.12
  -3   2  -1   50.01    1.76
   3  -2   1   50.03    2.10
   3  -2   1   48.23    1.75
  -4   2  -1  142.91    5.81
   4  -2   1  137.82    4.74
   4  -2   1  136.00    5.24
   4  -2   1  139.52    5.77
  -5   2  -1    6.40    0.45
   5  -2   1    6.65    0.36
   5  -2   1    7.06    0.43
   5  -2   1    6.94    0.47
  -6   2  -1  118.00    4.76
   6  -2   1  106.01    4.33
   7  -2   1    1.07    0.31
   8  -2   1    8.84    0.66
   9  -2   1    4.09    0.55
  10  -2   1    9.68    0.84
  10   1  -1    4.10    0.58
   9   1  -1    0.70    0.37
   8   1  -1   20.65    1.08
   7   1  -1    6.85    0.55
   6   1  -1   73.66    3.04
  -6  -1   1   80.94    3.28
   5   1  -1    6.12    0.42
  -5  -1   1    6.16    0.34
   4   1  -1  134.88    5.05
  -4  -1   1  129.90    5.56
  -4  -1   1  138.75    5.56
   3   1  -1   84.79    3.25
  -3  -1   1   87.85    2.96
  -3  -1   1   86.94    3.55
  -3  -1   1   87.51    3.25
  -3  -1   1   83.45    3.55
   2   1  -1  542.43   20.16
  -2  -1   1  569.82   20.14
  -2  -1   1  514.68   18.21
  -1  -1   1   29.44    1.00
  -1  -1   1   26.11    1.10
  -1  -1   1   22.87    1.08
  -1   1  -1   27.21    1.08
  -1   1  -1   27.93    0.89
  -1   1  -1   26.25    0.88
   1  -1   1   23.46    1.08
   1  -1   1   22.61    0.88
  -2   1  -1    6.15    0.27
  -2   1  -1    6.01    0.29
   2  -1   1    5.56    0.30
   2  -1   1    5.58    0.28
   2  -1   1    5.86    0.26
  -3   1  -1    0.67    0.13
  -3   1  -1    0.65    0.12
   3  -1   1    0.49    0.11
   3  -1   1    0.58    0.09
  -4   1  -1    9.18    0.46
   4  -1   1    8.48    0.48
   4  -1   1    9.65    0.41
  -5   1  -1    1.50    0.22
   5  -1   1    1.12    0.22
  -6   1  -1   83.23    3.46
   6  -1   1   78.55    3.20
   7  -1   1   58.61    2.43
   8  -1   1    9.41    0.68
   9  -1   1    8.93    0.73
  10  -1   1    0.48    0.35
  10   0  -1   -0.17    0.31
   9   0  -1   62.17    2.65
   8   0  -1    0.41    0.28
   7   0  -1  132.86    5.13
   6   0  -1    0.06    0.24
  -6   0   1   -0.16    0.17
   5   0  -1   45.38    1.93
  -5   0   1   50.31    2.06
   4   0  -1   -0.07    0.12
  -4   0   1    0.06    0.07
   3   0  -1  375.47   13.81
   3   0  -1  358.63   12.54
  -3   0   1  381.20   12.55
  -3   0   1  389.61   13.81
  -3   0   1  368.50   15.58
   2   0  -1   -0.18    0.07
   2   0  -1   -0.15    0.06
  -2   0   1   -0.11    0.04
  -2   0   1   -0.04    0.08
  -2   0   1   -0.05    0.04
   1   0  -1  374.43   15.42
  -1   0   1  383.86   12.61
  -1   0   1  361.58   13.80
   0   0  -1   -0.09    0.01
   0   0   1   -0.08    0.01
  -1   0  -1  211.11    8.78
  -2   0  -1    0.16    0.04
  -2   0  -1   -0.01    0.06
  -2   0  -1   -0.01    0.06
   2   0   1    0.07    0.06
  -3   0  -1  357.84   15.73
  -3   0  -1  395.68   13.98
  -3   0  -1  385.78   12.69
   3   0   1  378.27   13.97
  -4   0  -1    0.12    0.06
   4   0   1   -0.09    0.10
  -5   0  -1   31.86    1.33
   5   0   1   28.81    1.29
  -6   0  -1    0.15    0.15
   6   0   1   -0.19    0.22
   7   0   1   47.72    2.03
   8   0   1    0.37    0.26
   9   0   1   33.43    1.62
  10   0   1   -0.30    0.31
  10  -1  -1    3.80    0.56
   9  -1  -1    0.81    0.38
   8  -1  -1   20.39    1.09
   7  -1  -1    7.12    0.57
   6  -1  -1   74.12    3.06
  -6   1   1   80.75    3.34
   5  -1  -1    5.96    0.43
  -5   1   1    7.11    0.42
   4  -1  -1  126.43    4.63
   4  -1  -1  143.39    5.61
   4  -1  -1  132.60    5.10
  -4   1   1  140.70    5.67
   3  -1  -1   93.34    3.63
   3  -1  -1   86.74    3.62
   3  -1  -1   83.52    2.99
   3  -1  -1   84.76    3.29
  -3   1   1   86.36    3.00
  -3   1   1   88.04    3.65
  -3   1   1   87.97    3.29
   2  -1  -1  536.29   18.11
   2  -1  -1  613.55   22.24
   2  -1  -1  469.37   22.13
   2  -1  -1  552.52   19.83
  -2   1   1  554.08   18.03
  -2   1   1  552.26   19.79
  -2   1   1  465.17   22.19
   1  -1  -1   33.82    1.35
   1  -1  -1   31.95    1.20
   1  -1  -1   29.08    1.10
   0   1   1   -0.07    0.02
  -1  -1  -1   30.84    1.11
  -1  -1  -1   27.47    1.01
  -2  -1  -1    6.26    0.29
   2   1   1    5.29    0.28
  -3  -1  -1    0.58    0.12
   3   1   1    0.52    0.12
  -4  -1  -1    9.04    0.41
  -5  -1  -1    1.22    0.16
   5   1   1    1.05    0.21
  -6  -1  -1   79.59    3.29
   6   1   1   76.51    3.08
   7   1   1   57.38    2.37
   8   1   1    9.07    0.64
   9   1   1    9.03    0.75
  10   1   1    0.18    0.35
  10  -2  -1    1.81    0.46
   9  -2  -1    1.42    0.39
   8  -2  -1    0.50    0.30
   7  -2  -1   -0.15    0.21
   6  -2  -1    0.84    0.24
   6  -2  -1    0.45    0.23
   5  -2  -1    1.70    0.24
   5  -2  -1    1.20    0.17
   5  -2  -1    0.85    0.10
   4  -2  -1    5.09    0.37
   4  -2  -1    5.13    0.31
   4  -2  -1    5.83    0.33
   4  -2  -1    4.86    0.34
  -4   2   1    5.56    0.37
   3  -2  -1    3.99    0.28
   3  -2  -1    4.09    0.28
   3  -2  -1    4.80    0.31
  -3   2   1    5.24    0.32
  -3   2   1    4.58    0.31
   2  -2  -1  422.23   19.91
   2  -2  -1  502.89   17.71
   2  -2  -1  517.24   16.15
  -2   2   1  469.45   19.83
   1  -2  -1   62.44    2.71
  -1   2   1   64.96    2.72
   0   2   1  214.89    7.68
   0   2   1  234.69    9.50
  -1  -2  -1    6.06    0.29
  -1  -2  -1    6.68    0.26
  -2  -2  -1    4.32    0.25
   2   2   1    4.38    0.24
   3   2   1   47.82    1.85
   4   2   1  133.55    5.02
  -5  -2  -1    5.88    0.30
   5   2   1    6.24    0.43
  -6  -2  -1  112.68    4.53
   6   2   1  105.16    4.20
   7   2   1    1.16    0.30
   8   2   1    9.86    0.69
   9   2   1    3.58    0.56
  10   2   1    9.84    0.78
  10  -3  -1   10.96    0.90
   9  -3  -1    2.26    0.46
   8  -3  -1   19.50    1.07
   7  -3  -1   -0.03    0.23
   6  -3  -1   68.66    2.64
   6  -3  -1   61.62    2.37
   5  -3  -1    6.59    0.41
   5  -3  -1    6.22    0.44
   5  -3  -1    5.58    0.37
  -5   3   1    6.33    0.48
   4  -3  -1  252.77    8.54
   4  -3  -1  248.72   10.46
   4  -3  -1  250.26    9.39
  -4   3   1  258.28   10.51
   3  -3  -1   53.12    2.31
   3  -3  -1   53.27    1.93
   3  -3  -1   51.64    2.10
  -3   3   1   58.22    2.36
   2  -3  -1  139.62    6.04
  -2   3   1  150.49    6.07
   1  -3  -1  344.73   14.90
  -1   3   1  367.51   14.76
   0  -3  -1  241.59   10.50
   0   3   1  260.30   10.50
   0   3   1  257.38    8.62
  -1  -3  -1  217.02    7.25
  -1  -3  -1  209.22    8.87
  -2  -3  -1   22.58    0.89
  -2  -3  -1   21.10    0.79
   2   3   1   21.88    0.88
   3   3   1   83.81    3.17
   4   3   1   40.73    1.63
   5   3   1   51.93    2.09
  -6  -3  -1  104.41    4.28
   6   3   1  102.30    4.00
   7   3   1   14.92    0.83
   8   3   1    9.35    0.66
   9   3   1    0.92    0.35
   9  -4  -1   32.40    1.61
   8  -4  -1    2.13    0.42
   7  -4  -1   50.89    2.23
   7  -4  -1   54.78    2.03
   6  -4  -1    5.58    0.46
   6  -4  -1    5.04    0.38
   6  -4  -1    5.38    0.43
   5  -4  -1   82.50    2.96
   5  -4  -1   85.09    3.54
   5  -4  -1   82.19    3.26
   4  -4  -1    0.49    0.18
   4  -4  -1    0.30    0.15
   4  -4  -1    0.70    0.19
  -4   4   1    0.37    0.18
   3  -4  -1  252.61   11.35
   3  -4  -1  282.05    9.25
  -3   4   1  286.56   11.39
   2  -4  -1   14.27    0.73
  -2   4   1   15.39    0.76
   1  -4  -1  658.42   28.73
  -1   4   1  713.32   28.61
   0  -4  -1  110.51    4.81
   0   4   1  117.42    4.82
   0   4   1  114.12    3.86
  -1  -4  -1   64.30    2.24
  -1  -4  -1   62.76    2.82
   1   4   1   69.46    2.81
  -2  -4  -1   12.12    0.66
  -2  -4  -1   13.11    0.58
  -2  -4  -1   13.38    0.50
  -3  -4  -1   58.23    2.10
   3   4   1   61.64    2.31
  -4  -4  -1   48.01    1.71
   4   4   1   47.04    1.88
   5   4   1   91.61    3.53
   6   4   1    0.15    0.23
   7   4   1   24.97    1.19
   8   4   1    1.67    0.34
   9   4   1    3.32    0.51
   9  -5  -1    0.24    0.35
   8  -5  -1   39.66    1.64
   8  -5  -1   38.36    1.81
   7  -5  -1    0.81    0.32
   7  -5  -1    0.66    0.30
   6  -5  -1    0.04    0.22
   6  -5  -1   -0.05    0.16
   6  -5  -1   -0.13    0.22
   5  -5  -1   30.05    1.36
   5  -5  -1   29.05    1.21
   5  -5  -1   29.46    1.32
   4  -5  -1    9.17    0.54
   4  -5  -1    9.42    0.54
   3  -5  -1   62.47    2.71
   2  -5  -1  243.57   10.15
   1  -5  -1    7.15    0.48
  -1   5   1    7.47    0.50
   0  -5  -1  198.78    8.67
   0   5   1  209.85    7.02
   0   5   1  213.81    8.68
  -1  -5  -1   40.80    1.91
  -1  -5  -1   41.95    1.48
   1   5   1   45.19    1.92
  -2  -5  -1   22.44    1.11
  -2  -5  -1   24.06    0.85
  -3  -5  -1  121.37    5.14
  -3  -5  -1  122.87    4.20
  -4  -5  -1    4.49    0.30
   5   5   1   21.32    0.98
   6   5   1    4.72    0.44
   7   5   1   27.51    1.28
   8   5   1   15.14    0.88
   9   5   1    9.41    0.73
   9  -6  -1    1.52    0.44
   8  -6  -1    0.97    0.36
   8  -6  -1    1.18    0.37
   7  -6  -1    0.53    0.32
   7  -6  -1    0.96    0.32
   6  -6  -1   13.39    0.79
   6  -6  -1   12.93    0.74
   6  -6  -1   12.69    0.72
   5  -6  -1    9.71    0.62
   5  -6  -1   10.03    0.60
   5  -6  -1    9.85    0.58
   4  -6  -1   18.33    0.94
   4  -6  -1   18.69    0.85
   3  -6  -1   63.72    2.79
   2  -6  -1    9.70    0.61
   1  -6  -1    0.25    0.17
   0  -6  -1   53.42    2.38
   1   6   1    0.58    0.18
  -2  -6  -1    1.24    0.14
  -2  -6  -1    1.62    0.24
  -3  -6  -1  106.69    3.45
  -3  -6  -1   92.57    4.23
  -4  -6  -1   12.06    0.52
  -4  -6  -1   10.94    0.61
  -5  -6  -1    0.87    0.15
   9  -7  -1    0.18    0.34
   9  -7  -1   -0.32    0.32
   8  -7  -1   25.95    1.23
   8  -7  -1   26.51    1.38
   7  -7  -1    0.39    0.31
   7  -7  -1    0.52    0.30
   6  -7  -1   64.95    2.78
   6  -7  -1   67.81    2.53
   6  -7  -1   68.48    2.96
   5  -7  -1    1.22    0.31
   5  -7  -1    1.29    0.30
   5  -7  -1    1.12    0.28
   4  -7  -1   41.44    1.64
   4  -7  -1   41.47    1.92
   3  -7  -1    1.25    0.26
   2  -7  -1   13.06    0.77
   1  -7  -1   28.41    1.44
  -1   7   1   31.07    1.03
   0  -7  -1  172.61    7.29
  -1  -7  -1    9.52    0.39
  -1  -7  -1    9.23    0.64
  -2  -7  -1  200.91    6.75
  -2  -7  -1  196.53    8.35
  -3  -7  -1    0.12    0.13
  -3  -7  -1   -0.23    0.17
  -4  -7  -1   56.46    2.47
  -5  -7  -1   31.17    1.42
  -6  -7  -1   20.26    0.95
   9  -8  -1    3.75    0.53
   9  -8  -1    3.95    0.59
   8  -8  -1    3.81    0.58
   8  -8  -1    2.78    0.48
   7  -8  -1   15.35    0.97
   7  -8  -1   16.58    0.90
   6  -8  -1    0.74    0.31
   6  -8  -1    0.63    0.34
   6  -8  -1    0.58    0.26
   5  -8  -1   56.63    2.57
   5  -8  -1   56.41    2.18
   4  -8  -1   14.70    0.87
   3  -8  -1   56.60    2.56
   2  -8  -1   12.63    0.80
   1  -8  -1  145.04    6.19
   0  -8  -1   25.44    1.29
  -1  -8  -1  114.36    3.76
  -1  -8  -1  105.47    4.73
  -2  -8  -1    1.22    0.17
  -2  -8  -1    0.62    0.26
  -3  -8  -1   24.51    1.27
  -3  -8  -1   28.02    1.00
  -4  -8  -1    2.89    0.34
  -5  -8  -1   20.37    1.01
  -6  -8  -1   -0.04    0.15
   8  -9  -1    4.72    0.55
   8  -9  -1    4.87    0.65
   7  -9  -1    6.44    0.63
   7  -9  -1    5.90    0.59
   6  -9  -1   -0.16    0.30
   6  -9  -1   -0.21    0.23
   6  -9  -1    0.25    0.30
   5  -9  -1    1.71    0.39
   5  -9  -1    1.08    0.33
   4  -9  -1    0.70    0.30
   3  -9  -1    2.74    0.44
   2  -9  -1   36.63    1.79
   1  -9  -1    5.43    0.53
   0  -9  -1   15.37    0.90
  -1  -9  -1   17.35    0.99
  -2  -9  -1    0.30    0.13
  -2  -9  -1   -0.33    0.20
  -3  -9  -1   27.18    1.39
  -3  -9  -1   29.95    1.08
  -4  -9  -1    7.73    0.57
  -5  -9  -1   15.75    0.84
  -6  -9  -1    1.02    0.20
   8 -10  -1    0.96    0.42
   8 -10  -1    1.00    0.43
   7 -10  -1    0.49    0.35
   7 -10  -1    0.63    0.38
   6 -10  -1    0.02    0.29
   6 -10  -1    0.02    0.29
   6 -10  -1   -0.11    0.26
   5 -10  -1   30.96    1.44
   5 -10  -1   32.55    1.65
   4 -10  -1    2.74    0.44
   3 -10  -1   42.95    2.08
   2 -10  -1    3.13    0.44
   1 -10  -1    0.56    0.31
   0 -10  -1    8.00    0.63
  -1 -10  -1    1.15    0.32
  -2 -10  -1   47.78    2.32
  -2 -10  -1   52.61    1.78
  -3 -10  -1   14.10    0.88
  -3 -10  -1   16.04    0.64
  -4 -10  -1    5.82    0.55
  -5 -10  -1   16.62    0.91
  -6 -10  -1    7.40    0.50
   7 -11  -1    0.19    0.36
   7 -11  -1    0.30    0.36
   6 -11  -1   12.47    0.86
   6 -11  -1   11.47    0.83
   6 -11  -1   11.75    0.82
   5 -11  -1    3.34    0.56
   5 -11  -1    4.58    0.59
   4 -11  -1   90.81    4.09
   3 -11  -1   -0.25    0.26
   2 -11  -1   56.92    2.69
   1 -11  -1    6.33    0.66
   0 -11  -1    1.65    0.37
  -1 -11  -1    2.48    0.43
  -2 -11  -1   35.22    1.82
  -2 -11  -1   39.34    1.36
  -3 -11  -1   14.12    0.59
  -3 -11  -1   12.41    0.82
  -4 -11  -1   22.45    1.19
  -5 -11  -1    3.70    0.45
  -6 -11  -1    2.53    0.36
   7 -12  -1   10.48    0.91
   7 -12  -1   10.11    0.79
   6 -12  -1    0.19    0.36
   6 -12  -1    0.45    0.33
   6 -12  -1    0.44    0.38
   5 -12  -1   11.46    0.81
   5 -12  -1   12.00    0.93
   4 -12  -1   10.05    0.85
   3 -12  -1    5.89    0.65
   2 -12  -1   -0.27    0.30
   1 -12  -1   22.87    1.34
   0 -12  -1    8.02    0.72
  -1 -12  -1   42.49    2.10
  -2 -12  -1   10.10    0.74
  -3 -12  -1    3.78    0.47
  -4 -12  -1    0.51    0.26
  -5 -12  -1    2.36    0.34
  -6 -12  -1    0.01    0.20
   6 -13  -1    0.24    0.35
   6 -13  -1   -0.15    0.39
   5 -13  -1    1.66    0.47
   5 -13  -1    1.69    0.46
   4 -13  -1    0.20    0.35
   3 -13  -1    1.64    0.44
   2 -13  -1    0.03    0.36
   1 -13  -1   22.00    1.35
   0 -13  -1    0.24    0.31
  -1 -13  -1    3.55    0.54
  -2 -13  -1    0.69    0.30
  -3 -13  -1    2.36    0.39
  -4 -13  -1   -0.14    0.24
  -5 -13  -1    2.08    0.34
  -6 -13  -1    0.85    0.27
   5 -14  -1   13.13    1.08
   5 -14  -1   12.21    0.96
   4 -14  -1    0.68    0.44
   3 -14  -1   -0.01    0.37
   2 -14  -1   -0.26    0.33
   1 -14  -1    0.53    0.36
   0 -14  -1    0.38    0.32
  -1 -14  -1    7.69    0.75
  -2 -14  -1    7.77    0.69
  -3 -14  -1    8.20    0.72
  -4 -14  -1    3.05    0.51
  -5 -14  -1    0.50    0.29
   4 -15  -1   28.43    1.73
   3 -15  -1    0.34    0.42
   2 -15  -1   13.58    1.06
   1 -15  -1    0.16    0.34
   0 -15  -1   -0.31    0.29
  -1 -15  -1   -0.29    0.27
  -2 -15  -1    1.00    0.38
  -3 -15  -1    2.66    0.46
  -4 -15  -1    9.20    0.76
   3 -16  -1    9.95    0.98
   2 -16  -1    0.20    0.42
   1 -16  -1    0.75    0.41
   0 -16  -1   -0.46    0.30
  -1 -16  -1   -0.06    0.32
  -2 -16  -1    2.89    0.50
  -3 -16  -1    2.44    0.46
   1 -17  -1    0.42    0.44
   0 -17  -1    0.80    0.43
  -1 -17  -1    3.82    0.67
  -1 -17   2   -0.45    0.33
   0 -17   2    2.69    0.53
   1 -17   2    0.46    0.41
  -3 -16   2   -0.30    0.28
  -2 -16   2   -0.42    0.29
  -1 -16   2    0.39    0.36
   0 -16   2    0.56    0.39
   1 -16   2    2.48    0.52
   2 -16   2    0.59    0.43
   3 -16   2    1.99    0.51
  -4 -15   2    0.47    0.32
  -3 -15   2    1.05    0.35
  -2 -15   2    0.50    0.32
  -1 -15   2    1.57    0.41
   0 -15   2    0.02    0.30
   1 -15   2    0.91    0.39
   2 -15   2    1.19    0.42
   3 -15   2    3.09    0.56
   4 -15   2    0.58    0.43
  -5 -14   2    4.16    0.52
  -4 -14   2    0.51    0.29
  -3 -14   2    9.52    0.70
  -2 -14   2    1.56    0.37
  -1 -14   2   -0.06    0.26
   0 -14   2   -0.26    0.26
   1 -14   2    1.40    0.39
   2 -14   2    0.33    0.35
   3 -14   2   12.10    0.98
   4 -14   2    7.05    0.80
   5 -14   2    5.56    0.64
   5 -14   2    5.29    0.70
  -6 -13   2    2.11    0.34
  -5 -13   2    0.23    0.25
  -4 -13   2   11.67    0.77
  -3 -13   2   10.33    0.73
  -2 -13   2    4.61    0.49
  -1 -13   2    2.86    0.48
   0 -13   2    4.82    0.55
   1 -13   2    0.84    0.36
   2 -13   2   20.00    1.22
   3 -13   2    2.53    0.46
   4 -13   2    3.19    0.52
   5 -13   2    0.06    0.33
   5 -13   2   -0.26    0.34
   6 -13   2    2.22    0.47
   6 -13   2    2.45    0.46
  -6 -12   2    7.98    0.58
  -5 -12   2    0.33    0.25
  -4 -12   2   10.17    0.69
  -3 -12   2    1.47    0.29
  -2 -12   2    2.96    0.43
  -1 -12   2   12.99    0.84
   0 -12   2    5.73    0.57
   1 -12   2    8.23    0.73
   2 -12   2   23.39    1.33
   3 -12   2    3.45    0.49
   4 -12   2    0.69    0.33
   5 -12   2    0.39    0.33
   6 -12   2   -0.30    0.28
   6 -12   2   -0.15    0.30
   7 -12   2    0.90    0.45
   7 -12   2    0.88    0.40
  -6 -11   2    1.94    0.33
  -5 -11   2   44.48    2.02
  -4 -11   2    2.35    0.41
  -3 -11   2    1.73    0.20
  -3 -11   2    1.80    0.29
  -2 -11   2    2.45    0.25
  -2 -11   2    2.97    0.44
  -1 -11   2    1.74    0.32
  -1 -11   2    1.71    0.17
   0 -11   2   20.93    1.15
   1 -11   2   60.86    2.79
   2 -11   2    0.33    0.29
   3 -11   2   21.64    1.21
   4 -11   2   -0.03    0.26
   5 -11   2    4.99    0.54
   5 -11   2    4.57    0.59
   6 -11   2    0.42    0.28
   6 -11   2    0.65    0.32
   7 -11   2    1.90    0.48
   7 -11   2    1.94    0.43
  -6 -10   2    2.57    0.32
  -5 -10   2    7.67    0.54
  -4 -10   2   13.00    0.76
  -3 -10   2    1.42    0.19
  -3 -10   2    1.06    0.26
  -2 -10   2    3.39    0.24
  -2 -10   2    2.77    0.42
  -1 -10   2   46.54    1.55
  -1 -10   2   42.40    2.05
   0 -10   2    0.18    0.22
   1 -10   2   40.41    1.92
   2 -10   2   15.59    0.93
   3 -10   2   20.55    1.14
   4 -10   2    1.97    0.35
   5 -10   2   45.10    1.83
   5 -10   2   45.77    2.16
   6 -10   2    3.99    0.48
   6 -10   2    4.21    0.58
   6 -10   2    3.69    0.51
   7 -10   2   16.76    1.08
   7 -10   2   15.95    0.90
   8 -10   2    1.40    0.45
   8 -10   2    0.80    0.38
  -6  -9   2   13.75    0.70
  -5  -9   2    4.53    0.41
  -4  -9   2   61.02    2.66
  -3  -9   2   18.94    0.99
  -3  -9   2   21.50    0.81
  -2  -9   2    2.10    0.21
  -2  -9   2    1.67    0.29
  -1  -9   2   37.79    1.74
  -1  -9   2   37.02    1.30
   0  -9   2   30.01    1.44
   1  -9   2   24.47    1.23
   2  -9   2   87.27    3.81
   3  -9   2    0.71    0.26
  -4   9  -2   56.65    1.91
   4  -9   2   53.91    2.51
   4  -9   2   54.90    2.12
   5  -9   2    0.49    0.29
   5  -9   2   -0.05    0.26
   6  -9   2   21.73    1.04
   6  -9   2   20.85    1.19
   6  -9   2   22.31    1.17
   7  -9   2    5.94    0.55
   7  -9   2    5.61    0.63
   8  -9   2   11.99    0.93
   8  -9   2   12.76    0.80
  -6  -8   2    0.31    0.15
  -5  -8   2   22.46    1.05
  -4  -8   2   24.02    1.12
  -3  -8   2    8.34    0.51
  -2  -8   2  241.37   10.06
  -1  -8   2   12.99    0.49
  -1  -8   2   13.25    0.72
   0  -8   2   63.08    2.77
   1  -8   2   58.54    2.60
   2  -8   2    7.19    0.53
   3  -8   2   10.03    0.64
  -4   8  -2   36.40    1.28
   4  -8   2   36.45    1.70
   4  -8   2   34.55    1.43
  -5   8  -2    6.88    0.39
   5  -8   2    6.66    0.53
   5  -8   2    7.13    0.57
   6  -8   2    5.62    0.48
   6  -8   2    5.75    0.59
   6  -8   2    6.08    0.53
   7  -8   2    2.56    0.45
   7  -8   2    2.79    0.40
   8  -8   2    0.52    0.33
   8  -8   2    0.61    0.38
  -7  -7   2   21.22    0.94
  -6  -7   2    5.70    0.35
  -5  -7   2   98.66    4.13
  -4  -7   2   64.30    2.74
  -3  -7   2   41.69    1.83
   2   7  -2   68.12    2.82
  -2  -7   2   62.38    2.80
  -1  -7   2   18.71    0.91
   0  -7   2   26.31    0.90
   1  -7   2   98.77    4.22
   2  -7   2   32.07    1.50
  -3   7  -2   54.22    1.86
   3  -7   2   53.47    2.39
  -4   7  -2   64.50    2.20
   4  -7   2   61.34    2.30
   4  -7   2   62.99    2.78
  -5   7  -2    2.09    0.28
   5  -7   2    2.85    0.36
   5  -7   2    2.41    0.39
  -6   7  -2   12.85    0.60
   6  -7   2   13.06    0.74
   6  -7   2   11.48    0.67
   6  -7   2   11.68    0.80
   7  -7   2    0.29    0.30
   7  -7   2   -0.31    0.26
   8  -7   2    2.85    0.43
   8  -7   2    2.58    0.46
   9  -7   2    2.01    0.48
  -6  -6   2   32.47    1.39
  -5  -6   2    2.53    0.22
  -4  -6   2    5.71    0.34
  -3  -6   2   75.43    3.18
   2   6  -2   39.77    1.72
  -2  -6   2   38.52    1.71
   1   6  -2  231.29    9.32
  -1  -6   2  216.69    9.31
   0  -6   2   28.89    0.99
   1  -6   2   61.59    2.67
   2  -6   2  224.40    9.36
  -3   6  -2   71.42    2.43
   3  -6   2   70.55    3.05
   3  -6   2   69.35    2.51
  -4   6  -2    2.67    0.23
   4  -6   2    2.60    0.35
   4  -6   2    2.77    0.33
  -5   6  -2   76.19    2.59
   5  -6   2   71.67    2.96
   5  -6   2   71.52    2.64
   5  -6   2   73.56    3.18
  -6   6  -2    0.03    0.19
   6  -6   2    0.23    0.25
   6  -6   2    0.20    0.21
   6  -6   2    0.39    0.29
   7  -6   2   32.40    1.35
   7  -6   2   32.77    1.56
   8  -6   2    0.62    0.33
   9  -6   2   15.77    1.07
  -6  -5   2    4.19    0.23
  -5  -5   2   16.66    0.73
  -4  -5   2   16.63    0.74
  -3  -5   2   16.61    0.76
   2   5  -2  104.75    4.26
  -2  -5   2   99.15    4.26
   1   5  -2  122.42    4.99
  -1  -5   2  115.56    4.97
   0   5  -2  121.38    4.85
   0  -5   2  109.49    4.84
   1  -5   2   81.33    3.45
  -2   5  -2  136.22    4.65
   2  -5   2  138.73    5.77
  -3   5  -2    0.49    0.11
   3  -5   2    0.79    0.17
   3  -5   2    0.93    0.19
  -4   5  -2  126.38    4.26
   4  -5   2  122.60    4.28
   4  -5   2  122.94    5.23
  -5   5  -2   -0.13    0.13
   5  -5   2   -0.09    0.15
   5  -5   2    0.17    0.22
   5  -5   2    0.50    0.22
   6  -5   2   91.83    3.70
   6  -5   2   84.20    3.09
   6  -5   2   83.44    3.46
   7  -5   2    1.45    0.33
   7  -5   2    1.70    0.35
   8  -5   2   10.84    0.79
   9  -5   2    0.35    0.36
   9   4  -2    0.38    0.37
   8   4  -2   35.61    1.63
   7   4  -2    0.00    0.22
  -7  -4   2    0.02    0.09
   6   4  -2   19.56    0.95
   5   4  -2   15.33    0.78
  -4  -4   2   53.30    2.22
  -3  -4   2   28.27    1.21
  -2  -4   2  373.17   15.75
  -2  -4   2  382.94   13.92
   1   4  -2  245.88    9.87
  -1  -4   2  231.13    9.86
   0   4  -2  362.46   14.40
   0  -4   2  334.72   14.52
  -1   4  -2    0.07    0.07
   1  -4   2    0.02    0.07
  -2   4  -2  105.27    4.35
  -2   4  -2  102.57    3.51
   2  -4   2  101.83    4.34
  -3   4  -2  284.97   11.21
  -3   4  -2  269.08    9.14
   3  -4   2  263.27    9.07
   3  -4   2  261.99   11.19
  -4   4  -2   35.07    1.27
   4  -4   2   34.34    1.47
   4  -4   2   34.17    1.31
   4  -4   2   35.68    1.55
  -5   4  -2    3.73    0.31
   5  -4   2    3.75    0.41
   5  -4   2    4.24    0.37
   5  -4   2    3.76    0.34
   6  -4   2   46.15    1.80
   6  -4   2   49.75    2.09
   7  -4   2    0.31    0.26
   8  -4   2    7.23    0.64
   9  -4   2    7.84    0.74
  10   3  -2    0.69    0.37
   9   3  -2   27.75    1.42
   8   3  -2   -0.30    0.26
   7   3  -2   13.06    0.75
   6   3  -2   12.29    0.69
  -6  -3   2   11.82    0.54
  -6  -3   2   11.86    0.59
   5   3  -2    1.25    0.23
  -5  -3   2    1.91    0.14
   4   3  -2  169.35    6.33
   3   3  -2  250.01    9.14
  -3  -3   2  243.77   10.20
  -2  -3   2   20.85    0.91
  -2  -3   2   21.69    0.87
   1   3  -2  995.51   39.87
  -1  -3   2  931.80   39.87
   0   3  -2    5.42    0.26
   0  -3   2    3.78    0.25
  -1   3  -2   40.91    1.73
   1  -3   2   39.11    1.37
   1  -3   2   40.84    1.73
  -2   3  -2   15.99    0.60
  -2   3  -2   17.74    0.77
   2  -3   2   16.94    0.77
   2  -3   2   15.99    0.63
  -3   3  -2   19.36    0.72
  -3   3  -2   19.52    0.90
   3  -3   2   18.86    0.75
   3  -3   2   19.29    0.89
  -4   3  -2  193.66    7.70
  -4   3  -2  185.88    6.30
   4  -3   2  179.12    6.92
   4  -3   2  179.80    6.25
   4  -3   2  183.75    7.67
  -5   3  -2  111.03    3.84
  -5   3  -2  113.63    4.68
   5  -3   2  114.13    4.62
   5  -3   2  106.62    4.25
   5  -3   2  106.37    3.82
   7  -3   2    1.78    0.33
   8  -3   2    7.66    0.66
   9  -3   2    4.96    0.58
  10   2  -2   -0.12    0.32
   9   2  -2    0.71    0.36
   8   2  -2    1.19    0.33
   7   2  -2   -0.33    0.23
   6   2  -2   17.02    0.89
  -6  -2   2   18.51    0.85
   5   2  -2  122.20    4.64
  -5  -2   2  118.95    5.05
  -5  -2   2  125.12    5.07
   4   2  -2   10.80    0.54
  -4  -2   2   10.61    0.46
  -4  -2   2   10.13    0.48
   3   2  -2  444.93   16.18
  -3  -2   2  468.30   16.12
  -3  -2   2  401.21   18.07
  -3  -2   2  419.09   18.12
  -3  -2   2  456.55   14.65
   2   2  -2   79.10    3.00
  -2  -2   2   79.65    3.31
  -2  -2   2   81.16    3.00
   1   2  -2  237.54    9.64
  -1  -2   2  226.82    9.68
   0   2  -2   49.82    1.91
   0  -2   2   40.88    1.90
  -1   2  -2   15.70    0.69
  -1   2  -2   15.88    0.55
   1  -2   2   15.26    0.69
   1  -2   2   15.27    0.55
  -2   2  -2   68.29    2.34
  -2   2  -2   68.01    2.34
  -2   2  -2   68.62    2.87
   2  -2   2   67.07    2.33
   2  -2   2   68.79    2.86
  -3   2  -2  307.94   10.66
  -3   2  -2  318.61   13.02
  -3   2  -2  326.42   10.57
   3  -2   2  321.43   11.65
   3  -2   2  313.10   10.55
   3  -2   2  302.83   13.00
  -4   2  -2    2.88    0.27
  -4   2  -2    2.96    0.23
   4  -2   2    3.10    0.23
   4  -2   2    3.01    0.28
   4  -2   2    3.44    0.32
  -5   2  -2  193.60    7.81
  -5   2  -2  189.92    6.43
   5  -2   2  178.33    7.04
  -6   2  -2    8.24    0.58
   6  -2   2    7.63    0.58
   7  -2   2   77.68    3.14
   8  -2   2    0.09    0.25
   9  -2   2   13.17    0.89
  10  -2   2   -0.10    0.35
  10   1  -2    0.21    0.34
   9   1  -2   32.51    1.58
   8   1  -2   18.01    0.99
   7   1  -2    7.43    0.59
   6   1  -2   16.12    0.86
  -6  -1   2   17.58    0.85
   5   1  -2   15.89    0.79
  -5  -1   2   17.71    0.79
   4   1  -2    3.57    0.29
  -4  -1   2    3.40    0.20
  -4  -1   2    3.75    0.24
   3   1  -2  167.78    6.33
  -3  -1   2  175.56    6.34
  -3  -1   2  166.16    7.05
  -3  -1   2  174.31    5.77
  -3  -1   2  169.25    7.08
   2   1  -2   90.75    3.44
  -2  -1   2   91.10    3.13
  -2  -1   2   95.11    3.44
  -2  -1   2   94.42    3.85
  -2  -1   2   90.48    3.82
   1   1  -2   26.44    1.10
  -1  -1   2   25.29    0.99
   0   1  -2  255.19   10.65
  -1   1  -2  200.55    6.39
  -1   1  -2  199.85    7.76
  -1   1  -2  180.14    6.29
   1  -1   2  172.68    6.37
   1  -1   2  181.07    7.75
   1  -1   2  182.98    6.29
  -2   1  -2    0.66    0.09
  -2   1  -2    0.62    0.08
  -2   1  -2    0.65    0.09
   2  -1   2    0.62    0.08
   2  -1   2    0.43    0.07
  -3   1  -2   15.01    0.69
  -3   1  -2   14.96    0.59
  -3   1  -2   15.64    0.61
   3  -1   2   15.37    0.67
   3  -1   2   15.15    0.68
  -4   1  -2   27.19    1.15
  -4   1  -2   26.02    0.98
   4  -1   2   25.08    1.11
  -5   1  -2   24.09    0.95
  -5   1  -2   24.89    1.10
   5  -1   2   23.25    1.08
  -6   1  -2  117.63    4.76
   6  -1   2  107.81    4.35
   7  -1   2   11.55    0.73
   8  -1   2    9.48    0.69
   9  -1   2    0.42    0.35
  10  -1   2    5.03    0.66
  10   0  -2   14.80    1.01
   9   0  -2    1.41    0.42
   8   0  -2   46.63    2.03
   7   0  -2    0.23    0.24
   6   0  -2  194.08    7.58
  -6   0   2  208.50    8.41
   5   0  -2   -0.14    0.13
  -5   0   2    0.06    0.10
   4   0  -2  139.79    5.35
  -4   0   2  145.65    5.94
   3   0  -2   -0.06    0.08
   3   0  -2    0.08    0.10
  -3   0   2    0.08    0.11
  -3   0   2   -0.07    0.07
  -3   0   2    0.06    0.06
  -3   0   2   -0.02    0.09
   2   0  -2   31.28    1.13
   2   0  -2   32.40    1.24
   2   0  -2   31.81    1.34
   2   0  -2   30.97    1.34
  -2   0   2   33.99    1.38
  -2   0   2   30.83    1.35
  -2   0   2   32.03    1.14
  -2   0   2   32.26    1.23
   1   0  -2   -0.01    0.05
   1   0  -2    0.01    0.03
   1   0  -2   -0.06    0.04
   1   0  -2    0.07    0.03
  -1   0   2   -0.06    0.04
  -1   0   2    0.05    0.06
  -1   0   2   -0.04    0.03
  -1   0   2   -0.08    0.02
   0   0  -2   57.90    2.42
  -1   0  -2    0.00    0.03
  -1   0  -2    0.03    0.04
   1   0   2    0.04    0.03
   1   0   2    0.21    0.05
   1   0   2    0.11    0.03
  -2   0  -2  432.73   15.27
  -2   0  -2  387.50   17.07
  -2   0  -2  392.69   14.03
  -2   0  -2  419.09   13.86
   2   0   2  426.38   15.32
  -3   0  -2    0.32    0.11
  -3   0  -2   -0.10    0.07
  -3   0  -2    0.02    0.10
  -3   0  -2    0.01    0.06
   3   0   2   -0.07    0.09
  -4   0  -2    3.45    0.21
  -4   0  -2    2.70    0.23
  -5   0  -2    0.09    0.12
  -5   0  -2   -0.03    0.08
  -6   0  -2   28.93    1.23
   6   0   2   24.79    1.22
   7   0   2    0.24    0.25
   8   0   2    1.88    0.34
   9   0   2    0.21    0.32
  10   0   2   -0.08    0.32
  10  -1  -2    0.13    0.36
   9  -1  -2   31.99    1.56
   8  -1  -2   19.67    1.06
   7  -1  -2    9.11    0.62
   6  -1  -2   17.54    0.90
  -6   1   2   18.45    0.95
   5  -1  -2   15.40    0.72
   5  -1  -2   16.53    0.80
  -5   1   2   18.22    0.84
   4  -1  -2    3.85    0.30
   4  -1  -2    3.69    0.21
   4  -1  -2    3.35    0.28
  -4   1   2    3.88    0.29
   3  -1  -2  167.72    7.07
   3  -1  -2  162.66    6.34
   3  -1  -2  181.08    7.07
   3  -1  -2  165.98    5.78
  -3   1   2  174.95    5.79
  -3   1   2  175.06    6.35
  -3   1   2  169.01    7.11
   2  -1  -2   91.61    3.10
   2  -1  -2   88.04    3.39
   2  -1  -2   87.28    3.79
   2  -1  -2   96.36    3.78
  -2   1   2   91.53    3.10
  -2   1   2   89.86    3.81
  -2   1   2   91.61    3.38
   1  -1  -2   29.01    1.22
   1  -1  -2   29.36    1.18
   1  -1  -2   27.22    1.04
  -1   1   2   24.14    1.04
  -1   1   2   26.83    1.23
   0  -1  -2  248.95   10.37
  -1  -1  -2  205.33    7.17
  -1  -1  -2  203.57    6.66
  -1  -1  -2  208.10    8.14
   1   1   2  163.58    7.16
  -2  -1  -2    0.45    0.08
  -2  -1  -2    0.66    0.06
  -2  -1  -2    0.64    0.08
   2   1   2    0.40    0.08
  -3  -1  -2   15.88    0.69
  -3  -1  -2   14.77    0.59
  -3  -1  -2   14.99    0.65
   3   1   2   14.80    0.66
  -4  -1  -2   26.36    1.12
  -4  -1  -2   25.75    0.98
   4   1   2   26.06    1.09
  -5  -1  -2   24.00    1.05
  -6  -1  -2  112.51    4.58
   6   1   2  106.29    4.22
   7   1   2   11.07    0.70
   8   1   2    9.78    0.66
   9   1   2    0.47    0.34
  10   1   2    4.85    0.61
  10  -2  -2   -0.04    0.35
   9  -2  -2    0.78    0.39
   8  -2  -2    0.72    0.32
   7  -2  -2    0.09    0.22
   6  -2  -2   19.09    0.95
   6  -2  -2   19.32    0.87
  -6   2   2   19.23    1.03
   5  -2  -2  122.04    4.80
   5  -2  -2  122.88    4.37
   5  -2  -2  140.72    5.25
   5  -2  -2  115.25    5.24
  -5   2   2  130.59    5.35
   4  -2  -2    9.27    0.52
   4  -2  -2   12.19    0.53
   4  -2  -2   10.22    0.52
  -4   2   2   10.41    0.59
   3  -2  -2  449.65   14.49
   3  -2  -2  444.07   15.83
   3  -2  -2  392.55   17.85
  -3   2   2  433.60   17.77
   2  -2  -2   78.71    2.71
   2  -2  -2   77.50    2.95
   2  -2  -2   78.61    3.31
  -2   2   2   79.76    3.34
   1  -2  -2  224.09    9.77
  -1   2   2  246.55    9.78
   0  -2  -2   47.60    2.11
   0   2   2   49.05    2.09
  -1  -2  -2   15.37    0.57
  -1  -2  -2   16.13    0.62
   1   2   2   15.39    0.61
   1   2   2   15.37    0.57
  -2  -2  -2   71.65    2.59
  -2  -2  -2   66.05    2.36
   2   2   2   67.94    2.58
  -3  -2  -2  306.56   10.67
   3   2   2  323.39   11.62
  -4  -2  -2    3.13    0.18
  -4  -2  -2    3.39    0.26
   4   2   2    3.25    0.29
  -5  -2  -2  185.40    7.63
   5   2   2  183.89    6.93
  -6  -2  -2    7.06    0.41
   6   2   2    7.55    0.54
   7   2   2   75.22    3.01
   8   2   2    0.20    0.25
   9   2   2   13.53    0.88
  10   2   2   -0.04    0.32
  10  -3  -2    0.77    0.40
   9  -3  -2   27.28    1.42
   8  -3  -2   -0.31    0.26
   7  -3  -2   13.42    0.79
   7  -3  -2   13.57    0.74
   6  -3  -2   13.24    0.67
   6  -3  -2   13.31    0.73
   6  -3  -2   12.13    0.62
   5  -3  -2    1.06    0.17
   5  -3  -2    1.30    0.23
   5  -3  -2    1.51    0.25
  -5   3   2    1.20    0.25
   4  -3  -2  168.43    7.10
   4  -3  -2  169.98    5.82
   4  -3  -2  165.30    6.39
  -4   3   2  178.28    7.17
   3  -3  -2  226.00   10.12
   3  -3  -2  251.96    9.05
   3  -3  -2  247.50    8.24
  -3   3   2  250.71   10.17
   2  -3  -2   20.80    0.99
  -2   3   2   21.67    1.01
   1  -3  -2  880.03   38.10
  -1   3   2  940.08   37.80
   0  -3  -2    3.37    0.30
   0   3   2    3.80    0.17
   0   3   2    3.91    0.33
  -1  -3  -2   39.73    1.41
  -1  -3  -2   38.64    1.54
  -1  -3  -2   43.10    1.79
   1   3   2   40.79    1.41
  -2  -3  -2   15.78    0.60
  -2  -3  -2   16.28    0.68
   2   3   2   15.89    0.66
  -3  -3  -2   18.77    0.72
   3   3   2   18.86    0.81
  -4  -3  -2  180.74    6.20
   4   3   2  181.65    6.77
   5   3   2  110.12    4.21
  -6  -3  -2   99.61    4.06
   6   3   2   95.54    3.79
   7   3   2    1.64    0.32
   8   3   2    7.46    0.59
   9   3   2    3.64    0.56
   9  -4  -2    1.05    0.40
   8  -4  -2   37.04    1.73
   7  -4  -2    0.13    0.25
   7  -4  -2    0.24    0.26
   6  -4  -2   19.87    0.98
   6  -4  -2   19.17    0.90
   6  -4  -2   19.64    0.93
   5  -4  -2   15.44    0.72
   5  -4  -2   15.39    0.78
   5  -4  -2   14.48    0.76
   4  -4  -2   53.68    1.96
   4  -4  -2   55.10    2.33
   4  -4  -2   52.01    2.13
   3  -4  -2   29.23    1.34
   3  -4  -2   28.68    1.14
  -3   4   2   29.64    1.38
   2  -4  -2  375.50   15.97
  -2   4   2  395.72   16.00
   1  -4  -2  230.49    9.95
  -1   4   2  246.62    9.96
   0  -4  -2  303.94   13.51
   0   4   2  335.40   13.51
   0   4   2  335.58   11.08
  -1  -4  -2   -0.05    0.12
  -1  -4  -2    0.13    0.06
   1   4   2    0.05    0.06
  -2  -4  -2  109.31    4.37
  -2  -4  -2  103.97    3.89
  -2  -4  -2   97.51    3.54
  -3  -4  -2  257.06    8.99
   3   4   2  272.91    9.80
  -4  -4  -2   33.82    1.24
   4   4   2   33.00    1.37
   5   4   2    3.22    0.38
   6   4   2   43.15    1.81
   7   4   2    0.08    0.23
   8   4   2    7.61    0.59
   9   4   2    6.59    0.63
   9  -5  -2    9.40    0.81
   8  -5  -2    9.60    0.74
   8  -5  -2    9.89    0.70
   7  -5  -2   43.30    1.70
   7  -5  -2   40.25    1.84
   6  -5  -2    3.42    0.36
   6  -5  -2    3.03    0.43
   6  -5  -2    3.61    0.42
   5  -5  -2   16.16    0.82
   5  -5  -2   16.08    0.83
   5  -5  -2   15.87    0.77
   4  -5  -2   16.98    0.78
   4  -5  -2   16.06    0.85
   4  -5  -2   16.85    0.81
   3  -5  -2   15.68    0.82
   2  -5  -2   99.42    4.25
   1  -5  -2  114.04    5.02
  -1   5   2  121.69    5.03
   0  -5  -2  105.76    4.79
   0   5   2  113.02    3.82
   0   5   2  118.08    4.80
  -1  -5  -2   80.35    2.81
  -1  -5  -2   75.24    3.56
   1   5   2   89.40    3.53
   1   5   2   83.65    2.83
  -2  -5  -2  134.28    5.66
  -2  -5  -2  132.65    4.55
  -3  -5  -2    0.84    0.17
  -4  -5  -2  121.92    4.23
   4   5   2  122.56    4.62
   5   5   2   -0.07    0.18
   6   5   2   81.44    3.20
   7   5   2    1.23    0.29
   8   5   2   10.97    0.75
   9   5   2   -0.05    0.33
   9  -6  -2    3.89    0.58
   8  -6  -2    0.70    0.34
   8  -6  -2    0.06    0.30
   7  -6  -2   13.29    0.84
   7  -6  -2   13.10    0.76
   6  -6  -2   30.15    1.30
   6  -6  -2   29.34    1.41
   6  -6  -2   32.08    1.46
   5  -6  -2    1.86    0.33
   5  -6  -2    2.45    0.36
   5  -6  -2    2.17    0.33
   4  -6  -2    5.20    0.45
   4  -6  -2    5.97    0.45
   3  -6  -2   74.06    3.23
   2  -6  -2   36.62    1.71
   1  -6  -2  218.08    9.16
   0  -6  -2   39.99    1.91
   0   6   2   42.11    1.43
  -1  -6  -2   60.95    2.12
  -1  -6  -2   56.16    2.72
   1   6   2   66.90    2.72
  -2  -6  -2  207.89    9.02
  -2  -6  -2  221.40    7.29
  -3  -6  -2   67.24    2.35
  -3  -6  -2   66.73    2.94
  -4  -6  -2    2.68    0.26
  -4  -6  -2    2.71    0.30
  -5  -6  -2   71.36    3.04
   7   6   2   34.26    1.53
   9  -7  -2    6.20    0.68
   9  -7  -2    6.44    0.61
   8  -7  -2    1.73    0.42
   8  -7  -2    1.51    0.39
   7  -7  -2   21.55    1.15
   7  -7  -2   20.90    1.03
   6  -7  -2    5.02    0.52
   6  -7  -2    5.86    0.56
   6  -7  -2    5.54    0.56
   5  -7  -2   95.03    3.84
   5  -7  -2  100.80    4.23
   5  -7  -2   97.22    3.53
   4  -7  -2   66.53    2.45
   4  -7  -2   63.62    2.88
   3  -7  -2   41.91    1.95
   2  -7  -2   63.45    2.84
   1  -7  -2   19.42    1.06
  -1   7   2   19.46    0.70
   0  -7  -2   37.37    1.85
   0   7   2   41.09    1.38
  -1  -7  -2  101.60    3.34
  -1  -7  -2   93.34    4.24
  -2  -7  -2   28.75    1.48
  -2  -7  -2   31.99    1.11
  -3  -7  -2   46.84    2.22
  -3  -7  -2   51.32    1.76
  -4  -7  -2   53.54    2.39
  -5  -7  -2    2.03    0.27
  -6  -7  -2    9.48    0.55
   9  -8  -2    0.12    0.34
   9  -8  -2   -0.05    0.34
   8  -8  -2   16.32    1.00
   8  -8  -2   15.30    0.91
   7  -8  -2    4.37    0.50
   7  -8  -2    4.98    0.55
   6  -8  -2    0.38    0.29
   6  -8  -2    0.09    0.24
   6  -8  -2    0.53    0.31
   5  -8  -2   23.12    1.23
   5  -8  -2   22.75    1.16
   5  -8  -2   24.02    1.14
   4  -8  -2   26.62    1.36
   3  -8  -2    7.87    0.62
   2  -8  -2  248.86   10.48
   1  -8  -2   13.20    0.88
  -1   8   2   15.67    0.54
   0  -8  -2   61.84    2.82
  -1  -8  -2   56.52    2.59
  -2  -8  -2    6.50    0.58
  -2  -8  -2    7.21    0.34
  -3  -8  -2    8.94    0.40
  -3  -8  -2    7.08    0.58
  -4  -8  -2   29.82    1.44
  -5  -8  -2    4.68    0.44
  -6  -8  -2    5.40    0.42
   8  -9  -2    0.20    0.35
   8  -9  -2    0.17    0.34
   7  -9  -2    0.36    0.31
   7  -9  -2    0.54    0.34
   6  -9  -2   12.95    0.83
   6  -9  -2   12.46    0.78
   6  -9  -2   13.94    0.87
   5  -9  -2    4.46    0.58
   5  -9  -2    4.43    0.56
   4  -9  -2   66.06    3.01
   3  -9  -2   18.81    1.08
   2  -9  -2    1.85    0.38
  -2   9   2    2.84    0.15
   1  -9  -2   38.78    1.91
   0  -9  -2   29.67    1.51
  -1  -9  -2   19.20    1.08
  -2  -9  -2   78.88    3.69
  -2  -9  -2   88.17    2.90
  -3  -9  -2    0.77    0.16
  -3  -9  -2    0.47    0.25
  -4  -9  -2   46.07    2.13
  -5  -9  -2   -0.21    0.20
  -6  -9  -2   18.79    0.95
   8 -10  -2    1.26    0.43
   8 -10  -2    1.40    0.45
   7 -10  -2    7.26    0.68
   7 -10  -2    7.24    0.68
   6 -10  -2    2.35    0.44
   6 -10  -2    2.33    0.41
   6 -10  -2    2.75    0.45
   5 -10  -2    7.38    0.72
   5 -10  -2    8.40    0.66
   4 -10  -2   13.78    0.96
   3 -10  -2    1.42    0.36
   2 -10  -2    2.50    0.44
   1 -10  -2   44.71    2.18
   0 -10  -2    0.11    0.25
  -1 -10  -2   37.61    1.86
  -2 -10  -2   12.30    0.87
  -2 -10  -2   15.18    0.59
  -3 -10  -2   17.70    1.06
  -3 -10  -2   20.16    0.78
  -4 -10  -2    0.71    0.30
  -5 -10  -2   38.28    1.80
  -6 -10  -2    3.45    0.38
   7 -11  -2    9.91    0.81
   7 -11  -2    9.75    0.80
   6 -11  -2    2.44    0.47
   6 -11  -2    2.16    0.43
   6 -11  -2    3.00    0.50
   5 -11  -2   43.32    1.91
   5 -11  -2   46.36    2.24
   4 -11  -2    2.71    0.46
   3 -11  -2    0.93    0.35
   2 -11  -2    3.10    0.51
   1 -11  -2    1.16    0.39
   0 -11  -2   20.49    1.20
  -1 -11  -2   57.89    2.73
  -2 -11  -2    0.15    0.29
  -3 -11  -2   18.37    1.05
  -5 -11  -2    3.28    0.43
  -6 -11  -2    0.70    0.22
   7 -12  -2    7.12    0.77
   7 -12  -2    5.89    0.72
   6 -12  -2    6.76    0.73
   6 -12  -2    8.11    0.75
   6 -12  -2    7.66    0.73
   5 -12  -2    1.21    0.41
   5 -12  -2    0.55    0.36
   4 -12  -2   11.44    0.90
   3 -12  -2    1.48    0.40
   2 -12  -2    2.04    0.46
   1 -12  -2   12.59    0.95
   0 -12  -2    4.74    0.66
  -1 -12  -2    7.76    0.72
  -2 -12  -2   21.00    1.22
  -3 -12  -2    3.38    0.48
  -4 -12  -2    0.64    0.28
  -5 -12  -2   -0.23    0.21
  -6 -12  -2   -0.01    0.19
   6 -13  -2    2.62    0.53
   6 -13  -2    2.68    0.51
   6 -13  -2    2.43    0.57
   5 -13  -2    0.31    0.39
   5 -13  -2    0.68    0.42
   4 -13  -2   12.45    0.98
   3 -13  -2   10.51    0.89
   2 -13  -2    4.47    0.65
   1 -13  -2    1.70    0.46
   0 -13  -2    4.23    0.59
  -1 -13  -2    0.83    0.38
  -2 -13  -2   20.28    1.21
  -3 -13  -2    2.06    0.38
  -4 -13  -2    2.39    0.39
  -5 -13  -2   -0.31    0.22
  -6 -13  -2    2.18    0.34
   5 -14  -2    4.71    0.72
   5 -14  -2    4.70    0.70
   4 -14  -2    0.29    0.43
   3 -14  -2   10.02    0.93
   2 -14  -2    1.76    0.48
   1 -14  -2    0.12    0.35
   0 -14  -2   -0.18    0.31
  -1 -14  -2    1.55    0.40
  -2 -14  -2    0.67    0.33
  -3 -14  -2    9.29    0.77
  -4 -14  -2    5.80    0.64
  -5 -14  -2    4.10    0.53
   4 -15  -2    1.17    0.52
   3 -15  -2    1.01    0.50
   2 -15  -2    1.79    0.50
   1 -15  -2    2.28    0.49
   0 -15  -2   -0.05    0.31
  -1 -15  -2    1.35    0.42
  -2 -15  -2    0.72    0.35
  -3 -15  -2    1.87    0.43
  -4 -15  -2   -0.08    0.30
   3 -16  -2   -0.20    0.40
   2 -16  -2    0.02    0.43
   1 -16  -2    0.67    0.41
   0 -16  -2    0.61    0.39
  -1 -16  -2    2.39    0.48
  -2 -16  -2    0.18    0.33
  -3 -16  -2    1.99    0.43
   1 -17  -2   -0.13    0.40
   0 -17  -2    2.56    0.57
  -1 -17  -2    0.64    0.40
  -1 -17   3    3.42    0.56
   0 -17   3   -0.22    0.34
  -3 -16   3   -0.21    0.28
  -2 -16   3    2.41    0.46
  -1 -16   3   -0.45    0.32
   0 -16   3   -0.06    0.33
   1 -16   3    0.57    0.38
   2 -16   3    6.87    0.81
   3 -16   3   -0.22    0.37
  -4 -15   3   -0.01    0.29
  -3 -15   3    2.42    0.42
  -2 -15   3    3.52    0.52
  -1 -15   3   -0.10    0.30
   0 -15   3    0.74    0.34
   1 -15   3    0.42    0.34
   2 -15   3   -0.39    0.30
   3 -15   3   -0.04    0.34
   4 -15   3    0.03    0.36
  -5 -14   3    3.84    0.51
  -4 -14   3    4.52    0.52
  -3 -14   3   -0.22    0.26
  -2 -14   3    3.48    0.48
  -1 -14   3    2.17    0.41
   0 -14   3    6.16    0.62
   1 -14   3   10.80    0.84
   2 -14   3    3.20    0.55
   3 -14   3    0.09    0.32
   4 -14   3   10.73    0.93
   5 -14   3    0.60    0.37
   5 -14   3   -0.47    0.33
  -6 -13   3    0.06    0.23
  -5 -13   3    2.86    0.45
  -4 -13   3    1.14    0.30
  -3 -13   3    0.23    0.25
  -2 -13   3    1.61    0.32
  -1 -13   3   32.80    1.67
   0 -13   3    1.22    0.34
   1 -13   3   56.40    2.67
   2 -13   3    0.61    0.38
   3 -13   3    7.12    0.69
   4 -13   3    1.63    0.41
   5 -13   3    3.41    0.53
   5 -13   3    3.71    0.51
   6 -13   3   -0.19    0.33
   6 -13   3   -0.23    0.31
  -6 -12   3    1.60    0.29
  -5 -12   3   20.33    1.07
  -4 -12   3   -0.01    0.22
  -3 -12   3    0.27    0.22
  -2 -12   3    1.32    0.28
  -1 -12   3   -0.33    0.22
   0 -12   3   17.12    1.01
   1 -12   3    1.84    0.38
   2 -12   3   24.91    1.38
   3 -12   3    7.23    0.66
   4 -12   3   -0.40    0.27
   5 -12   3    2.79    0.43
   5 -12   3    1.92    0.43
   6 -12   3    0.22    0.32
   6 -12   3    0.44    0.33
   7 -12   3    0.66    0.38
   7 -12   3    0.84    0.43
  -6 -11   3    4.84    0.43
  -5 -11   3    0.01    0.21
  -4 -11   3   -0.08    0.20
  -2 -11   3   14.20    0.58
  -2 -11   3   14.03    0.84
  -1 -11   3    5.97    0.55
  -1 -11   3    6.22    0.28
   0 -11   3    2.48    0.43
   1 -11   3   12.19    0.81
   2 -11   3    2.30    0.38
   3 -11   3    3.16    0.47
   4 -11   3    1.47    0.37
   4 -11   3    1.89    0.35
   5 -11   3    2.31    0.41
   5 -11   3    2.82    0.42
   6 -11   3    2.36    0.41
   6 -11   3    2.09    0.41
   7 -11   3    0.93    0.45
   7 -11   3    0.89    0.35
  -6 -10   3    2.48    0.32
  -5 -10   3   -0.03    0.19
  -4 -10   3   78.94    3.42
  -3 -10   3    0.01    0.20
  -3 -10   3   -0.03    0.15
  -2 -10   3   73.09    2.47
  -2 -10   3   69.17    3.12
  -1 -10   3    6.78    0.30
  -1 -10   3    6.29    0.53
   0 -10   3   17.27    0.94
   1 -10   3    6.13    0.54
   2 -10   3   59.71    2.71
   3 -10   3    2.36    0.40
   4 -10   3   38.29    1.60
   4 -10   3   40.19    1.90
   5 -10   3    0.60    0.31
   5 -10   3   -0.08    0.28
   6 -10   3    8.41    0.75
   6 -10   3    8.81    0.62
   6 -10   3    9.08    0.67
   7 -10   3    0.82    0.39
   7 -10   3    0.55    0.33
   8 -10   3   11.36    0.77
   8 -10   3   11.94    0.95
  -6  -9   3    1.39    0.21
  -5  -9   3   59.56    2.58
  -4  -9   3    2.33    0.37
  -3  -9   3   12.73    0.71
  -2  -9   3   55.79    2.47
  -1  -9   3   95.97    3.29
  -1  -9   3   97.08    4.15
   0  -9   3    2.95    0.35
   1  -9   3  108.68    4.67
   2  -9   3   23.43    1.21
   3  -9   3   57.28    2.59
   4  -9   3    0.60    0.26
   4  -9   3    0.82    0.29
   5  -9   3   55.70    2.18
   5  -9   3   59.54    2.63
   6  -9   3    1.38    0.33
   6  -9   3    0.87    0.30
   6  -9   3    1.29    0.39
   7  -9   3   15.71    0.86
   7  -9   3   16.36    1.06
   8  -9   3    2.98    0.53
   8  -9   3    2.75    0.45
  -7  -8   3    2.68    0.29
  -6  -8   3   12.85    0.65
  -5  -8   3   59.57    2.56
  -4  -8   3    3.52    0.33
  -3  -8   3   62.13    2.69
  -2  -8   3    0.60    0.20
  -1  -8   3   11.40    0.64
   0  -8   3  124.80    5.29
   1  -8   3   11.14    0.67
   2  -8   3   87.82    3.80
   3  -8   3   16.27    0.89
  -4   8  -3    0.55    0.13
   4  -8   3    0.30    0.24
   4  -8   3    0.07    0.21
  -5   8  -3    0.34    0.16
   5  -8   3    0.22    0.22
   5  -8   3   -0.05    0.24
   6  -8   3    2.38    0.35
   6  -8   3    2.68    0.42
   6  -8   3    1.97    0.42
   7  -8   3    3.69    0.55
   7  -8   3    3.62    0.41
   8  -8   3    7.41    0.74
   8  -8   3    7.60    0.61
  -7  -7   3    0.88    0.16
  -6  -7   3   30.23    1.33
  -5  -7   3    2.95    0.31
  -4  -7   3   34.65    1.53
  -3  -7   3   63.96    2.74
  -2  -7   3   53.64    2.33
  -1  -7   3   56.91    2.47
   0  -7   3    5.32    0.39
   1  -7   3    1.34    0.22
   2  -7   3    5.27    0.42
   3  -7   3   15.12    0.81
  -4   7  -3    1.87    0.22
   4  -7   3    2.86    0.35
   4  -7   3    1.98    0.35
  -5   7  -3   86.70    2.98
   5  -7   3   82.95    3.03
   5  -7   3   85.17    3.69
  -6   7  -3    8.27    0.48
   6  -7   3    8.05    0.65
   6  -7   3    7.56    0.55
   6  -7   3    8.05    0.57
   7  -7   3   10.32    0.64
   7  -7   3   10.51    0.81
   8  -7   3    3.56    0.55
   9  -7   3    1.11    0.44
  -7  -6   3    4.17    0.30
  -6  -6   3    3.21    0.26
  -5  -6   3    8.35    0.45
  -4  -6   3   73.31    3.09
  -3  -6   3    3.30    0.26
   2   6  -3  341.93   13.86
  -2  -6   3  328.22   13.86
  -1  -6   3    3.48    0.29
   0  -6   3  243.78   10.13
   1  -6   3    0.28    0.15
   2  -6   3  294.45   12.24
  -3   6  -3    8.01    0.37
   3  -6   3    8.67    0.48
   3  -6   3    9.68    0.57
  -4   6  -3  101.29    3.41
   4  -6   3   96.44    3.45
   4  -6   3   98.52    4.22
  -5   6  -3    4.13    0.35
   5  -6   3    4.79    0.39
   5  -6   3    4.91    0.41
   5  -6   3    4.35    0.50
   6  -6   3   62.17    2.58
   6  -6   3   57.59    2.16
   6  -6   3   54.31    2.44
   7  -6   3    5.45    0.57
   7  -6   3    4.69    0.47
   8  -6   3   23.33    1.27
   9  -6   3    0.27    0.39
  -7  -5   3    6.32    0.34
  -6  -5   3    8.75    0.44
  -5  -5   3   38.84    1.65
  -4  -5   3    6.39    0.34
  -3  -5   3  233.31    9.65
   2   5  -3   14.94    0.70
  -2  -5   3   14.89    0.71
   1   5  -3  248.64    9.89
  -1  -5   3  227.99    9.88
   0   5  -3    0.90    0.14
   0  -5   3    0.61    0.13
   1  -5   3  181.26    7.36
   1  -5   3  171.79    5.98
   2  -5   3    0.12    0.13
  -3   5  -3  213.17    7.18
   3  -5   3  211.93    7.16
   3  -5   3  210.01    8.83
  -4   5  -3    0.97    0.16
   4  -5   3    1.36    0.22
   4  -5   3    0.92    0.19
  -5   5  -3   73.55    2.55
   5  -5   3   71.47    2.57
   5  -5   3   69.38    2.89
   5  -5   3   73.43    3.10
   6  -5   3    3.19    0.47
   6  -5   3    2.06    0.33
   6  -5   3    2.46    0.34
   7  -5   3   33.43    1.57
   8  -5   3    5.81    0.60
   9  -5   3   20.44    1.21
   9   4  -3   20.72    1.18
   8   4  -3    0.08    0.27
   7   4  -3   20.46    1.02
  -7  -4   3   19.80    0.89
   6   4  -3   16.15    0.84
  -6  -4   3   16.55    0.72
  -6  -4   3   16.06    0.79
  -5  -4   3    3.92    0.23
  -4  -4   3    7.49    0.36
  -3  -4   3  153.86    6.37
   2   4  -3   75.72    3.09
  -2  -4   3   72.26    3.10
   1   4  -3  201.26    8.16
  -1  -4   3  192.74    8.16
   0   4  -3  100.80    4.15
   0  -4   3   97.34    4.15
  -1   4  -3   26.87    1.19
   1  -4   3   26.31    0.92
   1  -4   3   26.38    1.19
  -2   4  -3    4.03    0.19
  -2   4  -3    3.71    0.28
   2  -4   3    3.99    0.25
   2  -4   3    3.91    0.28
  -3   4  -3   24.92    1.16
  -3   4  -3   25.47    0.92
   3  -4   3   24.71    0.95
   3  -4   3   25.38    1.15
  -4   4  -3    1.50    0.20
   4  -4   3    1.95    0.26
   4  -4   3    1.59    0.26
   4  -4   3    1.22    0.19
  -5   4  -3   14.23    0.61
   5  -4   3   13.28    0.76
   5  -4   3   13.12    0.64
   5  -4   3   14.26    0.71
   6  -4   3   18.84    1.00
   6  -4   3   20.71    0.94
   6  -4   3   19.05    0.86
   7  -4   3   -0.08    0.22
   8  -4   3   -0.02    0.27
   9  -4   3    0.80    0.39
  10   3  -3    8.28    0.78
   9   3  -3    1.08    0.38
   8   3  -3    0.63    0.29
   7   3  -3    0.61    0.26
   6   3  -3   21.45    1.00
  -6  -3   3   19.77    0.99
  -6  -3   3   21.20    0.91
   5   3  -3  106.54    4.01
  -5  -3   3  110.99    4.33
  -5  -3   3   95.76    4.39
   4   3  -3   99.13    3.82
  -4  -3   3   97.95    4.17
  -4  -3   3  104.65    4.22
  -3  -3   3  216.60    8.95
   2   3  -3  112.38    4.52
  -2  -3   3  107.62    4.54
  -2  -3   3  108.33    4.09
   1   3  -3  141.41    5.72
  -1  -3   3  134.48    5.72
   0   3  -3  158.42    6.53
   0  -3   3  156.43    6.53
  -1   3  -3   30.67    1.34
   1  -3   3   29.97    1.34
   1  -3   3   32.08    1.07
  -2   3  -3    6.69    0.37
  -2   3  -3    6.81    0.28
   2  -3   3    6.40    0.30
   2  -3   3    6.55    0.37
  -3   3  -3   60.38    2.08
  -3   3  -3   59.56    2.55
   3  -3   3   58.24    2.07
   3  -3   3   60.23    2.54
  -4   3  -3   39.99    1.48
  -4   3  -3   41.36    1.81
   4  -3   3   40.96    1.49
   4  -3   3   40.80    1.70
   4  -3   3   41.52    1.78
  -5   3  -3  190.84    6.55
  -5   3  -3  190.34    7.98
   5  -3   3  198.46    7.94
   5  -3   3  189.65    7.21
   5  -3   3  185.60    6.50
   6  -3   3    9.75    0.64
   6  -3   3    8.72    0.47
   7  -3   3    8.44    0.61
   8  -3   3    3.02    0.45
   9  -3   3    0.22    0.34
  10   2  -3    4.86    0.62
   9   2  -3    0.49    0.35
   8   2  -3   15.98    0.91
   7   2  -3   24.64    1.19
   6   2  -3   59.56    2.39
  -6  -2   3   57.44    2.49
  -6  -2   3   60.15    2.56
   5   2  -3    1.43    0.24
  -5  -2   3    1.37    0.16
  -5  -2   3    1.36    0.18
   4   2  -3  169.88    6.25
  -4  -2   3  163.37    6.96
  -4  -2   3  168.16    6.90
   3   2  -3    0.77    0.15
  -3  -2   3    0.73    0.14
  -3  -2   3    0.65    0.15
   2   2  -3  378.60   15.27
  -2  -2   3  352.02   15.32
  -2  -2   3  377.36   13.61
   1   2  -3   66.52    2.72
  -1  -2   3   63.48    2.72
   0   2  -3  360.74   14.54
   0  -2   3  340.93   14.66
  -1   2  -3    3.27    0.22
   1  -2   3    3.09    0.22
   1  -2   3    3.30    0.17
   1  -2   3    3.32    0.17
  -2   2  -3  262.53   10.71
  -2   2  -3  258.65    8.67
  -2   2  -3  264.89    8.78
   2  -2   3  256.74    8.66
   2  -2   3  251.83   10.71
  -3   2  -3    0.02    0.09
  -3   2  -3    0.15    0.12
  -3   2  -3   -0.16    0.09
   3  -2   3    0.10    0.13
   3  -2   3    0.12    0.11
  -4   2  -3  345.57   11.82
  -4   2  -3  353.32   14.42
   4  -2   3  349.95   14.39
   4  -2   3  345.20   12.91
  -5   2  -3    3.44    0.30
  -5   2  -3    3.60    0.35
   5  -2   3    3.20    0.39
   5  -2   3    3.60    0.25
  -6   2  -3  215.42    8.70
   6  -2   3  200.99    7.85
   7  -2   3   21.56    1.09
   8  -2   3    8.93    0.66
   9  -2   3    0.22    0.34
  10   1  -3   11.79    0.90
   9   1  -3   13.72    0.91
   8   1  -3    2.41    0.41
   7   1  -3    0.90    0.27
   6   1  -3    5.52    0.48
  -6  -1   3    5.37    0.46
   5   1  -3   40.25    1.66
  -5  -1   3   42.22    1.78
  -5  -1   3   38.84    1.72
   4   1  -3   20.80    0.92
  -4  -1   3   21.70    0.97
  -4  -1   3   20.42    0.91
   3   1  -3  203.89    7.61
  -3  -1   3  210.35    7.61
  -3  -1   3  207.36    8.54
  -3  -1   3  200.30    8.53
  -3  -1   3  205.45    6.93
   2   1  -3  281.36   12.00
   2   1  -3  283.84   10.74
   2   1  -3  270.03   12.08
  -2  -1   3  290.11    9.69
  -2  -1   3  290.54   12.07
  -2  -1   3  291.50   10.66
  -2  -1   3  320.45   12.02
   1   1  -3  275.02   11.03
  -1  -1   3  242.21   10.97
  -1  -1   3  277.00    8.93
   0   1  -3    0.11    0.04
   0  -1   3    0.11    0.04
   0  -1   3    0.07    0.02
  -1   1  -3  129.78    5.12
  -1   1  -3  162.52    6.36
  -1   1  -3  162.03    5.20
   1  -1   3  155.50    6.35
   1  -1   3  157.93    5.20
  -2   1  -3   11.41    0.53
  -2   1  -3   11.59    0.44
  -2   1  -3   11.59    0.44
   2  -1   3   11.21    0.51
   2  -1   3   11.73    0.52
   2  -1   3   11.01    0.44
  -3   1  -3  325.16   10.66
  -3   1  -3  309.86   13.13
  -3   1  -3  310.71   10.77
   3  -1   3  318.92   11.75
   3  -1   3  325.90   13.23
  -4   1  -3    4.72    0.29
  -4   1  -3    5.09    0.32
   4  -1   3    5.41    0.36
  -5   1  -3  104.93    4.25
  -5   1  -3   99.12    3.52
   5  -1   3   98.64    3.88
   6  -1   3    0.82    0.26
   7  -1   3   26.24    1.25
   8  -1   3    2.80    0.42
   9  -1   3   26.96    1.40
  10   0  -3    0.18    0.35
   9   0  -3   33.98    1.66
   8   0  -3    0.05    0.27
   7   0  -3    4.86    0.45
   6   0  -3    0.22    0.23
   5   0  -3    8.35    0.52
  -5   0   3   10.15    0.54
   4   0  -3   -0.22    0.12
   4   0  -3   -0.06    0.12
  -4   0   3   -0.07    0.10
  -4   0   3   -0.04    0.08
   3   0  -3  126.31    4.77
   3   0  -3  130.59    5.28
   3   0  -3  123.80    4.34
  -3   0   3  130.00    4.36
  -3   0   3  131.48    4.77
  -3   0   3  132.46    5.36
  -3   0   3  119.07    5.30
  -2   0   3    0.16    0.09
   1   0  -3  363.60   14.51
   1   0  -3  332.00   14.57
   1   0  -3  331.98   12.89
   1   0  -3  362.16   11.77
  -1   0   3  358.74   11.66
  -1   0   3  340.62   12.86
   0   0  -3    0.09    0.08
  -1   0  -3    0.62    0.09
  -1   0  -3    0.59    0.09
   1   0   3    0.51    0.08
   1   0   3    0.85    0.09
   1   0   3    0.56    0.10
  -2   0  -3    0.01    0.08
  -2   0  -3   -0.09    0.06
  -2   0  -3   -0.16    0.05
   2   0   3   -0.02    0.07
   2   0   3   -0.17    0.06
  -3   0  -3   29.84    1.29
  -3   0  -3   29.88    1.10
  -3   0  -3   31.12    1.10
   3   0   3   29.57    1.22
  -4   0  -3    0.15    0.08
   4   0   3    0.38    0.14
  -5   0  -3    0.98    0.13
   5   0   3    0.48    0.19
  -6   0  -3    0.15    0.14
   6   0   3   -0.36    0.19
   7   0   3   13.10    0.77
   8   0   3   -0.02    0.24
   9   0   3    6.48    0.65
  10   0   3   -0.15    0.32
  10  -1  -3   11.30    0.87
   9  -1  -3   14.41    0.93
   8  -1  -3    2.41    0.40
   7  -1  -3    0.83    0.28
   6  -1  -3    7.41    0.53
  -6   1   3    6.56    0.57
   5  -1  -3   39.25    1.65
   5  -1  -3   39.33    1.50
  -5   1   3   41.90    1.82
   4  -1  -3   20.09    0.94
   4  -1  -3   22.90    0.95
   4  -1  -3   22.14    0.95
   4  -1  -3   20.84    0.87
  -4   1   3   23.03    1.05
   3  -1  -3  191.64    8.47
   3  -1  -3  198.46    6.91
   3  -1  -3  217.23    8.46
   3  -1  -3  201.53    7.58
  -3   1   3  209.23    6.92
  -3   1   3  210.76    7.58
  -3   1   3  204.53    8.53
   2  -1  -3  287.61    9.89
   2  -1  -3  296.43   10.97
   2  -1  -3  269.59   12.21
   2  -1  -3  314.85   12.29
  -2   1   3  307.39   10.94
  -2   1   3  286.82   12.32
  -2   1   3  300.66   12.26
  -2   1   3  298.03    9.89
   1  -1  -3  299.39   11.54
   1  -1  -3  275.70   10.30
  -1   1   3  280.99   10.30
  -1   1   3  255.78   11.63
  -1   1   3  281.30   11.58
   0   1   3    0.23    0.04
  -1  -1  -3  159.49    5.92
  -1  -1  -3  158.17    6.68
  -1  -1  -3  163.23    5.45
   1   1   3  168.31    6.71
   1   1   3  159.49    5.92
   1   1   3  156.39    5.45
  -2  -1  -3   11.51    0.51
  -2  -1  -3   11.59    0.51
  -2  -1  -3   11.54    0.45
   2   1   3   11.38    0.49
  -3  -1  -3  305.35   13.05
  -3  -1  -3  312.56   10.65
   3   1   3  324.98   11.60
  -4  -1  -3    4.11    0.29
  -4  -1  -3    4.71    0.26
   4   1   3    4.43    0.34
  -5  -1  -3  104.23    4.29
   5   1   3  101.23    3.94
  -6  -1  -3    0.20    0.14
   6   1   3    0.34    0.25
   7   1   3   27.07    1.27
   8   1   3    2.68    0.41
   9   1   3   24.70    1.28
  10   1   3    2.07    0.45
  10  -2  -3    4.98    0.64
   9  -2  -3    0.54    0.37
   8  -2  -3   17.58    1.00
   7  -2  -3   25.11    1.22
   6  -2  -3   62.59    2.55
   6  -2  -3   60.99    2.31
  -6   2   3   65.73    2.82
   5  -2  -3    1.66    0.25
   5  -2  -3    2.12    0.29
   5  -2  -3    1.22    0.15
  -5   2   3    1.80    0.26
   4  -2  -3  165.22    5.90
   4  -2  -3  162.52    6.47
   4  -2  -3  196.84    7.21
   4  -2  -3  169.83    7.20
  -4   2   3  172.08    7.27
   3  -2  -3    0.87    0.15
   3  -2  -3    0.41    0.14
   3  -2  -3    1.01    0.18
  -3   2   3    0.40    0.17
   2  -2  -3  454.26   16.88
   2  -2  -3  405.73   13.72
   2  -2  -3  409.33   15.07
   2  -2  -3  353.29   16.74
  -2   2   3  402.71   16.77
   1  -2  -3   62.53    3.00
   1  -2  -3   72.69    2.93
  -1   2   3   72.74    3.02
   0  -2  -3  316.25   13.14
  -1  -2  -3    3.65    0.20
  -1  -2  -3    3.29    0.19
   1   2   3    3.30    0.19
   1   2   3    3.15    0.19
  -2  -2  -3  258.07    8.93
  -2  -2  -3  266.32   10.98
  -2  -2  -3  277.61    9.73
   2   2   3  251.86    8.93
   2   2   3  263.39    9.71
  -3  -2  -3   -0.13    0.09
   3   2   3   -0.14    0.11
  -4  -2  -3  339.49   11.80
  -4  -2  -3  336.91   14.41
   4   2   3  366.82   12.86
  -5  -2  -3    3.30    0.26
   5   2   3    3.49    0.37
  -6  -2  -3  210.32    8.54
   6   2   3  201.80    7.75
   7   2   3   21.85    1.07
   8   2   3    6.45    0.55
   9   2   3   -0.26    0.31
  10  -3  -3    8.47    0.78
   9  -3  -3    1.10    0.39
   8  -3  -3    1.25    0.37
   7  -3  -3    0.82    0.28
   7  -3  -3    0.82    0.30
   6  -3  -3   22.45    1.06
   6  -3  -3   22.58    1.00
   6  -3  -3   21.00    0.97
   5  -3  -3  104.65    4.21
   5  -3  -3  110.91    4.62
  -5   3   3  114.50    4.74
   4  -3  -3   95.37    3.72
   4  -3  -3   95.59    3.40
   4  -3  -3   97.88    4.11
  -4   3   3  100.93    4.19
   3  -3  -3  217.28    9.43
   3  -3  -3  230.20    8.41
   3  -3  -3  227.35    7.68
  -3   3   3  232.04    9.48
   2  -3  -3  108.89    4.79
  -2   3   3  117.57    4.82
   1  -3  -3  129.63    5.89
  -1   3   3  149.24    5.91
   0  -3  -3  143.34    6.55
   0   3   3  166.94    6.54
  -1  -3  -3   30.08    1.18
  -1  -3  -3   33.09    1.39
  -1  -3  -3   30.19    1.08
   1   3   3   29.59    1.09
  -2  -3  -3    7.09    0.35
  -2  -3  -3    6.48    0.30
   2   3   3    6.64    0.34
   2   3   3    6.86    0.31
  -3  -3  -3   56.61    2.01
   3   3   3   57.57    2.20
  -4  -3  -3   40.06    1.44
  -4  -3  -3   39.15    1.65
   4   3   3   38.51    1.58
  -5  -3  -3  179.45    7.47
   5   3   3  182.43    6.79
  -6  -3  -3   10.71    0.52
   6   3   3    9.77    0.63
   7   3   3    8.20    0.58
   8   3   3    2.93    0.42
   9   3   3   -0.73    0.30
   9  -4  -3   22.56    1.28
   8  -4  -3    0.43    0.31
   8  -4  -3    0.18    0.29
   7  -4  -3   21.22    1.11
   7  -4  -3   22.05    1.03
   6  -4  -3   16.83    0.81
   6  -4  -3   15.28    0.80
   6  -4  -3   16.50    0.87
   5  -4  -3    2.96    0.33
   5  -4  -3    4.02    0.38
   5  -4  -3    3.80    0.36
   4  -4  -3    7.44    0.46
   4  -4  -3    8.11    0.49
   4  -4  -3    7.57    0.48
   3  -4  -3  153.20    6.54
   3  -4  -3  152.46    5.82
   3  -4  -3  154.89    5.35
  -3   4   3  161.98    6.59
   2  -4  -3   69.93    3.20
  -2   4   3   77.81    3.23
   1  -4  -3  184.08    8.21
  -1   4   3  206.72    8.23
   0  -4  -3   84.95    4.07
   0   4   3   94.47    3.22
   0   4   3  103.70    4.08
  -1  -4  -3   26.25    0.94
  -1  -4  -3   24.82    1.03
  -1  -4  -3   27.10    1.27
   1   4   3   26.74    0.95
  -2  -4  -3    3.80    0.22
  -2  -4  -3    4.33    0.27
  -3  -4  -3   23.55    0.92
   3   4   3   25.52    1.02
  -4  -4  -3    1.19    0.18
   4   4   3    1.67    0.26
  -5  -4  -3   12.91    0.58
   5   4   3   12.40    0.68
  -6  -4  -3   17.88    0.80
   6   4   3   18.27    0.90
   7   4   3   -0.21    0.22
   8   4   3   -0.26    0.25
   9   4   3   -0.04    0.31
   9  -5  -3   12.91    0.93
   8  -5  -3   10.21    0.75
   8  -5  -3   10.70    0.69
   7  -5  -3    6.71    0.55
   7  -5  -3    7.98    0.63
   6  -5  -3    7.82    0.54
   6  -5  -3    8.32    0.60
   6  -5  -3    7.31    0.59
   5  -5  -3   38.94    1.53
   5  -5  -3   38.17    1.64
   5  -5  -3   38.89    1.75
   4  -5  -3    6.43    0.44
   4  -5  -3    5.27    0.44
   4  -5  -3    6.46    0.44
   3  -5  -3  228.19    9.55
   2  -5  -3   16.16    0.88
   1  -5  -3  225.27    9.48
   0  -5  -3    0.33    0.18
   0   5   3    0.61    0.19
   0   5   3    0.80    0.10
  -1  -5  -3  179.94    5.96
  -1  -5  -3  165.65    7.42
   1   5   3  180.64    5.97
  -2  -5  -3    0.22    0.09
  -2  -5  -3    0.30    0.16
  -3  -5  -3  201.97    6.88
  -4  -5  -3    0.93    0.19
   4   5   3    1.30    0.21
   5   5   3   68.87    2.70
  -6  -5  -3    2.00    0.20
   6   5   3    2.53    0.37
   7   5   3   33.06    1.49
   8   5   3    5.59    0.57
   9   5   3   18.54    1.06
   9  -6  -3    1.29    0.43
   9  -6  -3    1.35    0.41
   8  -6  -3   10.47    0.78
   8  -6  -3   11.43    0.73
   7  -6  -3    4.13    0.49
   7  -6  -3    5.15    0.54
   6  -6  -3    3.53    0.45
   6  -6  -3    3.09    0.48
   6  -6  -3    3.22    0.42
   5  -6  -3    8.78    0.58
   5  -6  -3    7.79    0.57
   5  -6  -3    7.82    0.58
   4  -6  -3   70.55    2.81
   4  -6  -3   72.30    2.63
   4  -6  -3   71.12    3.13
   3  -6  -3    2.68    0.34
   2  -6  -3  316.36   13.22
   1  -6  -3    3.06    0.43
   0  -6  -3  227.94    9.97
   0   6   3  245.60    8.06
  -1  -6  -3    0.00    0.20
   1   6   3    0.39    0.11
  -2  -6  -3  289.40    9.74
  -2  -6  -3  285.54   12.04
  -3  -6  -3    7.49    0.38
  -3  -6  -3    7.74    0.55
  -4  -6  -3   98.52    4.20
   6   6   3   55.10    2.25
   7   6   3    5.05    0.48
   8   6   3   23.73    1.19
   9  -7  -3    0.45    0.37
   9  -7  -3    0.12    0.39
   8  -7  -3    3.72    0.56
   8  -7  -3    3.30    0.50
   7  -7  -3    1.23    0.34
   7  -7  -3    1.55    0.38
   6  -7  -3   29.86    1.43
   6  -7  -3   28.00    1.37
   6  -7  -3   28.98    1.29
   5  -7  -3    4.03    0.49
   5  -7  -3    4.17    0.50
   5  -7  -3    3.54    0.48
   4  -7  -3   34.48    1.67
   4  -7  -3   34.25    1.44
   3  -7  -3   62.61    2.82
   2  -7  -3   52.51    2.43
   1  -7  -3   58.74    2.66
  -1   7   3   57.31    2.00
   0  -7  -3    7.41    0.59
   0   7   3    6.02    0.29
  -2  -7  -3    4.41    0.52
  -2  -7  -3    5.44    0.29
  -3  -7  -3   13.54    0.83
  -3  -7  -3   14.78    0.60
  -4  -7  -3    1.96    0.30
  -5  -7  -3   72.46    3.16
  -6  -7  -3    6.53    0.46
   9  -8  -3    6.80    0.75
   9  -8  -3    6.31    0.69
   8  -8  -3    6.41    0.64
   8  -8  -3    5.85    0.60
   7  -8  -3    3.26    0.48
   7  -8  -3    3.02    0.46
   6  -8  -3   12.11    0.76
   6  -8  -3   11.93    0.77
   6  -8  -3   12.55    0.79
   5  -8  -3   56.89    2.39
   5  -8  -3   58.19    2.25
   5  -8  -3   56.32    2.61
   4  -8  -3    3.12    0.48
   3  -8  -3   62.71    2.86
   2  -8  -3    0.57    0.30
   1  -8  -3    9.09    0.77
  -1   8   3   11.44    0.42
   0  -8  -3  125.40    5.58
   0   8   3  131.70    4.39
  -1  -8  -3    9.41    0.74
  -2  -8  -3   78.29    3.66
  -2  -8  -3   86.51    2.87
  -3  -8  -3   14.16    0.88
  -3  -8  -3   15.53    0.62
  -4  -8  -3   -0.11    0.20
  -5  -8  -3    0.06    0.19
  -6  -8  -3    2.31    0.33
   8  -9  -3    7.21    0.70
   8  -9  -3    6.48    0.70
   7  -9  -3   14.17    0.89
   7  -9  -3   14.26    0.91
   6  -9  -3    1.18    0.36
   6  -9  -3    0.81    0.30
   6  -9  -3    1.16    0.34
   5  -9  -3   56.23    2.28
   5  -9  -3   58.87    2.68
   4  -9  -3    2.15    0.41
   3  -9  -3   13.54    0.89
   2  -9  -3   55.03    2.60
   1  -9  -3   97.94    4.47
  -1   9   3  103.53    3.44
   0  -9  -3    2.92    0.50
  -1  -9  -3  100.57    4.45
  -2  -9  -3   23.91    0.86
  -2  -9  -3   20.18    1.23
  -3  -9  -3   55.89    1.90
  -3  -9  -3   49.99    2.45
  -4  -9  -3    0.17    0.27
  -5  -9  -3   49.74    2.28
  -6  -9  -3    0.78    0.22
   8 -10  -3    0.22    0.39
   8 -10  -3    0.11    0.37
   7 -10  -3    0.12    0.31
   7 -10  -3    0.17    0.35
   6 -10  -3    1.74    0.36
   6 -10  -3    1.94    0.43
   6 -10  -3    1.68    0.39
   5 -10  -3   -0.52    0.30
   5 -10  -3    0.56    0.35
   4 -10  -3   79.12    3.60
   3 -10  -3   -0.30    0.28
   2 -10  -3   71.34    3.41
  -2  10   3   77.10    2.54
   1 -10  -3    6.35    0.69
  -1  10   3    7.63    0.32
   0 -10  -3   16.07    1.02
  -1 -10  -3    5.00    0.59
  -2 -10  -3   52.54    2.49
  -3 -10  -3    1.48    0.34
  -4 -10  -3   31.94    1.60
  -5 -10  -3   -0.45    0.23
  -6 -10  -3    7.99    0.57
   7 -11  -3    0.40    0.39
   7 -11  -3    0.13    0.33
   6 -11  -3    4.11    0.57
   6 -11  -3    4.53    0.62
   6 -11  -3    5.14    0.60
   5 -11  -3    0.74    0.38
   5 -11  -3    0.03    0.34
   3 -11  -3   -0.36    0.28
  -3  11   3    0.16    0.07
   2 -11  -3   13.53    0.98
   1 -11  -3    5.22    0.65
   0 -11  -3    2.78    0.47
  -1 -11  -3   10.31    0.83
  -2 -11  -3    1.52    0.38
  -3 -11  -3    2.31    0.38
  -4 -11  -3    0.94    0.31
  -5 -11  -3    1.83    0.33
  -6 -11  -3    2.01    0.35
   7 -12  -3    5.15    0.70
   7 -12  -3    4.32    0.63
   6 -12  -3    1.72    0.43
   6 -12  -3    2.04    0.46
   6 -12  -3    1.51    0.48
   5 -12  -3   21.64    1.30
   5 -12  -3   19.77    1.15
   4 -12  -3   -0.07    0.33
   3 -12  -3    0.33    0.36
   2 -12  -3    1.10    0.43
   0 -12  -3   16.89    1.14
  -1 -12  -3    1.35    0.43
  -2 -12  -3   21.03    1.25
  -3 -12  -3    6.52    0.61
  -4 -12  -3   -0.14    0.23
  -5 -12  -3    2.26    0.35
  -6 -12  -3    0.65    0.23
   6 -13  -3    0.10    0.35
   6 -13  -3    0.21    0.44
   6 -13  -3    0.27    0.36
   5 -13  -3    3.31    0.58
   5 -13  -3    3.36    0.58
   4 -13  -3    0.97    0.43
   3 -13  -3    0.28    0.37
   2 -13  -3    1.18    0.45
   1 -13  -3   34.32    1.90
   0 -13  -3    1.48    0.44
  -1 -13  -3   54.55    2.66
  -2 -13  -3    0.33    0.33
  -3 -13  -3    5.26    0.59
  -4 -13  -3    1.34    0.35
  -5 -13  -3    3.11    0.47
  -6 -13  -3    0.11    0.22
   5 -14  -3    4.40    0.72
   4 -14  -3    3.92    0.65
   3 -14  -3   -0.47    0.36
   2 -14  -3    2.91    0.56
   1 -14  -3    2.01    0.49
   0 -14  -3    7.08    0.74
  -1 -14  -3    9.44    0.85
  -2 -14  -3    3.09    0.50
  -3 -14  -3    0.25    0.32
  -4 -14  -3    7.35    0.69
  -5 -14  -3   -0.17    0.24
   4 -15  -3   -0.24    0.43
   3 -15  -3    1.61    0.54
   2 -15  -3    4.25    0.71
   1 -15  -3    0.28    0.37
   0 -15  -3    0.93    0.39
  -1 -15  -3    0.19    0.34
  -2 -15  -3   -0.42    0.29
  -3 -15  -3   -0.11    0.30
  -4 -15  -3   -0.16    0.29
   3 -16  -3    0.02    0.45
   2 -16  -3    2.66    0.60
   1 -16  -3    0.26    0.40
   0 -16  -3    0.47    0.40
  -1 -16  -3    0.52    0.37
  -2 -16  -3    5.97    0.69
  -3 -16  -3    0.18    0.32
   1 -17  -3    4.01    0.70
   0 -17  -3    0.03    0.39
  -3 -16   4    1.23    0.37
  -2 -16   4   -0.11    0.29
  -1 -16   4    6.18    0.68
   0 -16   4   -0.36    0.30
   1 -16   4    0.91    0.39
   2 -16   4   -0.43    0.34
   3 -16   4    0.04    0.37
  -4 -15   4   -0.29    0.26
  -3 -15   4    0.21    0.29
  -2 -15   4    0.64    0.32
  -1 -15   4   -0.22    0.29
   0 -15   4    1.33    0.38
   1 -15   4    1.08    0.37
   2 -15   4   -0.50    0.29
   3 -15   4    1.22    0.42
   4 -15   4   -0.05    0.36
  -5 -14   4    0.92    0.31
  -4 -14   4    1.42    0.34
  -3 -14   4    5.43    0.57
  -2 -14   4    0.38    0.29
  -1 -14   4   16.41    1.04
   0 -14   4    0.33    0.29
   1 -14   4    8.55    0.74
   2 -14   4   -0.49    0.28
   3 -14   4    0.13    0.33
   4 -14   4    0.60    0.40
   5 -14   4    1.40    0.44
   5 -14   4    1.99    0.44
  -6 -13   4    5.23    0.52
  -5 -13   4    1.34    0.32
  -4 -13   4    0.99    0.30
  -2 -13   4   18.77    1.07
  -1 -13   4    1.96    0.37
   0 -13   4   38.71    1.92
   1 -13   4    0.29    0.33
   2 -13   4   30.59    1.63
   3 -13   4    0.22    0.31
   4 -13   4    6.75    0.69
   5 -13   4    0.05    0.31
   5 -13   4    0.09    0.31
   6 -13   4    1.45    0.39
   6 -13   4    1.15    0.40
  -6 -12   4    0.38    0.24
  -5 -12   4    4.47    0.48
  -4 -12   4    1.19    0.29
  -3 -12   4    1.49    0.29
  -2 -12   4   -0.12    0.22
  -1 -12   4   25.95    1.34
   0 -12   4    4.36    0.53
   1 -12   4   45.47    2.18
   2 -12   4    2.84    0.50
   3 -12   4   -0.10    0.28
   4 -12   4   -0.23    0.28
   4 -12   4   -0.01    0.29
   5 -12   4    0.28    0.32
   5 -12   4    0.86    0.33
   6 -12   4    2.28    0.41
   6 -12   4    2.16    0.41
  -6 -11   4    3.65    0.40
  -5 -11   4    9.17    0.61
  -4 -11   4   25.58    1.27
  -3 -11   4    3.66    0.28
  -3 -11   4    2.68    0.38
  -2 -11   4    0.56    0.15
  -2 -11   4    0.82    0.26
  -1 -11   4   18.47    0.65
  -1 -11   4   16.53    0.97
   0 -11   4    1.69    0.31
   1 -11   4   -0.15    0.24
   2 -11   4   13.85    0.87
   3 -11   4   -0.16    0.24
   4 -11   4    7.46    0.65
   4 -11   4    5.99    0.56
   5 -11   4    9.87    0.76
   5 -11   4   10.81    0.70
   6 -11   4   -0.34    0.25
   6 -11   4    0.04    0.27
   7 -11   4    3.14    0.45
   7 -11   4    3.31    0.58
  -6 -10   4    0.44    0.18
  -5 -10   4   43.12    1.94
  -4 -10   4    0.82    0.25
  -3 -10   4   43.39    1.97
  -2 -10   4    1.62    0.30
  -1 -10   4   39.61    1.37
  -1 -10   4   39.03    1.84
   0 -10   4    5.73    0.49
   1 -10   4   80.59    3.55
   2 -10   4   -0.11    0.22
   3 -10   4   17.53    1.00
   4 -10   4    0.80    0.30
   4 -10   4    0.41    0.28
   5 -10   4   31.04    1.57
   5 -10   4   30.96    1.32
   6 -10   4    1.87    0.36
   6 -10   4    1.81    0.36
   7 -10   4    9.99    0.88
   7 -10   4    9.51    0.66
   8 -10   4    0.26    0.40
  -7  -9   4    0.43    0.18
  -6  -9   4    6.88    0.46
  -5  -9   4    4.35    0.39
  -4  -9   4  107.74    4.58
  -3  -9   4    0.09    0.19
  -2  -9   4  149.74    6.32
  -1  -9   4   -0.27    0.19
   0  -9   4   34.32    1.62
   1  -9   4    0.13    0.21
   2  -9   4   54.34    2.46
   3  -9   4   11.42    0.72
   4  -9   4   23.56    1.05
   4  -9   4   24.94    1.26
   5  -9   4    7.84    0.55
   5  -9   4    7.17    0.61
   6  -9   4   21.15    1.21
   6  -9   4   20.25    0.97
   6  -9   4   21.12    1.14
   7  -9   4    0.80    0.39
   7  -9   4    0.96    0.32
   8  -9   4   15.69    0.88
   8  -9   4   16.12    1.12
  -7  -8   4    8.90    0.51
  -6  -8   4    1.08    0.19
  -5  -8   4    1.51    0.22
  -4  -8   4   18.59    0.91
   3   8  -4   10.20    0.48
  -3  -8   4    9.18    0.56
  -2  -8   4   23.93    1.14
  -1  -8   4    7.35    0.47
   0  -8   4   -0.10    0.16
   1  -8   4  127.27    5.41
   2  -8   4   45.85    2.08
   3  -8   4    2.10    0.31
   4  -8   4    8.18    0.52
   4  -8   4    8.99    0.60
  -5   8  -4    0.26    0.16
   5  -8   4    0.78    0.27
   5  -8   4    0.01    0.24
   6  -8   4   10.16    0.68
   6  -8   4    8.72    0.59
   6  -8   4    9.68    0.75
   7  -8   4    3.55    0.53
   7  -8   4    3.63    0.44
   8  -8   4    6.21    0.71
  -7  -7   4    3.64    0.31
  -6  -7   4    1.36    0.19
  -5  -7   4    1.54    0.21
  -4  -7   4   57.16    2.45
  -3  -7   4    1.48    0.23
  -2  -7   4  145.01    6.08
  -1  -7   4   93.26    3.97
   0  -7   4    5.22    0.39
   1  -7   4   16.94    0.87
   2  -7   4    0.21    0.17
   3  -7   4    0.97    0.22
   3  -7   4    1.23    0.23
  -4   7  -4   95.62    3.30
   4  -7   4   94.69    4.11
   4  -7   4   96.25    3.35
  -5   7  -4    2.92    0.30
   5  -7   4    3.69    0.42
   5  -7   4    3.69    0.39
   6  -7   4    1.06    0.35
   6  -7   4    0.85    0.25
   6  -7   4    0.70    0.27
   7  -7   4    6.07    0.61
   7  -7   4    6.07    0.50
   8  -7   4   -0.04    0.33
   9  -7   4    6.31    0.76
  -7  -6   4   57.38    2.44
  -6  -6   4    1.75    0.27
  -5  -6   4  200.95    8.33
  -4  -6   4   14.85    0.71
  -3  -6   4   63.29    2.69
   2   6  -4    7.15    0.41
  -2  -6   4    6.63    0.41
  -1  -6   4  209.18    8.71
   0  -6   4   41.73    1.84
   1  -6   4  169.40    7.06
   1  -6   4  167.79    5.69
   2  -6   4    2.80    0.33
  -3   6  -4  219.80    7.48
   3  -6   4  220.56    9.21
   3  -6   4  221.36    7.47
   4  -6   4    0.83    0.21
   4  -6   4    0.57    0.22
  -5   6  -4   97.46    3.37
   5  -6   4   93.59    3.82
   5  -6   4   99.08    4.14
   5  -6   4   95.27    3.38
   6  -6   4    8.96    0.58
   6  -6   4    8.35    0.54
   6  -6   4    9.39    0.67
   7  -6   4    8.59    0.69
   8  -6   4    0.42    0.34
   9  -6   4    3.46    0.55
  -7  -5   4    5.31    0.33
  -6  -5   4  199.41    8.26
  -5  -5   4   28.78    1.25
  -4  -5   4   97.00    4.05
  -3  -5   4   14.46    0.68
   2   5  -4  314.95   12.53
  -2  -5   4  291.24   12.53
   1   5  -4   69.75    2.87
  -1  -5   4   65.44    2.87
   0  -5   4  198.58    8.26
   1  -5   4   28.58    1.00
   1  -5   4   28.94    1.30
   2  -5   4   48.01    2.10
  -3   5  -4   -0.12    0.10
   3  -5   4    0.22    0.14
   3  -5   4    0.13    0.15
  -4   5  -4  110.59    3.81
   4  -5   4  111.53    4.68
   4  -5   4  108.61    3.80
  -5   5  -4    3.00    0.29
   5  -5   4    3.54    0.37
   5  -5   4    3.47    0.32
   5  -5   4    3.05    0.42
   6  -5   4   48.76    2.14
   6  -5   4   47.87    1.87
   6  -5   4   54.09    2.23
   7  -5   4    0.51    0.29
   8  -5   4    9.39    0.75
   9  -5   4    5.31    0.66
   8   4  -4    1.21    0.35
   7   4  -4    0.63    0.27
  -7  -4   4    0.47    0.12
  -6  -4   4   27.09    1.18
  -5  -4   4    1.03    0.16
  -4  -4   4    4.07    0.25
  -3  -4   4   43.12    1.83
   2   4  -4   11.45    0.53
  -2  -4   4   10.81    0.54
   1   4  -4  259.90   10.39
  -1  -4   4  242.30   10.39
   0   4  -4    7.89    0.42
   0  -4   4    7.73    0.42
  -1   4  -4    7.36    0.41
   1  -4   4    7.43    0.29
   1  -4   4    7.08    0.41
  -2   4  -4   38.85    1.68
   2  -4   4   37.01    1.34
   2  -4   4   39.23    1.68
   2  -4   4   36.84    1.32
  -3   4  -4    1.18    0.15
   3  -4   4    0.70    0.15
   3  -4   4    1.07    0.17
  -4   4  -4   53.46    1.86
   4  -4   4   50.54    2.12
   4  -4   4   51.81    1.87
   4  -4   4   53.03    2.27
  -5   4  -4    3.47    0.30
   5  -4   4    3.24    0.32
   5  -4   4    3.11    0.40
   5  -4   4    3.87    0.34
   6  -4   4    9.47    0.55
   6  -4   4    9.25    0.64
   7  -4   4    1.22    0.30
   8  -4   4    6.27    0.61
   9  -4   4    2.22    0.46
  10   3  -4    8.15    0.78
   9   3  -4    8.28    0.74
   8   3  -4   -0.07    0.26
   7   3  -4   32.45    1.44
  -7  -3   4   31.56    1.40
   6   3  -4    0.02    0.21
  -6  -3   4    0.37    0.11
  -6  -3   4    0.11    0.15
   5   3  -4   15.03    0.76
  -5  -3   4   15.14    0.78
  -5  -3   4   15.28    0.69
  -4  -3   4  230.22    9.51
  -3  -3   4    3.82    0.25
   2   3  -4  290.89   11.62
  -2  -3   4  271.85   11.69
   1   3  -4   71.82    2.96
  -1  -3   4   69.38    2.96
   0   3  -4    1.53    0.14
   0  -3   4    1.52    0.14
  -1   3  -4   14.35    0.68
   1  -3   4   14.25    0.68
   1  -3   4   15.35    0.54
  -2   3  -4  123.68    4.24
  -2   3  -4  124.35    5.20
   2  -3   4  126.46    5.20
   2  -3   4  120.67    4.23
   2  -3   4  126.09    4.19
  -3   3  -4   56.80    2.00
  -3   3  -4   57.15    2.45
   3  -3   4   57.87    1.99
   3  -3   4   56.60    2.44
  -4   3  -4  129.60    4.43
  -4   3  -4  130.89    5.41
   4  -3   4  127.21    4.39
   4  -3   4  127.43    4.89
   4  -3   4  128.32    5.38
  -5   3  -4   16.84    0.73
   5  -3   4   16.75    0.87
   5  -3   4   18.25    0.83
   6  -3   4   29.88    1.41
   6  -3   4   32.62    1.37
   7  -3   4    9.21    0.64
   8  -3   4    2.48    0.41
   9  -3   4    4.73    0.59
  10   2  -4    0.21    0.35
   9   2  -4   23.36    1.27
   8   2  -4   18.09    1.01
   7   2  -4    3.07    0.40
   6   2  -4   12.28    0.68
  -6  -2   4   10.58    0.68
  -6  -2   4   10.39    0.55
   5   2  -4  182.31    6.80
  -5  -2   4  180.21    7.59
  -5  -2   4  180.52    7.49
   4   2  -4   13.56    0.67
  -4  -2   4   13.30    0.61
  -4  -2   4   13.24    0.72
   3   2  -4  915.70   33.73
  -3  -2   4  871.06   37.74
  -3  -2   4  950.38   33.62
   2   2  -4  222.62    9.16
   2   2  -4  216.73    9.17
  -2  -2   4  221.26    9.13
  -2  -2   4  217.51    8.16
  -2  -2   4  227.06    7.42
   1   2  -4   80.37    3.29
  -1  -2   4   77.25    3.30
   0   2  -4   96.76    4.07
   0  -2   4   97.00    4.07
  -1   2  -4  161.63    6.64
   1  -2   4  159.90    5.38
   1  -2   4  159.96    5.43
   1  -2   4  158.02    6.64
  -2   2  -4   25.81    0.95
  -2   2  -4   26.91    0.96
  -2   2  -4   26.63    1.17
   2  -2   4   26.39    0.95
   2  -2   4   26.88    0.94
   2  -2   4   27.20    1.17
  -3   2  -4  446.82   14.41
  -3   2  -4  442.67   14.61
  -3   2  -4  421.47   17.79
   3  -2   4  429.41   15.89
   3  -2   4  414.14   17.78
  -4   2  -4    0.28    0.13
  -4   2  -4    0.34    0.14
   4  -2   4    0.08    0.12
   4  -2   4    0.58    0.19
  -5   2  -4  232.53    7.98
  -5   2  -4  231.28    9.71
   5  -2   4  239.83    9.64
   5  -2   4  229.52    8.74
   6  -2   4    0.88    0.26
   7  -2   4   12.28    0.76
   8  -2   4    1.20    0.32
   9  -2   4   13.45    0.91
  10   1  -4    1.75    0.47
   9   1  -4    4.63    0.63
   8   1  -4   12.66    0.80
   7   1  -4    0.44    0.24
   6   1  -4  166.58    6.25
  -6  -1   4  162.88    6.95
   5   1  -4    7.62    0.50
  -5  -1   4    8.48    0.51
  -5  -1   4    7.16    0.40
   4   1  -4  157.45    5.87
  -4  -1   4  150.13    6.49
  -4  -1   4  162.36    6.59
   3   1  -4  103.00    3.95
   3   1  -4  103.57    4.35
  -3  -1   4  104.55    4.38
  -3  -1   4  107.59    3.94
  -3  -1   4  107.71    4.48
   2   1  -4   91.28    3.14
   2   1  -4   85.27    3.90
   2   1  -4   93.42    3.84
  -2  -1   4   94.10    3.85
  -2  -1   4   95.44    3.15
  -2  -1   4   95.18    3.45
   1   1  -4   91.69    3.15
   1   1  -4   95.65    3.90
  -1  -1   4   93.52    3.16
  -1  -1   4   94.31    3.90
   0   1  -4  185.83    6.31
   0   1  -4  194.65    7.80
   0  -1   4  185.14    7.79
  -1   1  -4    2.61    0.18
   1  -1   4    2.43    0.17
   1  -1   4    2.45    0.14
  -2   1  -4  361.31   11.82
  -2   1  -4  345.69   11.66
  -2   1  -4  342.24   14.37
   2  -1   4  337.29   14.36
   2  -1   4  347.39   11.87
   2  -1   4  355.28   12.85
  -3   1  -4  128.27    5.40
  -3   1  -4  130.78    4.45
  -3   1  -4  131.30    4.40
   3  -1   4  131.16    5.38
   3  -1   4  126.77    4.86
  -4   1  -4  137.07    5.76
  -4   1  -4  137.39    4.75
   4  -1   4  134.08    5.21
   4  -1   4  144.04    5.72
  -5   1  -4    3.31    0.30
  -5   1  -4    3.43    0.30
   5  -1   4    3.44    0.35
  -6   1  -4   59.74    2.47
   6  -1   4   53.27    2.30
   7  -1   4    2.71    0.40
   8  -1   4    8.66    0.65
   9  -1   4    6.38    0.68
  10   0  -4    5.04    0.63
   9   0  -4   -0.08    0.34
   8   0  -4    0.34    0.29
   7   0  -4   -0.38    0.21
   6   0  -4    0.13    0.23
  -6   0   4    0.04    0.21
   5   0  -4   -0.21    0.14
  -5   0   4    0.11    0.13
   4   0  -4   64.91    2.37
   4   0  -4   65.22    2.60
   4   0  -4   69.18    2.79
  -4   0   4   64.97    2.83
  -4   0   4   72.17    2.94
   3   0  -4   -0.36    0.11
   3   0  -4   -0.24    0.10
   3   0  -4   -0.04    0.09
   3   0  -4   -0.24    0.06
  -3   0   4   -0.28    0.12
  -3   0   4   -0.09    0.08
  -3   0   4    0.13    0.15
  -3   0   4   -0.23    0.10
   2   0  -4   76.35    2.84
   2   0  -4   72.10    3.24
   2   0  -4   73.07    2.60
   2   0  -4   77.17    3.17
  -2   0   4   83.17    3.29
  -2   0   4   76.04    2.83
  -2   0   4   72.88    3.17
  -2   0   4   76.73    2.61
   1   0  -4    0.18    0.07
  -1   0   4   -0.02    0.04
   0   0  -4  356.87   14.25
   0   0   4  325.84   14.19
   1   0   4    0.07    0.07
  -2   0  -4   45.63    1.89
  -2   0  -4   44.08    1.57
   2   0   4   44.05    1.87
   2   0   4   44.99    1.57
   2   0   4   43.93    1.71
  -3   0  -4    0.07    0.10
  -3   0  -4    0.01    0.08
  -3   0  -4   -0.29    0.11
   3   0   4   -0.04    0.06
   3   0   4   -0.01    0.11
  -4   0  -4   -0.03    0.09
  -4   0  -4    0.23    0.12
   4   0   4    0.17    0.14
  -5   0  -4    0.02    0.09
   5   0   4   -0.05    0.16
  -6   0  -4   15.72    0.75
   6   0   4   13.96    0.79
   7   0   4   -0.09    0.22
   8   0   4   -0.08    0.25
   9   0   4    0.62    0.36
  10  -1  -4    1.60    0.45
   9  -1  -4    5.01    0.60
   8  -1  -4   12.93    0.80
   7  -1  -4    0.01    0.24
   6  -1  -4  159.18    5.74
   6  -1  -4  163.89    6.32
  -6   1   4  176.82    7.08
   5  -1  -4    7.50    0.45
   5  -1  -4    7.82    0.37
   5  -1  -4    7.26    0.48
  -5   1   4    7.99    0.54
   4  -1  -4  171.21    6.69
   4  -1  -4  157.78    6.04
   4  -1  -4  155.62    6.69
   4  -1  -4  156.73    5.51
  -4   1   4  166.36    6.82
   3  -1  -4  109.61    4.34
   3  -1  -4  100.42    3.90
   3  -1  -4  101.27    4.37
  -3   1   4  108.54    4.46
  -3   1   4  106.13    3.90
  -3   1   4   98.66    4.34
   2  -1  -4   88.61    3.99
   2  -1  -4   97.44    3.92
   2  -1  -4   93.27    3.49
   2  -1  -4   92.53    3.21
  -2   1   4   87.64    3.91
  -2   1   4  103.61    4.06
  -2   1   4   94.14    3.49
   1  -1  -4   96.25    3.98
   1  -1  -4   89.72    4.08
   1  -1  -4   93.88    3.53
  -1   1   4   91.01    3.98
  -1   1   4   93.75    3.52
  -1   1   4  109.24    4.10
   0  -1  -4  187.99    7.57
   0   1   4  177.81    7.56
   0   1   4  183.20    6.74
  -1  -1  -4    2.23    0.15
  -1  -1  -4    2.30    0.16
   1   1   4    2.43    0.15
   1   1   4    3.06    0.15
   1   1   4    2.77    0.16
  -2  -1  -4  357.32   12.98
  -2  -1  -4  349.97   11.93
  -2  -1  -4  343.88   14.59
   2   1   4  371.74   14.62
   2   1   4  352.61   12.96
   2   1   4  340.58   11.93
  -3  -1  -4  126.10    5.36
  -3  -1  -4  130.71    4.43
   3   1   4  130.47    4.83
  -4  -1  -4  135.75    4.76
  -4  -1  -4  137.70    5.75
   4   1   4  141.74    5.21
  -5  -1  -4    3.24    0.27
   5   1   4    2.93    0.33
  -6  -1  -4   56.33    2.38
   6   1   4   54.53    2.26
   7   1   4    2.27    0.35
   8   1   4    7.75    0.61
   9   1   4    5.60    0.61
  10  -2  -4   -0.23    0.33
   9  -2  -4   23.91    1.30
   8  -2  -4   16.63    0.95
   7  -2  -4    2.96    0.40
   7  -2  -4    2.75    0.38
   6  -2  -4   12.41    0.66
   6  -2  -4   12.43    0.71
  -6   2   4   11.99    0.83
   5  -2  -4  188.26    7.18
   5  -2  -4  193.18    7.94
   5  -2  -4  185.62    6.54
  -5   2   4  198.56    8.08
   4  -2  -4   12.24    0.64
   4  -2  -4   13.27    0.62
   4  -2  -4   12.26    0.62
  -4   2   4   13.04    0.74
   3  -2  -4  949.31   35.34
   3  -2  -4  965.41   32.05
  -3   2   4  940.21   39.61
   2  -2  -4  226.78    7.85
   2  -2  -4  254.10    9.65
   2  -2  -4  218.22    8.57
   2  -2  -4  216.23    9.71
  -2   2   4  248.07    9.77
   1  -2  -4   74.31    3.64
   1  -2  -4   89.72    3.54
   1  -2  -4   79.75    3.11
  -1   2   4   92.96    3.66
   0  -2  -4   98.34    4.27
   0  -2  -4  101.55    4.20
  -1  -2  -4  161.23    5.91
  -1  -2  -4  163.75    6.64
   1   2   4  156.30    5.90
   1   2   4  158.98    5.45
  -2  -2  -4   27.27    1.07
  -2  -2  -4   26.90    1.15
  -2  -2  -4   25.93    0.97
   2   2   4   26.54    1.05
   2   2   4   27.01    0.98
  -3  -2  -4  415.95   17.68
  -3  -2  -4  423.22   14.46
   3   2   4  442.86   15.73
  -4  -2  -4    0.27    0.09
  -4  -2  -4    0.55    0.15
   4   2   4    0.14    0.16
  -5  -2  -4  227.29    9.41
   5   2   4  227.82    8.50
  -6  -2  -4    0.20    0.14
   6   2   4    0.33    0.24
   7   2   4   11.52    0.72
   8   2   4    0.88    0.30
   9   2   4   13.21    0.88
  10  -3  -4    7.42    0.73
   9  -3  -4    8.77    0.75
   8  -3  -4    0.10    0.27
   7  -3  -4   32.52    1.37
   7  -3  -4   33.40    1.51
   6  -3  -4    0.02    0.13
   6  -3  -4    0.37    0.23
   6  -3  -4    0.18    0.24
   5  -3  -4   14.67    0.74
   5  -3  -4   15.15    0.75
   4  -3  -4  232.31    8.75
   4  -3  -4  243.14    8.00
   4  -3  -4  218.55    9.78
  -4   3   4  248.08    9.90
   3  -3  -4    3.51    0.33
   3  -3  -4    3.28    0.36
   3  -3  -4    4.12    0.28
  -3   3   4    3.57    0.42
   2  -3  -4  270.73   12.47
   2  -3  -4  339.22   12.42
   2  -3  -4  279.18   11.06
  -2   3   4  308.69   12.51
   1  -3  -4   61.74    3.08
  -1   3   4   78.59    3.12
   0  -3  -4    1.32    0.21
  -1  -3  -4   14.83    0.60
   1   3   4   14.27    0.56
  -2  -3  -4  123.46    5.19
  -2  -3  -4  131.16    4.66
  -2  -3  -4  121.52    4.27
   2   3   4  123.42    4.64
   2   3   4  124.30    4.28
  -3  -3  -4   53.95    1.95
  -3  -3  -4   56.79    2.33
   3   3   4   54.99    2.13
  -4  -3  -4  124.93    5.13
  -4  -3  -4  124.25    4.27
   4   3   4  121.71    4.66
  -5  -3  -4   16.41    0.75
   5   3   4   16.82    0.81
  -6  -3  -4   32.55    1.36
   6   3   4   29.13    1.35
   7   3   4    9.42    0.63
   8   3   4    2.27    0.39
   9   3   4    3.72    0.58
   9  -4  -4    8.20    0.72
   8  -4  -4    1.47    0.35
   8  -4  -4    1.60    0.37
   7  -4  -4    0.43    0.26
   7  -4  -4    0.21    0.27
   6  -4  -4   28.07    1.27
   6  -4  -4   27.91    1.26
   6  -4  -4   25.32    1.16
   5  -4  -4    1.13    0.26
   5  -4  -4    0.57    0.18
   5  -4  -4    1.00    0.21
   4  -4  -4    4.71    0.36
   4  -4  -4    4.24    0.37
   4  -4  -4    3.97    0.34
   3  -4  -4   41.68    1.67
   3  -4  -4   42.34    1.60
   3  -4  -4   42.61    1.92
   2  -4  -4   10.39    0.67
  -2   4   4   11.70    0.71
   1  -4  -4  215.91   10.17
  -1   4   4  268.50   10.21
   0  -4  -4    7.11    0.55
   0   4   4    8.74    0.56
  -1  -4  -4    6.98    0.34
  -1  -4  -4    7.43    0.50
   1   4   4    6.71    0.32
  -2  -4  -4   39.75    1.50
  -2  -4  -4   36.56    1.35
   2   4   4   37.24    1.37
  -3  -4  -4    0.84    0.14
   3   4   4    0.53    0.15
  -4  -4  -4   48.91    1.80
  -4  -4  -4   50.78    2.11
   4   4   4   49.69    1.97
  -5  -4  -4    3.22    0.23
   5   4   4    3.15    0.34
  -6  -4  -4    8.95    0.45
   6   4   4    8.61    0.57
   7   4   4    0.58    0.26
   8   4   4    5.72    0.56
   9   4   4    1.59    0.40
   9  -5  -4    1.04    0.38
   8  -5  -4   13.57    0.80
   8  -5  -4   13.50    0.88
   7  -5  -4    4.95    0.51
   7  -5  -4    5.30    0.51
   6  -5  -4  193.01    7.80
   6  -5  -4  181.39    6.45
   6  -5  -4  183.21    7.06
   5  -5  -4   28.29    1.27
   5  -5  -4   28.72    1.21
   5  -5  -4   28.51    1.35
   4  -5  -4   96.68    4.19
   4  -5  -4  100.26    3.49
   4  -5  -4   96.13    3.75
   3  -5  -4   13.10    0.77
   2  -5  -4  289.73   12.14
   1  -5  -4   62.08    2.82
   0  -5  -4  176.92    7.96
   0   5   4  197.75    6.37
  -1  -5  -4   27.63    1.36
  -1  -5  -4   25.61    1.06
   1   5   4   26.94    0.98
  -2  -5  -4   49.06    2.20
  -2  -5  -4   48.34    1.72
   2   5   4   48.80    1.74
  -3  -5  -4   -0.02    0.12
   4   5   4  107.34    4.07
  -5  -5  -4    3.14    0.26
   5   5   4    3.73    0.39
   6   5   4   47.67    1.97
   7   5   4    0.47    0.27
   8   5   4    9.15    0.69
   9   5   4    4.93    0.58
   9  -6  -4    5.93    0.61
   9  -6  -4    5.83    0.64
   8  -6  -4    1.55    0.41
   8  -6  -4    1.24    0.38
   7  -6  -4   55.11    2.36
   7  -6  -4   55.56    2.18
   6  -6  -4    2.03    0.37
   6  -6  -4    1.60    0.30
   6  -6  -4    2.51    0.42
   5  -6  -4  197.97    6.73
   5  -6  -4  194.05    8.16
   5  -6  -4  189.72    7.32
   4  -6  -4   14.57    0.74
   4  -6  -4   14.31    0.76
   4  -6  -4   13.75    0.83
   3  -6  -4   60.62    2.74
   2  -6  -4    5.86    0.56
   1  -6  -4  198.11    8.43
   0  -6  -4   37.66    1.94
   0   6   4   42.46    1.43
  -1  -6  -4  161.97    7.14
   1   6   4  171.93    5.70
  -2  -6  -4    2.40    0.22
  -2  -6  -4    2.21    0.36
   2   6   4    3.06    0.24
  -3  -6  -4  217.61    9.00
  -3  -6  -4  210.54    7.30
  -4  -6  -4    0.27    0.18
   6   6   4    8.97    0.58
   7   6   4    8.24    0.59
   8   6   4   -0.11    0.29
   9   6   4    3.14    0.50
   9  -7  -4    1.63    0.45
   9  -7  -4    1.53    0.42
   8  -7  -4    0.75    0.36
   8  -7  -4    0.66    0.32
   7  -7  -4    4.15    0.50
   7  -7  -4    4.13    0.48
   6  -7  -4    1.51    0.31
   6  -7  -4    1.49    0.35
   6  -7  -4    2.42    0.42
   5  -7  -4    1.41    0.34
   5  -7  -4    2.27    0.42
   5  -7  -4    1.83    0.34
   4  -7  -4   55.96    2.57
   3  -7  -4    1.04    0.29
   2  -7  -4  140.69    6.08
   1  -7  -4   88.85    3.97
   0  -7  -4    4.63    0.52
   0   7   4    5.32    0.27
  -1  -7  -4   14.47    0.96
   1   7   4   16.06    0.62
  -2  -7  -4    0.29    0.23
  -3  -7  -4    0.69    0.24
  -3  -7  -4    1.12    0.17
  -4  -7  -4   86.10    3.77
  -5  -7  -4    2.67    0.38
  -6  -7  -4    0.83    0.20
  -7  -7  -4    5.45    0.42
   9  -8  -4    9.51    0.85
   9  -8  -4    9.07    0.77
   8  -8  -4   13.85    0.95
   8  -8  -4   14.32    0.89
   7  -8  -4    8.42    0.66
   7  -8  -4    8.56    0.69
   6  -8  -4    0.78    0.34
   6  -8  -4    1.12    0.31
   6  -8  -4    0.69    0.29
   5  -8  -4    1.20    0.33
   5  -8  -4    1.22    0.39
   5  -8  -4    1.53    0.33
   4  -8  -4   16.00    1.00
   3  -8  -4    7.92    0.67
   2  -8  -4   22.04    1.26
   1  -8  -4    5.62    0.61
  -1   8   4    7.21    0.31
   0  -8  -4   -0.20    0.22
   0   8   4    0.47    0.11
  -1  -8  -4  117.98    5.42
   1   8   4  129.93    4.28
  -2  -8  -4   46.10    1.60
  -2  -8  -4   42.71    2.14
  -3  -8  -4    2.26    0.23
  -3  -8  -4    3.20    0.44
  -4  -8  -4    7.48    0.60
  -5  -8  -4    0.12    0.21
  -6  -8  -4    8.65    0.60
   8  -9  -4   10.39    0.85
   8  -9  -4   10.93    0.81
   7  -9  -4    0.93    0.33
   7  -9  -4    0.67    0.36
   6  -9  -4    6.15    0.59
   6  -9  -4    6.16    0.60
   6  -9  -4    6.67    0.60
   5  -9  -4    3.01    0.47
   5  -9  -4    4.36    0.49
   5  -9  -4    3.48    0.50
   4  -9  -4  105.53    4.67
   3  -9  -4   -0.46    0.26
   2  -9  -4  152.84    6.65
   1  -9  -4   -0.42    0.25
  -1   9   4    0.03    0.11
   0  -9  -4   34.08    1.81
   0   9   4   35.80    1.26
  -1  -9  -4   -0.12    0.28
  -2  -9  -4   50.63    2.42
  -3  -9  -4    9.76    0.73
  -4  -9  -4   21.26    1.18
  -5  -9  -4    5.16    0.55
  -6  -9  -4   18.10    0.98
   8 -10  -4    0.60    0.43
   8 -10  -4    0.49    0.38
   7 -10  -4   10.77    0.83
   7 -10  -4   11.42    0.84
   6 -10  -4    0.12    0.33
   6 -10  -4    0.04    0.28
   6 -10  -4   -0.12    0.28
   5 -10  -4   43.91    2.15
   5 -10  -4   41.90    1.85
   4 -10  -4    0.47    0.36
   3 -10  -4   43.85    2.19
  -2  10   4    2.53    0.20
   1 -10  -4   38.83    2.10
  -1  10   4   43.76    1.47
   0 -10  -4    5.52    0.66
   0  10   4    6.65    0.33
  -1 -10  -4   74.20    3.43
  -3 -10  -4   15.38    0.97
  -4 -10  -4   -0.06    0.27
  -5 -10  -4   27.52    1.42
  -6 -10  -4    2.33    0.38
   7 -11  -4    0.17    0.41
   7 -11  -4    0.14    0.33
   6 -11  -4    3.53    0.59
   6 -11  -4    4.13    0.56
   6 -11  -4    3.32    0.54
   5 -11  -4    9.09    0.74
   5 -11  -4    8.44    0.79
   4 -11  -4   25.49    1.48
   3 -11  -4    3.15    0.51
  -3  11   4    3.99    0.21
   2 -11  -4    0.21    0.37
   1 -11  -4   16.82    1.18
  -1  11   4   19.48    0.70
   0 -11  -4    1.23    0.38
  -1 -11  -4   -0.51    0.32
  -2 -11  -4   12.85    0.94
  -3 -11  -4   -0.25    0.23
  -4 -11  -4    5.83    0.60
  -5 -11  -4    9.09    0.68
  -6 -11  -4    0.23    0.20
   7 -12  -4    9.52    0.80
   7 -12  -4    8.71    0.81
   6 -12  -4    0.47    0.44
   6 -12  -4    0.41    0.36
   6 -12  -4   -0.14    0.34
   5 -12  -4    4.53    0.66
   5 -12  -4    5.16    0.64
   4 -12  -4    1.13    0.42
   3 -12  -4    1.63    0.43
   1 -12  -4   24.37    1.48
   0 -12  -4    3.98    0.62
  -1 -12  -4   42.13    2.17
  -2 -12  -4    2.93    0.49
  -3 -12  -4    0.38    0.28
  -4 -12  -4    0.14    0.24
  -5 -12  -4    1.29    0.31
  -6 -12  -4    2.18    0.38
   6 -13  -4    5.31    0.75
   6 -13  -4    5.42    0.64
   6 -13  -4    5.41    0.74
   5 -13  -4    1.43    0.48
   4 -13  -4    2.84    0.56
   3 -13  -4   -0.55    0.33
   2 -13  -4   19.77    1.32
   1 -13  -4    1.79    0.49
   0 -13  -4   36.53    1.97
  -1 -13  -4    0.23    0.39
  -2 -13  -4   29.28    1.63
  -3 -13  -4    0.12    0.28
  -4 -13  -4    5.64    0.59
  -5 -13  -4    0.42    0.27
  -6 -13  -4    1.32    0.29
   5 -14  -4    0.82    0.45
   4 -14  -4    1.46    0.54
   3 -14  -4    6.05    0.85
   2 -14  -4    0.31    0.43
   1 -14  -4   16.41    1.19
   0 -14  -4    0.49    0.35
  -1 -14  -4    7.34    0.75
  -2 -14  -4   -0.44    0.29
  -3 -14  -4    0.50    0.34
  -4 -14  -4    0.40    0.32
  -5 -14  -4    1.61    0.36
   4 -15  -4   -0.40    0.42
   3 -15  -4    0.05    0.43
   2 -15  -4    1.01    0.48
   1 -15  -4   -0.04    0.37
   0 -15  -4    1.64    0.45
  -1 -15  -4    1.59    0.44
  -2 -15  -4   -0.32    0.31
  -3 -15  -4    0.95    0.38
  -4 -15  -4   -0.28    0.29
   3 -16  -4    1.37    0.55
   2 -16  -4   -0.01    0.41
   1 -16  -4    7.18    0.85
   0 -16  -4   -0.04    0.34
  -1 -16  -4    0.98    0.43
  -2 -16  -4    0.14    0.33
  -3 -16  -4   -0.13    0.31
  -3 -16   5    0.68    0.33
  -2 -16   5    7.92    0.75
  -1 -16   5    0.23    0.35
   0 -16   5    3.57    0.57
   1 -16   5    0.08    0.33
   2 -16   5   -0.62    0.33
  -4 -15   5    3.33    0.51
  -3 -15   5    0.25    0.29
  -2 -15   5    3.33    0.51
  -1 -15   5    0.35    0.31
   0 -15   5   -0.01    0.28
   1 -15   5   -0.06    0.28
   2 -15   5   -0.01    0.35
   3 -15   5    0.46    0.37
   4 -15   5    3.97    0.66
  -5 -14   5    0.31    0.29
  -4 -14   5    3.34    0.49
  -3 -14   5    0.17    0.28
  -2 -14   5   17.16    1.05
  -1 -14   5    6.51    0.65
   0 -14   5   11.99    0.87
   1 -14   5    0.78    0.32
   2 -14   5    0.92    0.38
   3 -14   5   -0.51    0.28
   4 -14   5    1.67    0.42
   4 -14   5    0.81    0.40
   5 -14   5    4.11    0.64
  -6 -13   5   -0.08    0.24
  -5 -13   5   16.66    0.98
  -4 -13   5   -0.26    0.24
  -3 -13   5    4.66    0.51
  -2 -13   5    0.08    0.26
  -1 -13   5   14.87    0.94
   0 -13   5   -0.01    0.27
   1 -13   5   34.47    1.76
   2 -13   5    0.74    0.35
   3 -13   5    2.69    0.45
   4 -13   5    2.31    0.47
   4 -13   5    2.86    0.46
   5 -13   5    3.44    0.47
   5 -13   5    3.18    0.56
  -6 -12   5    1.65    0.29
  -5 -12   5    0.04    0.24
  -4 -12   5   -0.25    0.21
  -3 -12   5    0.39    0.24
  -2 -12   5   11.07    0.74
  -1 -12   5   17.83    1.03
   0 -12   5   17.18    1.00
   1 -12   5   16.08    0.99
   2 -12   5    4.51    0.55
   3 -12   5    2.24    0.40
   4 -12   5    6.78    0.64
   4 -12   5    6.22    0.56
   5 -12   5    6.12    0.68
   5 -12   5    6.02    0.55
   6 -12   5    0.11    0.29
   6 -12   5    0.18    0.32
  -6 -11   5    0.22    0.20
  -5 -11   5   13.76    0.80
  -4 -11   5    5.57    0.48
  -3 -11   5    0.12    0.22
  -2 -11   5   12.64    0.76
  -1 -11   5    0.47    0.25
  -1 -11   5    0.60    0.11
   0 -11   5    5.47    0.50
   1 -11   5    2.87    0.42
   2 -11   5   13.88    0.88
   3 -11   5   14.81    0.92
   4 -11   5    0.40    0.29
   4 -11   5    0.63    0.31
   5 -11   5   -0.02    0.32
   5 -11   5    0.38    0.30
   6 -11   5    6.85    0.56
   6 -11   5    7.67    0.68
   7 -11   5    2.05    0.40
   7 -11   5    1.59    0.50
  -7 -10   5    0.83    0.24
  -6 -10   5    5.96    0.45
  -5 -10   5    4.38    0.42
  -4 -10   5   13.22    0.75
  -3 -10   5    6.60    0.51
  -2 -10   5   43.39    1.99
  -1 -10   5    5.49    0.49
   0 -10   5    8.70    0.61
   1 -10   5    0.27    0.23
   2 -10   5   27.46    1.39
   3 -10   5   -0.38    0.20
   4 -10   5   20.02    1.09
   4 -10   5   18.30    0.90
   5 -10   5   19.76    0.93
   5 -10   5   19.65    1.12
   6 -10   5    2.77    0.49
   6 -10   5    2.59    0.39
   7 -10   5    4.14    0.64
   7 -10   5    3.91    0.48
  -7  -9   5    9.74    0.58
  -6  -9   5    0.42    0.17
  -5  -9   5   14.21    0.76
  -4  -9   5   13.61    0.74
  -3  -9   5   58.74    2.58
  -2  -9   5    4.21    0.44
  -1  -9   5  116.15    4.96
   0  -9   5    0.66    0.23
   1  -9   5   44.24    2.04
   2  -9   5   20.29    1.08
   3  -9   5    1.34    0.29
   4  -9   5    8.72    0.54
   4  -9   5    8.90    0.64
   5  -9   5   16.93    0.98
   5  -9   5   16.95    0.83
   6  -9   5    0.09    0.26
   6  -9   5   -0.09    0.23
   6  -9   5    0.46    0.35
   7  -9   5   27.57    1.24
   7  -9   5   29.38    1.55
   8  -9   5    1.44    0.47
  -7  -8   5    5.76    0.42
  -6  -8   5   25.19    1.17
  -5  -8   5   19.01    0.93
  -4  -8   5    0.99    0.20
  -3  -8   5   23.25    1.11
  -2  -8   5   12.94    0.71
  -1  -8   5   10.94    0.62
   0  -8   5   63.58    2.79
   1  -8   5    3.98    0.40
   2  -8   5   22.58    1.14
   3  -8   5   55.09    2.44
   3  -8   5   53.08    1.98
   4  -8   5    0.23    0.20
   4  -8   5    0.00    0.21
   5  -8   5   56.56    2.10
   5  -8   5   56.95    2.57
   6  -8   5    6.24    0.50
   6  -8   5    6.61    0.58
   6  -8   5    7.22    0.65
   7  -8   5    2.17    0.36
   7  -8   5    1.88    0.44
   8  -8   5    5.41    0.73
  -7  -7   5    5.00    0.37
  -6  -7   5    6.53    0.43
  -5  -7   5   69.64    2.97
  -4  -7   5    0.14    0.15
   3   7  -5   11.33    0.55
  -3  -7   5   10.39    0.58
  -2  -7   5   35.78    1.60
  -1  -7   5    0.14    0.13
   0  -7   5   61.65    2.69
   1  -7   5   52.76    1.80
   1  -7   5   52.99    2.34
   2  -7   5   56.95    2.52
   3  -7   5   10.18    0.61
   3  -7   5    9.81    0.51
   4  -7   5   23.63    1.18
   4  -7   5   23.49    0.97
  -5   7  -5    8.16    0.44
   5  -7   5    8.06    0.51
   5  -7   5    8.21    0.57
   6  -7   5   23.23    1.15
   6  -7   5   21.59    1.17
   6  -7   5   21.52    0.97
   7  -7   5    0.61    0.34
   8  -7   5   10.14    0.83
  -7  -6   5    4.00    0.33
  -6  -6   5  130.85    5.47
  -5  -6   5   12.98    0.66
  -4  -6   5  139.93    5.84
   3   6  -5   50.43    2.09
  -3  -6   5   48.69    2.14
  -2  -6   5   36.93    1.63
  -1  -6   5    0.16    0.12
   0  -6   5   87.70    3.73
   1  -6   5    1.02    0.11
   1  -6   5    0.61    0.18
   2  -6   5  219.49    9.16
   3  -6   5    2.43    0.28
   3  -6   5    1.70    0.30
  -4   6  -5  166.15    5.72
   4  -6   5  169.15    7.04
   4  -6   5  166.42    5.70
  -5   6  -5   -0.10    0.15
   5  -6   5    0.03    0.19
   5  -6   5   -0.04    0.19
   5  -6   5    0.00    0.24
   6  -6   5   -0.19    0.20
   6  -6   5    0.04    0.24
   6  -6   5   -0.28    0.21
   7  -6   5    2.77    0.45
   8  -6   5    0.74    0.36
   9  -6   5    1.03    0.42
  -8  -5   5    0.54    0.15
  -7  -5   5   29.58    1.31
  -6  -5   5    0.61    0.17
  -5  -5   5   24.35    1.09
   3   5  -5  141.75    5.85
  -3  -5   5  141.62    5.90
   2   5  -5    2.81    0.23
  -2  -5   5    2.09    0.22
  -1  -5   5   49.84    2.15
   0  -5   5   48.14    2.09
   1  -5   5  136.55    4.54
   1  -5   5  131.08    5.62
   2  -5   5  218.37    8.76
   2  -5   5  204.51    7.06
   2  -5   5  206.94    7.11
  -3   5  -5   79.03    2.78
   3  -5   5   82.31    3.45
   3  -5   5   79.61    2.77
  -4   5  -5    1.90    0.21
   4  -5   5    2.03    0.29
   4  -5   5    2.33    0.27
  -5   5  -5   31.56    1.21
   5  -5   5   31.13    1.23
   5  -5   5   30.81    1.44
   5  -5   5   33.53    1.48
   6  -5   5    2.86    0.42
   6  -5   5    1.79    0.27
   7  -5   5    2.77    0.43
   8  -5   5   23.45    1.27
   9  -5   5    5.62    0.72
  -8  -4   5    1.86    0.25
  -7  -4   5    2.24    0.23
  -6  -4   5    5.05    0.33
  -5  -4   5   34.54    1.50
  -4  -4   5   10.09    0.50
   3   4  -5   11.56    0.49
  -3  -4   5   11.03    0.55
   2   4  -5   17.58    0.77
  -2  -4   5   16.47    0.78
   1   4  -5   12.68    0.60
  -1  -4   5   11.80    0.59
   0   4  -5   77.56    3.25
   0  -4   5   75.88    3.25
   1  -4   5  180.18    6.12
   1  -4   5  181.17    7.53
   2  -4   5   28.04    1.01
   2  -4   5   27.76    1.01
   2  -4   5   28.85    1.28
  -3   4  -5   89.32    3.10
   3  -4   5   88.09    3.07
   3  -4   5   92.06    3.82
  -4   4  -5   10.07    0.47
   4  -4   5    9.60    0.47
   4  -4   5   10.15    0.61
   4  -4   5   10.12    0.57
  -5   4  -5   44.19    1.63
   5  -4   5   45.41    1.95
   5  -4   5   43.22    1.87
   6  -4   5   17.58    0.87
   7  -4   5   11.85    0.76
   8  -4   5    7.65    0.66
   9  -4   5   23.79    1.33
   9   3  -5    1.52    0.43
   8   3  -5    7.13    0.63
   7   3  -5    6.02    0.51
  -7  -3   5    5.44    0.35
   6   3  -5   22.44    1.06
  -6  -3   5   20.87    0.99
  -6  -3   5   22.75    1.11
   5   3  -5   69.52    2.76
  -5  -3   5   70.68    2.95
  -4  -3   5    6.14    0.35
   3   3  -5   90.59    3.67
  -3  -3   5   86.84    3.71
   2   3  -5   88.48    3.60
  -2  -3   5   84.09    3.61
   1   3  -5   10.22    0.49
  -1  -3   5   10.00    0.49
   0   3  -5    2.78    0.20
   0  -3   5    2.33    0.19
  -1   3  -5   18.80    0.88
   1  -3   5   19.48    0.67
   1  -3   5   20.02    0.70
   1  -3   5   18.40    0.88
  -2   3  -5   41.09    1.80
   2  -3   5   42.00    1.43
   2  -3   5   40.76    1.45
   2  -3   5   41.26    1.80
  -3   3  -5   72.99    2.47
  -3   3  -5   69.59    3.02
   3  -3   5   70.61    3.01
   3  -3   5   69.87    2.43
  -4   3  -5  161.92    5.51
   4  -3   5  158.08    6.06
   4  -3   5  161.53    6.70
  -5   3  -5   35.66    1.35
   5  -3   5   36.76    1.58
   5  -3   5   34.63    1.54
   6  -3   5   36.55    1.65
   6  -3   5   38.83    1.64
   7  -3   5    9.84    0.68
   8  -3   5    4.29    0.52
   9  -3   5    1.06    0.40
  10   2  -5   11.98    0.89
   9   2  -5    0.20    0.34
   8   2  -5    2.26    0.38
   7   2  -5    0.98    0.28
  -7  -2   5    0.36    0.18
   6   2  -5  130.66    4.85
  -6  -2   5  127.15    5.27
  -6  -2   5  121.12    5.40
   5   2  -5    0.71    0.21
  -5  -2   5    0.01    0.15
  -5  -2   5   -0.05    0.10
   4   2  -5  247.42    9.18
  -4  -2   5  246.59   10.21
   3   2  -5    0.96    0.16
  -3  -2   5    1.03    0.17
   2   2  -5  171.30    7.07
   2   2  -5  172.34    7.14
  -2  -2   5  174.09    5.75
  -2  -2   5  166.29    6.32
  -2  -2   5  170.32    7.08
   1   2  -5   24.98    1.11
  -1  -2   5   25.13    1.11
  -1  -2   5   26.20    0.89
   0   2  -5  221.49    9.00
   0  -2   5  213.98    9.00
   0  -2   5  216.09    7.26
  -1   2  -5   90.19    3.82
   1  -2   5   90.77    3.82
   1  -2   5   91.98    3.12
  -2   2  -5  214.58    8.90
  -2   2  -5  216.40    7.29
  -2   2  -5  211.28    7.18
   2  -2   5  214.80    7.28
   2  -2   5  215.83    8.89
  -3   2  -5    0.91    0.14
  -3   2  -5    1.12    0.16
  -3   2  -5    1.30    0.21
   3  -2   5    0.63    0.14
   3  -2   5    0.99    0.19
  -4   2  -5  156.49    6.61
  -4   2  -5  160.48    5.43
   4  -2   5  155.81    5.96
   4  -2   5  160.09    6.58
  -5   2  -5    6.63    0.45
  -5   2  -5    6.15    0.40
   5  -2   5    7.39    0.51
   5  -2   5    7.05    0.37
   6  -2   5   60.37    2.47
   7  -2   5    0.41    0.26
   8  -2   5    6.84    0.60
   9  -2   5    1.79    0.43
  10   1  -5    0.49    0.39
   9   1  -5   16.51    1.00
   8   1  -5    2.83    0.42
   7   1  -5   61.54    2.53
   6   1  -5   25.97    1.17
  -6  -1   5   25.63    1.30
  -6  -1   5   23.89    1.14
   5   1  -5  141.80    5.32
  -5  -1   5  136.55    5.85
  -5  -1   5  143.28    5.99
   4   1  -5   13.66    0.68
  -4  -1   5   15.25    0.81
  -4  -1   5   13.93    0.66
   3   1  -5  305.44   13.78
   3   1  -5  338.81   13.74
   3   1  -5  331.94   11.15
   3   1  -5  332.86   12.26
  -3  -1   5  351.15   12.26
  -3  -1   5  335.44   13.81
   2   1  -5    0.86    0.11
   2   1  -5    0.98    0.12
  -2  -1   5    0.74    0.11
  -2  -1   5    0.60    0.09
  -2  -1   5    0.98    0.12
   1   1  -5   70.42    2.90
   1   1  -5   68.47    2.34
  -1  -1   5   68.76    2.34
  -1  -1   5   68.82    2.90
   0   1  -5   10.83    0.51
   0   1  -5   10.49    0.37
   0  -1   5   11.07    0.51
  -1   1  -5  234.68    9.50
   1  -1   5  227.61    7.78
   1  -1   5  226.50    9.49
  -2   1  -5   87.87    3.69
  -2   1  -5   88.96    2.97
  -2   1  -5   88.60    3.03
   2  -1   5   87.62    3.31
   2  -1   5   86.35    3.68
   2  -1   5   88.34    3.03
  -3   1  -5  382.91   16.03
  -3   1  -5  384.54   13.14
  -3   1  -5  396.76   12.98
   3  -1   5  386.55   16.09
   3  -1   5  382.16   13.14
   3  -1   5  396.42   14.32
  -4   1  -5   70.14    2.49
  -4   1  -5   71.19    3.00
   4  -1   5   72.23    2.96
   4  -1   5   68.79    2.74
  -5   1  -5   33.19    1.48
   5  -1   5   33.12    1.42
  -6   1  -5   26.70    1.23
   6  -1   5   25.25    1.20
   7  -1   5    0.58    0.27
   8  -1   5    4.99    0.51
   9  -1   5    7.34    0.70
  10   0  -5   -0.29    0.32
   9   0  -5    2.04    0.43
   8   0  -5   -0.34    0.23
   7   0  -5    8.27    0.60
   6   0  -5   -0.15    0.23
  -6   0   5   -0.33    0.21
   5   0  -5   16.00    0.73
   5   0  -5   15.89    0.79
  -5   0   5   17.38    0.92
  -5   0   5   16.37    0.77
   4   0  -5    0.15    0.08
   4   0  -5   -0.27    0.13
   4   0  -5    0.00    0.07
   4   0  -5   -0.20    0.12
  -4   0   5    0.04    0.14
  -4   0   5   -0.07    0.08
   3   0  -5    0.13    0.12
   3   0  -5    0.17    0.14
  -3   0   5    0.45    0.18
  -3   0   5    0.05    0.10
  -3   0   5    0.18    0.09
   2   0  -5    0.04    0.07
   2   0  -5   -0.14    0.09
   2   0  -5   -0.11    0.05
  -2   0   5    0.10    0.09
  -2   0   5   -0.03    0.06
  -2   0   5   -0.03    0.06
   1   0  -5   24.81    0.89
   1   0  -5   25.51    1.09
  -1   0   5   25.12    0.95
  -1   0   5   24.31    1.09
   0   0  -5    0.31    0.08
  -1   0  -5  729.35   29.34
   1   0   5  702.18   29.25
   1   0   5  685.01   24.01
  -2   0  -5    0.03    0.06
   2   0   5    0.17    0.06
   2   0   5    0.04    0.08
   2   0   5    0.06    0.07
  -3   0  -5  229.36    9.59
  -3   0  -5  239.07    7.78
  -3   0  -5  230.82    7.88
   3   0   5  225.51    8.58
   3   0   5  238.48    9.56
   3   0   5  226.60    7.89
  -4   0  -5    0.21    0.13
  -4   0  -5    0.06    0.10
   4   0   5    0.35    0.15
  -5   0  -5    1.63    0.22
   5   0   5    1.59    0.24
  -6   0  -5    0.17    0.14
   6   0   5   -0.06    0.19
   7   0   5   37.45    1.65
   8   0   5   -0.06    0.24
   9   0   5   56.51    2.48
  10  -1  -5    0.24    0.36
   9  -1  -5   17.22    1.06
   8  -1  -5    2.80    0.44
   7  -1  -5   64.46    2.64
   6  -1  -5   26.47    1.13
   6  -1  -5   26.54    1.24
  -6   1   5   27.62    1.43
   5  -1  -5  157.85    6.16
   5  -1  -5  147.36    5.62
   5  -1  -5  141.02    5.11
  -5   1   5  148.38    6.34
   4  -1  -5   13.35    0.65
   4  -1  -5   13.25    0.62
   4  -1  -5   14.42    0.67
   4  -1  -5   14.40    0.66
  -4   1   5   13.90    0.83
  -4   1   5   13.53    0.67
   3  -1  -5  309.38   14.12
   3  -1  -5  336.17   12.55
   3  -1  -5  360.29   14.09
   3  -1  -5  332.49   11.44
  -3   1   5  328.12   14.17
  -3   1   5  367.34   14.24
  -3   1   5  351.67   12.54
   2  -1  -5    0.54    0.16
   2  -1  -5    0.81    0.13
   2  -1  -5    0.53    0.09
   2  -1  -5    0.80    0.11
  -2   1   5    0.64    0.18
  -2   1   5    0.43    0.08
   1  -1  -5   68.69    2.98
   1  -1  -5   70.52    2.88
  -1   1   5   68.68    2.52
  -1   1   5   65.94    2.87
   0  -1  -5   10.45    0.51
   0   1   5   11.08    0.41
   0   1   5   10.70    0.50
  -1  -1  -5  222.18    9.22
   1   1   5  220.83    8.24
   1   1   5  220.85    7.57
   1   1   5  228.01    9.24
  -2  -1  -5   86.28    3.59
  -2  -1  -5   87.53    2.96
  -2  -1  -5   83.90    3.23
   2   1   5   82.33    3.21
   2   1   5   88.87    3.57
   2   1   5   85.81    2.97
  -3  -1  -5  380.30   13.08
  -3  -1  -5  386.75   16.02
   3   1   5  393.57   14.23
   3   1   5  384.54   13.09
  -4  -1  -5   68.92    2.47
  -4  -1  -5   71.20    2.96
   4   1   5   70.13    2.71
  -5  -1  -5   33.44    1.43
   5   1   5   31.42    1.37
  -6  -1  -5   26.34    1.18
   6   1   5   24.93    1.18
   7   1   5    0.11    0.25
   8   1   5    3.90    0.48
   9   1   5    7.36    0.71
  10  -2  -5   12.65    0.92
   9  -2  -5    0.68    0.35
   8  -2  -5    3.18    0.48
   7  -2  -5    1.07    0.30
   7  -2  -5    0.75    0.31
   6  -2  -5  134.65    4.89
   6  -2  -5  139.03    5.37
  -6   2   5  147.75    6.07
   5  -2  -5    0.02    0.21
   5  -2  -5    0.04    0.18
  -5   2   5   -0.27    0.19
   4  -2  -5  233.55   10.16
   4  -2  -5  242.95    8.29
   4  -2  -5  243.22    9.08
  -4   2   5  258.75   10.30
   3  -2  -5    0.85    0.15
   3  -2  -5    0.93    0.19
   3  -2  -5    0.84    0.23
  -3   2   5    0.88    0.26
   2  -2  -5  154.98    7.48
   2  -2  -5  170.34    6.55
   2  -2  -5  195.42    7.40
  -2   2   5  190.03    7.55
   1  -2  -5   28.41    1.18
   1  -2  -5   24.41    1.29
   1  -2  -5   24.93    0.99
  -1   2   5   28.85    1.30
  -1   2   5   25.29    1.16
   0  -2  -5  232.23    9.31
   0   2   5  217.06    9.30
  -1  -2  -5   89.24    3.33
  -1  -2  -5   91.98    3.75
   1   2   5   87.05    3.09
   1   2   5   90.07    3.32
  -2  -2  -5  210.56    8.96
  -2  -2  -5  215.67    7.36
  -2  -2  -5  221.60    8.01
   2   2   5  217.29    7.37
   2   2   5  217.56    7.99
  -3  -2  -5    1.31    0.17
  -3  -2  -5    1.04    0.15
   3   2   5    1.54    0.19
  -4  -2  -5  151.03    6.36
  -4  -2  -5  153.94    5.27
   4   2   5  154.25    5.74
  -5  -2  -5    6.29    0.38
   5   2   5    6.32    0.43
  -6  -2  -5   60.92    2.58
   6   2   5   59.54    2.43
   7   2   5   -0.13    0.26
   8   2   5    6.30    0.56
   9   2   5    1.02    0.40
  10  -3  -5    4.78    0.63
   9  -3  -5    1.68    0.44
   8  -3  -5    8.25    0.67
   7  -3  -5    5.62    0.48
   7  -3  -5    5.52    0.55
   6  -3  -5   24.00    1.07
   6  -3  -5   21.68    1.10
   6  -3  -5   22.91    1.02
   5  -3  -5   69.33    2.74
   5  -3  -5   70.72    2.98
   5  -3  -5   68.78    2.53
   4  -3  -5    5.77    0.37
   4  -3  -5    5.35    0.42
   4  -3  -5    5.60    0.40
  -4   3   5    5.48    0.56
   3  -3  -5   88.25    3.13
   3  -3  -5   84.11    3.35
   3  -3  -5   86.54    3.84
  -3   3   5   97.30    3.93
   2  -3  -5   79.39    3.77
   2  -3  -5   81.97    3.23
  -2   3   5   99.03    3.85
   1  -3  -5    8.94    0.65
   1  -3  -5   11.02    0.54
  -1   3   5   10.60    0.67
   0  -3  -5    2.37    0.13
   0  -3  -5    2.58    0.30
  -1  -3  -5   19.28    0.87
  -1  -3  -5   19.40    0.77
   1   3   5   19.02    0.75
   1   3   5   18.81    0.72
  -2  -3  -5   40.94    1.59
  -2  -3  -5   41.43    1.75
  -2  -3  -5   40.09    1.45
   2   3   5   40.80    1.57
   2   3   5   40.00    1.46
  -3  -3  -5   70.77    2.93
  -3  -3  -5   67.36    2.43
   3   3   5   68.56    2.65
   3   3   5   71.11    2.46
  -4  -3  -5  155.09    5.31
  -4  -3  -5  152.38    6.41
   4   3   5  155.49    5.78
  -5  -3  -5   33.17    1.47
   5   3   5   34.79    1.43
   6   3   5   33.96    1.47
   7   3   5    8.62    0.61
   8   3   5    3.81    0.47
   9   3   5    0.95    0.37
   9  -4  -5    0.18    0.33
   8  -4  -5    2.11    0.39
   8  -4  -5    1.91    0.38
   7  -4  -5    2.14    0.35
   7  -4  -5    2.09    0.37
   6  -4  -5    4.37    0.46
   6  -4  -5    4.40    0.39
   6  -4  -5    3.61    0.45
   5  -4  -5   33.13    1.35
   5  -4  -5   34.07    1.54
   5  -4  -5   33.09    1.43
   4  -4  -5   10.33    0.57
   4  -4  -5   10.29    0.62
   4  -4  -5    9.86    0.55
   3  -4  -5   10.26    0.66
   3  -4  -5   10.68    0.52
   2  -4  -5   15.10    0.89
   1  -4  -5   10.57    0.76
  -1   4   5   13.57    0.79
   0  -4  -5   69.45    3.12
  -1  -4  -5  186.09    7.53
  -1  -4  -5  177.35    6.59
   1   4   5  171.44    6.07
  -2  -4  -5   27.77    1.05
  -2  -4  -5   29.73    1.16
   2   4   5   27.93    1.13
   2   4   5   28.61    1.07
  -3  -4  -5   82.90    2.99
  -3  -4  -5   87.38    3.62
   3   4   5   87.58    3.26
  -4  -4  -5    9.78    0.50
   4   4   5    9.64    0.52
  -5  -4  -5   41.04    1.81
   5   4   5   43.46    1.74
   6   4   5   16.90    0.88
   7   4   5   11.82    0.71
   8   4   5    6.31    0.56
   9   4   5   21.43    1.16
   9  -5  -5   22.72    1.29
   9  -5  -5   23.30    1.18
   8  -5  -5    0.92    0.35
   8  -5  -5    0.57    0.32
   7  -5  -5   28.62    1.38
   7  -5  -5   29.95    1.31
   6  -5  -5    0.59    0.27
   6  -5  -5    0.42    0.23
   6  -5  -5    1.08    0.33
   5  -5  -5   22.92    1.09
   5  -5  -5   24.78    1.08
   5  -5  -5   24.06    1.19
   4  -5  -5    0.61    0.18
   4  -5  -5    0.33    0.21
   4  -5  -5    0.86    0.25
   3  -5  -5  138.73    5.97
   3  -5  -5  139.93    5.23
   2  -5  -5    1.03    0.28
   1  -5  -5   45.57    2.18
   0  -5  -5   46.01    2.27
   0   5   5   49.76    1.69
  -1  -5  -5  124.70    4.76
  -1  -5  -5  129.59    5.53
   1   5   5  129.62    4.39
  -2  -5  -5  205.04    7.23
  -2  -5  -5  221.01    8.95
  -2  -5  -5  220.61    7.90
   2   5   5  203.67    7.25
  -3  -5  -5   77.25    2.71
  -4  -5  -5    2.18    0.25
   4   5   5    1.96    0.28
  -5  -5  -5   30.72    1.36
   5   5   5   30.98    1.32
   6   5   5    1.60    0.29
   7   5   5    2.24    0.36
   8   5   5   22.88    1.18
   9   5   5    4.56    0.61
   9  -6  -5    1.25    0.42
   9  -6  -5    1.85    0.45
   8  -6  -5   36.05    1.72
   8  -6  -5   38.12    1.63
   7  -6  -5    4.72    0.55
   7  -6  -5    4.48    0.53
   6  -6  -5  129.09    5.30
   6  -6  -5  122.67    4.44
   6  -6  -5  119.92    4.80
   5  -6  -5   13.54    0.78
   5  -6  -5   11.24    0.78
   5  -6  -5   12.38    0.73
   4  -6  -5  144.24    4.94
   4  -6  -5  136.92    5.29
   4  -6  -5  137.96    5.98
   3  -6  -5   46.79    2.20
   2  -6  -5   35.71    1.79
   0  -6  -5   84.19    3.85
   0   6   5   87.28    2.96
  -1  -6  -5    0.49    0.25
  -1  -6  -5    0.90    0.15
   1   6   5    0.91    0.14
  -2  -6  -5  219.56    9.36
  -2  -6  -5  219.15    7.53
   2   6   5  225.15    7.56
  -3  -6  -5    1.45    0.19
  -3  -6  -5    1.63    0.27
  -5  -6  -5    0.10    0.13
   5   6   5    0.23    0.20
   6   6   5   -0.30    0.22
   7   6   5    2.18    0.34
   8   6   5    0.35    0.32
   9   6   5    0.83    0.37
   9  -7  -5    0.24    0.38
   9  -7  -5    0.26    0.34
   8  -7  -5    2.74    0.46
   8  -7  -5    2.65    0.49
   7  -7  -5    5.64    0.56
   7  -7  -5    4.69    0.51
   6  -7  -5    5.93    0.55
   6  -7  -5    6.45    0.57
   6  -7  -5    5.69    0.55
   5  -7  -5   68.83    3.09
   5  -7  -5   66.30    2.77
   5  -7  -5   71.71    2.66
   3  -7  -5    9.42    0.71
   2  -7  -5   33.46    1.73
   0  -7  -5   58.77    2.84
   0   7   5   62.27    2.12
  -1  -7  -5   51.71    2.47
   1   7   5   51.74    1.84
  -2  -7  -5   56.20    1.99
  -2  -7  -5   55.25    2.62
   2   7   5   56.85    2.02
  -3  -7  -5    9.71    0.70
  -3  -7  -5   10.90    0.50
  -4  -7  -5   22.88    1.20
  -5  -7  -5    7.87    0.56
  -6  -7  -5   21.93    1.11
   8  -8  -5    5.17    0.63
   8  -8  -5    4.38    0.56
   7  -8  -5    5.38    0.56
   7  -8  -5    5.28    0.52
   6  -8  -5   23.26    1.19
   6  -8  -5   24.39    1.27
   6  -8  -5   23.59    1.17
   5  -8  -5   17.83    0.98
   5  -8  -5   18.00    1.08
   5  -8  -5   17.77    0.93
   4  -8  -5    0.36    0.32
   3  -8  -5   22.64    1.29
   2  -8  -5   10.13    0.82
   1  -8  -5    9.09    0.79
  -1   8   5   11.46    0.45
   0  -8  -5   62.24    2.99
   0   8   5   64.96    2.23
  -1  -8  -5    3.41    0.57
   1   8   5    4.07    0.27
  -2  -8  -5   21.34    1.24
  -3  -8  -5   51.29    2.43
  -4  -8  -5   -0.13    0.22
  -5  -8  -5   50.82    2.36
  -6  -8  -5    6.11    0.52
   8  -9  -5    1.76    0.48
   8  -9  -5    1.67    0.43
   7  -9  -5    8.78    0.72
   7  -9  -5    9.63    0.73
   6  -9  -5   -0.10    0.25
   6  -9  -5    0.19    0.32
   6  -9  -5    0.02    0.26
   5  -9  -5   12.39    0.89
   5  -9  -5   14.01    0.89
   5  -9  -5   13.17    0.77
   4  -9  -5   12.37    0.94
   3  -9  -5   61.83    2.94
   2  -9  -5    3.21    0.52
   1  -9  -5  109.11    5.14
  -1   9   5  121.84    3.97
   0  -9  -5    0.68    0.32
   0   9   5    1.10    0.16
  -1  -9  -5   42.42    2.17
   1   9   5   44.75    1.59
  -2  -9  -5   18.61    1.15
  -3  -9  -5    1.21    0.32
  -4  -9  -5    7.74    0.68
  -5  -9  -5   14.66    0.93
  -6  -9  -5    0.18    0.21
   8 -10  -5   15.03    1.02
   8 -10  -5   15.21    1.00
   7 -10  -5    1.20    0.44
   7 -10  -5    0.90    0.36
   6 -10  -5    5.54    0.57
   6 -10  -5    4.61    0.58
   6 -10  -5    4.96    0.61
   5 -10  -5    5.28    0.53
   5 -10  -5    4.65    0.58
   4 -10  -5   12.05    0.96
   3 -10  -5    5.94    0.72
   2 -10  -5   41.95    2.23
  -2  10   5   45.02    1.55
   1 -10  -5    4.45    0.67
  -1  10   5    6.31    0.32
   0 -10  -5    9.22    0.83
   0  10   5    9.43    0.44
  -1 -10  -5   -0.56    0.31
  -2 -10  -5   27.21    1.52
  -3 -10  -5   -0.24    0.22
  -4 -10  -5   16.80    1.04
  -5 -10  -5   16.24    0.99
  -6 -10  -5    3.04    0.42
   7 -11  -5    1.92    0.46
   7 -11  -5    2.13    0.51
   6 -11  -5    0.00    0.37
   6 -11  -5   -0.14    0.31
   6 -11  -5    0.12    0.30
   5 -11  -5   14.24    0.96
   5 -11  -5   13.18    1.03
   4 -11  -5    5.15    0.68
   3 -11  -5    0.19    0.33
   2 -11  -5   12.63    1.05
  -2  11   5   14.27    0.55
   1 -11  -5    0.09    0.36
  -1  11   5    0.56    0.15
   0 -11  -5    4.58    0.67
  -1 -11  -5    1.87    0.47
  -2 -11  -5   13.73    1.00
  -3 -11  -5   13.75    0.94
  -4 -11  -5    0.49    0.28
  -5 -11  -5    0.16    0.25
  -6 -11  -5    7.17    0.59
   7 -12  -5    1.17    0.43
   7 -12  -5    0.87    0.47
   6 -12  -5    1.73    0.46
   6 -12  -5    1.70    0.42
   6 -12  -5    1.41    0.51
   5 -12  -5   -0.08    0.38
   4 -12  -5   -0.44    0.32
   3 -12  -5    0.74    0.38
   2 -12  -5   10.24    0.92
   1 -12  -5   16.73    1.19
   0 -12  -5   16.88    1.19
  -1 -12  -5   14.65    1.07
  -2 -12  -5    4.70    0.67
  -3 -12  -5    2.08    0.40
  -4 -12  -5    6.48    0.65
  -5 -12  -5    6.19    0.60
  -6 -12  -5    0.82    0.26
   6 -13  -5    0.05    0.45
   6 -13  -5    0.48    0.36
   6 -13  -5   -0.13    0.36
   5 -13  -5   18.77    1.33
   4 -13  -5   -0.08    0.39
   3 -13  -5    4.90    0.72
   2 -13  -5   -0.49    0.36
   1 -13  -5   15.19    1.15
   0 -13  -5    0.05    0.33
  -1 -13  -5   34.23    1.88
  -2 -13  -5    0.83    0.38
  -3 -13  -5    2.53    0.46
  -4 -13  -5    2.18    0.41
  -5 -13  -5    2.84    0.46
  -6 -13  -5    0.68    0.26
   5 -14  -5    0.27    0.47
   4 -14  -5    3.07    0.63
   3 -14  -5   -0.10    0.41
   2 -14  -5   17.44    1.28
   1 -14  -5    6.46    0.79
   0 -14  -5   12.88    1.03
  -1 -14  -5    0.66    0.37
  -2 -14  -5    1.22    0.40
  -3 -14  -5    0.01    0.29
  -4 -14  -5    0.78    0.36
  -5 -14  -5    4.39    0.57
   4 -15  -5    3.22    0.70
   3 -15  -5   -0.08    0.43
   2 -15  -5    3.43    0.65
   1 -15  -5    0.38    0.39
   0 -15  -5    0.39    0.35
  -1 -15  -5    0.36    0.36
  -2 -15  -5    0.36    0.36
  -3 -15  -5    0.31    0.34
  -4 -15  -5    3.86    0.58
   3 -16  -5    0.26    0.48
   2 -16  -5    9.05    1.04
   1 -16  -5    1.14    0.49
   0 -16  -5    5.14    0.77
  -1 -16  -5    0.36    0.37
  -2 -16  -5    0.11    0.34
  -2 -16   6    5.47    0.62
  -1 -16   6    7.03    0.70
   0 -16   6    2.62    0.50
   1 -16   6    1.49    0.43
   2 -16   6   -0.48    0.33
  -4 -15   6    0.58    0.32
  -3 -15   6   10.05    0.78
  -2 -15   6    0.55    0.33
  -1 -15   6   13.45    0.95
   0 -15   6    0.10    0.31
   1 -15   6   -0.01    0.30
   2 -15   6   -0.63    0.29
   3 -15   6    1.62    0.44
   4 -15   6    0.49    0.41
  -5 -14   6    2.20    0.38
  -4 -14   6    0.25    0.29
  -3 -14   6    3.49    0.50
  -2 -14   6    6.78    0.64
  -1 -14   6    6.70    0.65
   0 -14   6    1.14    0.35
   1 -14   6    3.49    0.52
   2 -14   6    1.38    0.40
   3 -14   6   -0.33    0.31
   4 -14   6    3.84    0.61
   5 -14   6    0.05    0.36
  -6 -13   6    3.69    0.48
  -5 -13   6    0.15    0.27
  -4 -13   6    8.25    0.66
  -3 -13   6    0.17    0.26
  -2 -13   6   16.89    0.99
  -1 -13   6    0.06    0.24
   0 -13   6    4.06    0.49
   1 -13   6    0.06    0.28
   2 -13   6    3.00    0.51
   3 -13   6    0.72    0.34
   4 -13   6    8.16    0.66
   4 -13   6    8.83    0.76
   5 -13   6    0.02    0.32
  -6 -12   6    0.00    0.23
  -5 -12   6    6.32    0.57
  -4 -12   6    7.00    0.58
  -3 -12   6    3.68    0.45
  -2 -12   6    1.57    0.31
  -1 -12   6    1.17    0.32
   0 -12   6   11.56    0.79
   1 -12   6    4.75    0.58
   2 -12   6   27.07    1.44
   3 -12   6    0.00    0.29
   4 -12   6   10.95    0.73
   4 -12   6   12.48    0.87
   5 -12   6    1.28    0.37
   5 -12   6    1.24    0.35
  -7 -11   6    5.88    0.54
  -6 -11   6    2.74    0.39
  -5 -11   6   11.35    0.71
  -4 -11   6    3.27    0.44
  -3 -11   6   13.81    0.81
  -2 -11   6    0.12    0.22
  -1 -11   6   49.42    2.28
   0 -11   6    3.37    0.46
   1 -11   6   26.54    1.37
   2 -11   6    4.67    0.54
   3 -11   6   13.63    0.87
   4 -11   6    6.94    0.63
   4 -11   6    6.84    0.55
   5 -11   6   44.41    2.14
   5 -11   6   43.63    1.74
   6 -11   6    0.33    0.30
   6 -11   6    0.11    0.31
   7 -11   6   10.56    0.92
  -7 -10   6    8.11    0.57
  -6 -10   6    0.95    0.23
  -5 -10   6   18.88    0.97
  -4 -10   6   24.30    1.21
  -3 -10   6   18.38    0.97
  -2 -10   6   51.60    2.33
  -1 -10   6   17.25    0.94
   0 -10   6    1.45    0.28
   1 -10   6   14.13    0.85
   2 -10   6    0.67    0.26
   3 -10   6    3.02    0.42
   4 -10   6   20.67    1.12
   4 -10   6   18.41    0.89
   5 -10   6    0.50    0.27
   5 -10   6    0.47    0.31
   6 -10   6   13.61    0.86
   6 -10   6   12.61    0.74
   7 -10   6    1.70    0.50
   7 -10   6    2.16    0.38
  -7  -9   6    6.84    0.49
  -6  -9   6    1.32    0.23
  -5  -9   6    1.64    0.25
  -4  -9   6    0.68    0.22
  -3  -9   6    1.28    0.24
  -2  -9   6   90.20    3.89
  -1  -9   6   15.45    0.85
   0  -9   6   64.01    2.84
   1  -9   6   18.47    0.99
   2  -9   6    1.41    0.30
   3  -9   6    3.22    0.41
   3  -9   6    3.13    0.35
   4  -9   6    2.91    0.45
   4  -9   6    3.36    0.37
   5  -9   6    1.05    0.31
   5  -9   6    1.93    0.31
   6  -9   6    0.96    0.32
   6  -9   6    1.43    0.42
   6  -9   6    1.49    0.33
   7  -9   6    3.14    0.54
   7  -9   6    2.04    0.37
   8  -9   6    3.30    0.59
  -7  -8   6    2.59    0.34
  -6  -8   6    0.29    0.18
  -5  -8   6    2.07    0.30
  -4  -8   6   29.55    1.36
  -3  -8   6   27.04    1.27
  -2  -8   6   69.53    3.02
  -1  -8   6   22.37    1.10
   0  -8   6   52.57    2.34
   1  -8   6    1.13    0.11
   2  -8   6   81.70    3.56
   3  -8   6   27.04    1.09
   3  -8   6   28.34    1.38
   4  -8   6   48.24    2.21
   4  -8   6   47.82    1.77
   5  -8   6    4.20    0.54
   5  -8   6    5.79    0.43
   6  -8   6   18.74    1.11
   6  -8   6   18.20    0.88
   6  -8   6   19.66    1.05
   7  -8   6    1.26    0.41
   8  -8   6   16.87    1.12
  -7  -7   6   14.87    0.76
  -6  -7   6    5.22    0.39
  -5  -7   6    8.71    0.53
  -4  -7   6    8.99    0.52
  -3  -7   6   15.70    0.78
  -2  -7   6    7.93    0.49
  -1  -7   6    8.85    0.53
   0  -7   6    3.74    0.37
   1  -7   6  122.33    4.06
   1  -7   6  116.56    5.07
   2  -7   6   10.88    0.65
   3  -7   6   52.59    1.91
   3  -7   6   53.87    2.38
   4  -7   6   18.43    0.99
   4  -7   6   19.16    0.80
  -5   7  -6   23.13    0.93
   5  -7   6   22.91    0.98
   5  -7   6   23.93    1.20
   6  -7   6    0.78    0.31
   6  -7   6    0.23    0.24
   6  -7   6    0.45    0.26
   7  -7   6   23.71    1.29
   8  -7   6    2.59    0.50
  -7  -6   6   13.04    0.67
  -6  -6   6    5.25    0.41
  -5  -6   6  147.90    6.18
  -4  -6   6    0.60    0.15
   3   6  -6   70.52    2.87
  -3  -6   6   65.57    2.90
  -2  -6   6   38.93    1.72
  -1  -6   6    7.26    0.43
   0  -6   6   57.62    2.50
   1  -6   6  118.95    5.11
   1  -6   6  122.63    4.11
   2  -6   6   11.31    0.64
   2  -6   6   10.93    0.44
   3  -6   6   73.66    3.13
   3  -6   6   69.89    2.50
   4  -6   6   19.41    1.00
   4  -6   6   19.88    0.80
  -5   6  -6   18.89    0.78
   5  -6   6   17.44    0.98
   5  -6   6   17.77    0.78
   5  -6   6   18.72    0.96
   6  -6   6   22.75    1.20
   6  -6   6   24.00    1.17
   7  -6   6    0.53    0.31
   8  -6   6   -0.11    0.33
  -8  -5   6    3.32    0.30
  -7  -5   6   36.96    1.62
  -6  -5   6   28.67    1.29
  -5  -5   6    9.00    0.50
  -4  -5   6   69.81    2.96
   3   5  -6   77.68    3.41
   3   5  -6   83.25    3.37
  -3  -5   6   80.47    3.40
  -2  -5   6   10.14    0.53
  -1  -5   6   25.75    1.17
   0  -5   6  173.75    7.26
   1  -5   6  179.72    6.04
   1  -5   6  176.18    7.44
   2  -5   6   11.49    0.62
   2  -5   6   10.65    0.44
   2  -5   6   10.72    0.46
   3  -5   6   46.43    2.02
   3  -5   6   43.98    1.60
  -4   5  -6    0.82    0.17
   4  -5   6    0.93    0.21
   4  -5   6    0.86    0.19
  -5   5  -6   10.59    0.53
   5  -5   6   10.23    0.68
   5  -5   6    9.97    0.61
   5  -5   6   10.83    0.53
   6  -5   6   15.09    0.81
   6  -5   6   15.55    0.91
   7  -5   6    1.80    0.37
   8  -5   6    2.03    0.43
   9  -5   6    7.99    0.76
  -8  -4   6    6.11    0.41
  -7  -4   6    1.32    0.23
  -6  -4   6   68.87    2.92
  -5  -4   6   31.95    1.41
  -4  -4   6   29.24    1.29
   3   4  -6    5.83    0.38
   3   4  -6    6.61    0.33
  -3  -4   6    6.47    0.38
   2   4  -6  155.32    6.29
  -2  -4   6  147.37    6.30
  -1  -4   6   98.08    4.13
   0  -4   6  363.17   15.02
   2  -4   6  390.04   13.40
   2  -4   6  399.54   16.32
   2  -4   6  393.56   13.20
   3  -4   6   16.72    0.82
   3  -4   6   16.00    0.64
  -4   4  -6  127.83    4.41
   4  -4   6  127.49    5.38
  -5   4  -6    1.55    0.22
   5  -4   6    1.64    0.30
   5  -4   6    1.61    0.23
   6  -4   6   39.90    1.80
   6  -4   6   41.97    1.82
   7  -4   6    0.35    0.27
   8  -4   6   29.87    1.49
   9  -4   6    1.20    0.43
   9   3  -6    5.08    0.62
   8   3  -6   13.72    0.85
   7   3  -6    3.96    0.45
  -7  -3   6    3.24    0.30
  -6  -3   6   38.87    1.69
  -5  -3   6   40.70    1.76
  -4  -3   6   67.00    2.84
   3   3  -6  206.57    8.14
   3   3  -6  184.85    8.20
  -3  -3   6  199.30    8.17
   2   3  -6   58.36    2.47
  -2  -3   6   56.90    2.48
  -2  -3   6   60.09    2.02
   1   3  -6  109.11    4.57
  -1  -3   6  106.70    4.57
  -1  -3   6  111.75    3.68
   0   3  -6   15.26    0.72
   0  -3   6   15.18    0.72
  -1   3  -6  195.81    8.10
   1  -3   6  193.35    8.10
   1  -3   6  195.01    6.51
   2  -3   6   41.79    1.48
   2  -3   6   41.94    1.83
  -3   3  -6  126.78    4.35
   3  -3   6  128.58    5.31
   3  -3   6  124.02    4.34
  -4   3  -6   13.78    0.61
   4  -3   6   14.32    0.73
   4  -3   6   13.96    0.71
   5  -3   6   52.99    2.22
   5  -3   6   49.50    2.11
   6  -3   6    7.24    0.56
   7  -3   6   29.22    1.40
   8  -3   6    1.28    0.36
   9  -3   6   24.75    1.36
  10   2  -6   -0.17    0.34
   9   2  -6   26.75    1.38
   8   2  -6    1.62    0.35
   7   2  -6   83.43    3.24
  -7  -2   6   78.58    3.43
   6   2  -6    9.84    0.62
  -6  -2   6    8.90    0.52
  -6  -2   6    9.38    0.70
   5   2  -6   38.91    1.61
  -5  -2   6   38.46    1.68
  -4  -2   6   77.76    3.27
   3   2  -6  183.13    7.36
   3   2  -6  167.62    7.43
  -3  -2   6  182.82    7.38
   2   2  -6   25.54    1.12
  -2  -2   6   26.58    0.94
  -2  -2   6   25.14    1.02
  -2  -2   6   25.29    1.13
   1   2  -6   93.89    3.96
  -1  -2   6   96.98    3.19
  -1  -2   6   93.19    3.97
   0   2  -6    0.11    0.07
   0  -2   6    0.14    0.08
  -1   2  -6   32.31    1.44
   1  -2   6   33.30    1.44
  -2   2  -6    0.92    0.14
   2  -2   6    0.84    0.12
   2  -2   6    0.67    0.13
  -3   2  -6  207.28    6.94
  -3   2  -6  205.63    7.03
  -3   2  -6  209.04    8.59
   3  -2   6  210.32    7.69
   3  -2   6  203.94    8.57
   3  -2   6  201.65    7.03
  -4   2  -6    1.15    0.18
  -4   2  -6    1.04    0.17
   4  -2   6    1.13    0.23
   4  -2   6    1.15    0.20
   5  -2   6    8.78    0.44
   5  -2   6    7.39    0.52
   6  -2   6    1.99    0.33
   7  -2   6    1.30    0.32
   8  -2   6    1.06    0.33
   9  -2   6    0.27    0.34
  10   1  -6    1.41    0.43
   9   1  -6    3.28    0.50
   8   1  -6    0.37    0.29
   7   1  -6    0.69    0.29
   6   1  -6   96.87    3.72
  -6  -1   6   92.68    4.02
  -6  -1   6   96.37    4.19
   5   1  -6   29.66    1.27
  -5  -1   6   29.08    1.31
  -5  -1   6   30.49    1.48
   4   1  -6  276.86   11.48
   4   1  -6  268.60   10.32
  -4  -1   6  308.07   11.69
  -4  -1   6  261.56   11.52
   3   1  -6  208.69    9.27
   3   1  -6  216.21    7.49
   3   1  -6  230.51    9.19
  -3  -1   6  221.99    9.21
  -3  -1   6  234.09    8.22
   2   1  -6    4.47    0.24
   2   1  -6    4.69    0.35
   2   1  -6    4.76    0.27
  -2  -1   6    4.69    0.24
  -2  -1   6    4.56    0.26
   1   1  -6   32.95    1.40
   1   1  -6   31.06    1.12
  -1  -1   6   32.15    1.40
  -1  -1   6   32.93    1.13
   0   1  -6   97.03    3.33
   0   1  -6  102.32    4.18
   0  -1   6   99.91    4.17
  -1   1  -6  234.84    9.52
   1  -1   6  224.58    9.51
  -2   1  -6  213.77    8.75
  -2   1  -6  215.34    7.05
   2  -1   6  211.36    7.17
   2  -1   6  202.27    8.73
  -3   1  -6  214.34    7.02
  -3   1  -6  208.35    8.67
  -3   1  -6  208.67    7.12
   3  -1   6  206.85    7.76
   3  -1   6  209.29    8.65
   3  -1   6  204.68    7.12
  -4   1  -6   57.37    2.06
  -4   1  -6   57.58    2.48
   4  -1   6   55.37    2.27
   4  -1   6   59.73    2.44
  -5   1  -6   26.23    1.19
   5  -1   6   25.17    1.14
   6  -1   6    4.75    0.45
   7  -1   6   37.73    1.68
   8  -1   6    0.49    0.29
   9  -1   6   18.55    1.10
  10   0  -6    1.00    0.42
   9   0  -6   -0.12    0.33
   8   0  -6   15.35    0.90
   7   0  -6    0.05    0.26
   6   0  -6  120.32    4.70
  -6   0   6  124.03    5.32
   5   0  -6   -0.05    0.17
   5   0  -6   -0.08    0.06
   5   0  -6   -0.06    0.17
  -5   0   6   -0.05    0.12
  -5   0   6   -0.29    0.17
   4   0  -6    0.09    0.08
   4   0  -6    0.08    0.15
   4   0  -6    0.13    0.10
  -4   0   6    0.29    0.17
  -4   0   6    0.17    0.11
   3   0  -6   -0.07    0.09
   3   0  -6    0.02    0.15
   3   0  -6    0.07    0.12
  -3   0   6   -0.09    0.16
  -3   0   6    0.04    0.10
  -3   0   6   -0.22    0.09
   2   0  -6    6.97    0.33
   2   0  -6    7.13    0.49
   2   0  -6    7.26    0.37
  -2   0   6    6.91    0.37
  -2   0   6    7.37    0.32
   0   0  -6  599.48   24.60
   0   0   6  583.87   24.65
  -2   0  -6  288.81   12.01
   2   0   6  294.80    9.86
   2   0   6  290.26   12.00
   2   0   6  286.96   10.71
  -3   0  -6    0.57    0.13
   3   0   6    0.11    0.15
  -4   0  -6  187.56    6.32
  -4   0  -6  189.72    7.67
   4   0   6  189.38    6.89
   4   0   6  170.29    7.61
  -5   0  -6    0.04    0.10
   5   0   6   -0.03    0.15
   6   0   6   38.07    1.63
   7   0   6    0.00    0.26
   8   0   6   47.68    2.08
   9   0   6    0.83    0.38
  10  -1  -6    1.67    0.46
   9  -1  -6    3.79    0.56
   8  -1  -6    0.25    0.26
   7  -1  -6    0.50    0.28
   6  -1  -6   97.22    3.85
   6  -1  -6   96.21    3.52
  -6   1   6  104.24    4.41
   5  -1  -6   31.16    1.35
   5  -1  -6   30.46    1.21
   5  -1  -6   29.47    1.31
  -5   1   6   31.92    1.59
   4  -1  -6  266.14    9.90
   4  -1  -6  254.56   11.09
   4  -1  -6  268.19    9.03
  -4   1   6  255.74   11.07
  -4   1   6  291.70   11.27
   3  -1  -6  207.75    9.34
   3  -1  -6  218.30    8.25
   3  -1  -6  217.44    7.54
  -3   1   6  217.21    9.26
  -3   1   6  248.82    9.46
  -3   1   6  230.48    8.24
   2  -1  -6    4.70    0.26
   2  -1  -6    4.45    0.28
   2  -1  -6    4.37    0.23
   2  -1  -6    3.71    0.38
  -2   1   6    4.51    0.22
  -2   1   6    4.62    0.27
   1  -1  -6   31.67    1.49
   1  -1  -6   32.39    1.39
  -1   1   6   30.49    1.38
  -1   1   6   32.57    1.18
   0  -1  -6  100.60    4.16
   0   1   6   99.54    3.66
   0   1   6   98.19    4.15
  -1  -1  -6  228.37    9.33
   1   1   6  218.18    7.65
   1   1   6  227.18    8.34
   1   1   6  227.11    9.32
  -2  -1  -6  214.61    7.15
  -2  -1  -6  204.51    8.69
   2   1   6  212.29    7.15
   2   1   6  209.09    8.68
   2   1   6  208.48    7.75
  -3  -1  -6  206.60    8.69
  -3  -1  -6  211.49    7.15
   3   1   6  205.91    7.77
   3   1   6  216.59    8.66
   3   1   6  207.50    7.16
  -4  -1  -6   54.71    2.00
  -4  -1  -6   58.30    2.40
   4   1   6   54.73    2.19
  -5  -1  -6   26.14    1.19
   5   1   6   26.21    1.15
   6   1   6    2.87    0.38
   7   1   6   38.95    1.71
   8   1   6    0.02    0.29
   9   1   6   16.52    1.00
  10  -2  -6    0.23    0.38
   9  -2  -6   29.22    1.48
   8  -2  -6    1.74    0.37
   7  -2  -6   84.74    3.09
   7  -2  -6   84.39    3.37
   6  -2  -6    9.86    0.66
   6  -2  -6   10.41    0.62
   6  -2  -6   10.57    0.54
   5  -2  -6   39.52    1.67
   5  -2  -6   40.88    1.79
   5  -2  -6   39.66    1.55
  -5   2   6   42.63    2.00
   4  -2  -6   75.10    2.73
   4  -2  -6   76.15    2.95
   4  -2  -6   75.22    3.31
  -4   2   6   81.07    3.46
   3  -2  -6  183.21    6.86
   3  -2  -6  170.81    7.79
   3  -2  -6  180.20    6.30
  -3   2   6  207.11    7.92
  -3   2   6  184.68    6.85
   2  -2  -6   25.32    0.99
   2  -2  -6   22.80    1.27
  -2   2   6   24.55    1.13
  -2   2   6   29.55    1.34
   1  -2  -6   89.12    4.06
   1  -2  -6  102.21    3.94
  -1   2   6   89.05    3.92
   0  -2  -6    0.15    0.07
   0   2   6    0.11    0.07
  -1  -2  -6   33.25    1.26
  -1  -2  -6   32.97    1.43
   1   2   6   32.26    1.42
   1   2   6   32.89    1.25
   1   2   6   32.18    1.19
  -2  -2  -6    0.56    0.12
  -2  -2  -6    0.95    0.15
  -2  -2  -6    0.75    0.13
   2   2   6    0.56    0.11
  -3  -2  -6  206.69    6.99
  -3  -2  -6  199.94    8.48
   3   2   6  210.65    7.59
   3   2   6  200.77    7.00
  -4  -2  -6    1.14    0.15
  -4  -2  -6    1.04    0.17
   4   2   6    0.86    0.18
  -5  -2  -6    7.81    0.45
   5   2   6    8.04    0.50
   6   2   6    0.91    0.27
   7   2   6    0.81    0.29
   8   2   6    0.92    0.31
   9   2   6   -0.30    0.32
   9  -3  -6    5.22    0.60
   8  -3  -6   14.21    0.81
   8  -3  -6   14.16    0.88
   7  -3  -6    3.39    0.45
   7  -3  -6    3.18    0.43
   6  -3  -6   39.50    1.60
   6  -3  -6   39.60    1.73
   6  -3  -6   41.61    1.78
   5  -3  -6   40.28    1.54
   5  -3  -6   38.25    1.62
   5  -3  -6   39.04    1.75
   4  -3  -6   64.21    2.81
   4  -3  -6   63.98    2.49
   4  -3  -6   64.03    2.33
   3  -3  -6  192.55    8.21
   3  -3  -6  189.96    7.20
   3  -3  -6  200.30    6.64
   2  -3  -6   51.53    2.45
   2  -3  -6   54.68    2.01
   1  -3  -6  101.18    4.88
   1  -3  -6  102.77    4.14
   1  -3  -6  119.73    4.74
  -1   3   6  126.71    4.90
   0  -3  -6   15.95    0.72
   0  -3  -6   12.86    0.57
   0  -3  -6   15.67    0.84
  -1  -3  -6  202.37    8.13
  -1  -3  -6  194.30    7.21
   1   3   6  194.13    6.67
   1   3   6  191.39    7.19
  -2  -3  -6   42.24    1.64
  -2  -3  -6   42.00    1.51
  -2  -3  -6   41.45    1.82
   2   3   6   42.28    1.62
   2   3   6   42.25    1.52
  -3  -3  -6  124.87    4.28
  -3  -3  -6  123.45    5.17
   3   3   6  121.93    4.29
   3   3   6  125.12    4.64
  -4  -3  -6   12.90    0.64
   4   3   6   13.20    0.64
  -5  -3  -6   47.91    2.07
   5   3   6   48.36    1.94
   6   3   6    5.93    0.49
   7   3   6   26.99    1.26
   8   3   6    0.74    0.32
   9   3   6   22.27    1.20
   9  -4  -6    5.02    0.60
   8  -4  -6    6.33    0.62
   8  -4  -6    6.42    0.56
   7  -4  -6    1.25    0.34
   7  -4  -6    0.66    0.30
   6  -4  -6   63.57    2.67
   6  -4  -6   68.39    2.89
   6  -4  -6   67.62    2.50
   5  -4  -6   30.30    1.42
   5  -4  -6   29.72    1.30
   4  -4  -6   28.27    1.20
   4  -4  -6   28.10    1.18
   4  -4  -6   29.19    1.39
   3  -4  -6    5.40    0.54
   3  -4  -6    6.58    0.37
   2  -4  -6  140.69    5.04
   2  -4  -6  130.54    5.86
   1  -4  -6   91.80    4.08
   0  -4  -6  316.73   13.25
   0  -4  -6  314.58   11.69
  -1  -4  -6    0.76    0.14
  -1  -4  -6    0.75    0.11
  -1  -4  -6    0.73    0.20
   1   4   6    1.11    0.14
  -2  -4  -6  411.49   14.71
  -2  -4  -6  398.99   13.52
  -2  -4  -6  397.74   16.51
   2   4   6  396.44   14.71
   2   4   6  391.60   13.54
  -3  -4  -6   14.92    0.64
  -3  -4  -6   15.37    0.75
   3   4   6   14.91    0.66
   3   4   6   15.64    0.69
  -4  -4  -6  122.08    5.23
   4   4   6  128.05    4.72
  -5  -4  -6    1.75    0.23
   5   4   6    2.28    0.33
   6   4   6   38.70    1.66
   7   4   6   -0.36    0.23
   8   4   6   29.23    1.39
   9   4   6    0.57    0.38
   9  -5  -6    1.86    0.42
   9  -5  -6    2.15    0.47
   8  -5  -6    2.68    0.44
   8  -5  -6    4.03    0.53
   7  -5  -6   37.49    1.58
   7  -5  -6   36.44    1.67
   6  -5  -6   25.59    1.26
   6  -5  -6   26.89    1.31
   6  -5  -6   28.24    1.24
   5  -5  -6    7.40    0.59
   5  -5  -6    8.62    0.57
   5  -5  -6    8.01    0.53
   4  -5  -6   67.95    3.07
   4  -5  -6   66.59    2.68
   4  -5  -6   71.90    2.56
   3  -5  -6   77.31    2.95
   3  -5  -6   77.13    3.46
   2  -5  -6    7.40    0.66
   1  -5  -6   24.78    1.37
   0  -5  -6  166.27    7.16
  -1  -5  -6  171.77    6.29
  -1  -5  -6  169.51    7.25
   1   5   6  167.62    5.80
  -2  -5  -6   10.77    0.61
  -2  -5  -6   11.11    0.72
  -2  -5  -6   11.81    0.57
   2   5   6   10.55    0.51
  -3  -5  -6   41.39    1.87
  -3  -5  -6   42.36    1.55
   3   5   6   42.90    1.58
   3   5   6   43.82    1.69
  -4  -5  -6    0.92    0.17
   4   5   6    0.66    0.18
  -5  -5  -6   10.15    0.53
   5   5   6    9.63    0.57
   6   5   6   13.19    0.73
   7   5   6    1.54    0.32
   8   5   6    1.91    0.37
   9   5   6    6.19    0.63
   9  -6  -6   -0.21    0.33
   9  -6  -6    0.08    0.35
   8  -6  -6    3.35    0.49
   8  -6  -6    2.75    0.47
   7  -6  -6   13.79    0.86
   7  -6  -6   14.32    0.86
   6  -6  -6    4.52    0.46
   6  -6  -6    5.08    0.53
   6  -6  -6    4.00    0.49
   5  -6  -6  139.26    5.40
   5  -6  -6  142.24    6.07
   5  -6  -6  143.53    5.03
   4  -6  -6    0.72    0.30
   4  -6  -6    0.63    0.20
   3  -6  -6   63.61    2.93
   2  -6  -6   35.36    1.81
   1  -6  -6    6.03    0.61
   0  -6  -6   56.44    2.73
   0   6   6   59.42    2.04
  -1  -6  -6  113.94    4.39
  -1  -6  -6  119.56    5.18
   1   6   6  119.16    4.06
  -2  -6  -6   11.10    0.76
   2   6   6   10.85    0.51
  -3  -6  -6   69.23    3.03
  -3  -6  -6   66.68    2.40
  -4  -6  -6   19.48    0.95
   5   6   6   17.38    0.86
   6   6   6   20.80    1.01
   7   6   6    0.19    0.27
   8   6   6    0.12    0.29
   9  -7  -6    7.25    0.73
   9  -7  -6    6.27    0.70
   8  -7  -6    5.85    0.62
   8  -7  -6    5.58    0.64
   7  -7  -6   13.70    0.83
   7  -7  -6   12.87    0.80
   6  -7  -6    5.68    0.55
   6  -7  -6    4.83    0.54
   6  -7  -6    5.64    0.49
   5  -7  -6    8.06    0.57
   5  -7  -6    6.95    0.67
   5  -7  -6    7.72    0.64
   4  -7  -6    7.66    0.68
   4  -7  -6    8.72    0.54
   3  -7  -6   14.17    0.95
   2  -7  -6    5.24    0.64
   1  -7  -6    7.89    0.70
   0  -7  -6    3.32    0.53
   0   7   6    3.94    0.25
  -1  -7  -6  119.54    5.26
   1   7   6  117.99    4.11
  -2  -7  -6   10.11    0.78
   2   7   6   10.40    0.49
  -3  -7  -6   51.60    2.42
  -4  -7  -6   17.70    1.00
  -5  -7  -6   21.75    1.14
   8  -8  -6    1.12    0.44
   8  -8  -6    0.65    0.36
   7  -8  -6    2.25    0.44
   7  -8  -6    2.36    0.38
   6  -8  -6    0.36    0.33
   6  -8  -6    0.31    0.26
   6  -8  -6    0.27    0.26
   5  -8  -6    2.08    0.45
   5  -8  -6    1.90    0.32
   5  -8  -6    1.49    0.36
   4  -8  -6   28.15    1.28
   4  -8  -6   28.52    1.56
   3  -8  -6   25.79    1.47
   2  -8  -6   64.87    3.09
   1  -8  -6   19.92    1.25
   0  -8  -6   51.21    2.56
   0   8   6   52.91    1.85
  -1  -8  -6    0.47    0.30
   1   8   6    0.84    0.16
  -2  -8  -6   79.89    3.66
   2   8   6   80.17    2.84
  -3  -8  -6   26.15    1.42
  -4  -8  -6   43.49    2.11
  -5  -8  -6    4.51    0.53
  -6  -8  -6   15.64    0.92
  -7  -8  -6    0.81    0.26
   8  -9  -6   21.72    1.23
   8  -9  -6   21.69    1.21
   7  -9  -6    6.01    0.63
   7  -9  -6    5.38    0.57
   6  -9  -6    0.84    0.32
   6  -9  -6    1.19    0.32
   6  -9  -6    1.20    0.41
   5  -9  -6    2.39    0.36
   5  -9  -6    1.96    0.44
   4  -9  -6   -0.09    0.33
   3  -9  -6    0.75    0.37
   2  -9  -6   85.14    3.95
   1  -9  -6   15.26    1.12
  -1   9   6   16.77    0.65
   0  -9  -6   66.37    3.16
   0   9   6   66.44    2.34
  -1  -9  -6   18.84    1.21
   1   9   6   19.62    0.79
  -2  -9  -6    1.08    0.38
  -3  -9  -6    3.65    0.54
  -4  -9  -6    2.64    0.47
  -5  -9  -6    1.08    0.32
  -6  -9  -6    1.29    0.30
   8 -10  -6    0.35    0.37
   8 -10  -6    0.23    0.42
   7 -10  -6    7.19    0.67
   7 -10  -6    6.44    0.69
   6 -10  -6    0.55    0.33
   6 -10  -6    0.39    0.37
   6 -10  -6    0.54    0.29
   5 -10  -6   18.81    0.99
   5 -10  -6   17.86    1.17
   5 -10  -6   18.81    1.07
   4 -10  -6   22.69    1.38
   3 -10  -6   16.77    1.16
   2 -10  -6   52.15    2.64
   1 -10  -6   19.12    1.26
  -1  10   6   18.36    0.73
   0 -10  -6    2.29    0.46
   0  10   6    1.83    0.23
  -1 -10  -6   13.40    1.05
   1  10   6   14.87    0.64
  -2 -10  -6    0.84    0.37
  -3 -10  -6    2.86    0.49
  -4 -10  -6   18.46    1.13
  -5 -10  -6    0.36    0.28
  -6 -10  -6   11.82    0.80
   7 -11  -6    4.85    0.67
   7 -11  -6    5.74    0.61
   6 -11  -6    2.95    0.57
   6 -11  -6    2.24    0.48
   6 -11  -6    2.70    0.44
   5 -11  -6   11.63    0.76
   5 -11  -6   11.44    0.85
   5 -11  -6   10.31    0.91
   4 -11  -6    2.55    0.51
   3 -11  -6   13.77    1.05
   2 -11  -6   -0.22    0.33
  -2  11   6    0.82    0.15
   1 -11  -6   47.38    2.56
  -1  11   6   53.40    1.81
   0 -11  -6    3.78    0.64
   0  11   6    4.34    0.30
  -1 -11  -6   26.39    1.55
  -2 -11  -6    4.79    0.69
  -3 -11  -6   12.98    0.94
  -4 -11  -6    6.18    0.66
  -5 -11  -6   40.70    2.02
  -6 -11  -6    0.64    0.25
   7 -12  -6    0.97    0.40
   7 -12  -6    1.16    0.52
   6 -12  -6    0.23    0.36
   6 -12  -6    0.20    0.34
   6 -12  -6    0.52    0.44
   5 -12  -6    5.96    0.76
   4 -12  -6    7.19    0.81
   3 -12  -6    3.99    0.69
   2 -12  -6    1.10    0.44
   1 -12  -6    0.90    0.44
  -1  12   6    1.75    0.22
   0 -12  -6   11.63    0.97
  -1 -12  -6    3.99    0.66
  -2 -12  -6   28.34    1.62
  -3 -12  -6    0.28    0.30
  -4 -12  -6   11.82    0.90
  -5 -12  -6    1.44    0.35
  -6 -12  -6    2.49    0.43
   6 -13  -6    3.57    0.65
   6 -13  -6    3.98    0.65
   6 -13  -6    4.10    0.59
   5 -13  -6    0.03    0.40
   4 -13  -6    9.43    0.95
   3 -13  -6   -0.02    0.38
   2 -13  -6   17.55    1.28
   1 -13  -6   -0.50    0.35
   0 -13  -6    4.29    0.66
  -1 -13  -6   -0.14    0.34
  -2 -13  -6    2.89    0.51
  -3 -13  -6    0.74    0.34
  -4 -13  -6    9.01    0.80
  -5 -13  -6    0.51    0.29
   5 -14  -6    1.70    0.55
   4 -14  -6    0.30    0.47
   3 -14  -6    3.17    0.63
   2 -14  -6    6.37    0.83
   1 -14  -6    8.18    0.92
   0 -14  -6    1.19    0.45
  -1 -14  -6    3.68    0.61
  -2 -14  -6    2.06    0.47
  -3 -14  -6    0.00    0.30
  -4 -14  -6    3.55    0.57
  -5 -14  -6    0.60    0.31
   4 -15  -6    0.22    0.49
   3 -15  -6   10.45    1.07
   2 -15  -6    0.40    0.44
   1 -15  -6   16.96    1.31
   0 -15  -6    0.62    0.38
  -1 -15  -6    0.42    0.35
  -2 -15  -6    0.13    0.33
  -3 -15  -6    1.67    0.43
  -4 -15  -6    0.53    0.35
   2 -16  -6    6.79    0.91
   1 -16  -6    9.60    1.03
   0 -16  -6    2.88    0.58
  -1 -16  -6    2.39    0.54
  -2 -16  -6    0.25    0.36
  -2 -16   7    0.93    0.37
  -1 -16   7    2.71    0.48
   0 -16   7    0.66    0.36
   1 -16   7    1.44    0.42
   2 -16   7   -0.40    0.34
  -4 -15   7    9.51    0.75
  -3 -15   7   -0.07    0.29
  -2 -15   7   21.60    1.27
  -1 -15   7    0.62    0.34
   0 -15   7    4.50    0.58
   1 -15   7   -0.39    0.30
   2 -15   7    0.49    0.36
   3 -15   7   -0.23    0.33
  -5 -14   7    6.14    0.60
  -4 -14   7   -0.03    0.28
  -3 -14   7    5.22    0.58
  -2 -14   7    2.62    0.45
  -1 -14   7    7.25    0.67
   0 -14   7    2.87    0.47
   1 -14   7    0.54    0.32
   2 -14   7    0.47    0.36
   3 -14   7    2.80    0.48
   4 -14   7    2.27    0.48
  -6 -13   7    0.11    0.26
  -5 -13   7    4.72    0.53
  -4 -13   7    0.27    0.28
  -3 -13   7    1.46    0.33
  -2 -13   7    0.79    0.30
  -1 -13   7    0.38    0.27
   0 -13   7    0.77    0.29
   1 -13   7   -0.06    0.25
   2 -13   7    0.89    0.35
   3 -13   7    2.01    0.42
   4 -13   7    0.88    0.37
   5 -13   7   -0.07    0.33
  -6 -12   7   -0.06    0.24
  -5 -12   7   10.89    0.75
  -4 -12   7    1.20    0.30
  -3 -12   7    7.33    0.60
  -2 -12   7    7.72    0.62
  -1 -12   7    9.31    0.67
   0 -12   7   -0.28    0.22
   1 -12   7   25.68    1.37
   2 -12   7    2.88    0.46
   3 -12   7   14.48    0.95
   4 -12   7    0.30    0.30
   4 -12   7    0.26    0.31
   5 -12   7    9.96    0.79
  -7 -11   7    1.38    0.31
  -6 -11   7    2.18    0.38
  -5 -11   7    8.74    0.61
  -4 -11   7   52.43    2.38
  -3 -11   7    1.64    0.30
  -2 -11   7   35.28    1.69
  -1 -11   7    6.97    0.60
   0 -11   7   10.98    0.73
   1 -11   7   -0.24    0.23
   2 -11   7   60.59    2.78
   3 -11   7    3.93    0.51
   4 -11   7   44.36    1.74
   4 -11   7   45.61    2.17
   5 -11   7    0.60    0.30
   5 -11   7    0.01    0.33
   7 -11   7    0.97    0.46
  -7 -10   7    0.03    0.22
  -6 -10   7    5.91    0.48
  -5 -10   7    2.64    0.37
  -4 -10   7    3.43    0.40
  -3 -10   7   60.30    2.68
  -2 -10   7    9.76    0.64
  -1 -10   7   25.58    1.30
   0 -10   7    4.61    0.45
   1 -10   7    0.50    0.23
   2 -10   7   -0.37    0.22
   3 -10   7    8.50    0.66
   3 -10   7    7.99    0.52
   4 -10   7    4.55    0.42
   4 -10   7    5.11    0.56
   5 -10   7   25.16    1.12
   5 -10   7   27.51    1.42
   6 -10   7    1.12    0.32
   6 -10   7    1.31    0.36
   7 -10   7    2.85    0.56
  -7  -9   7    5.72    0.47
  -6  -9   7   -0.17    0.16
  -5  -9   7    3.37    0.37
  -4  -9   7   -0.02    0.19
  -3  -9   7    0.15    0.19
  -2  -9   7   12.85    0.74
  -1  -9   7   20.68    1.07
   0  -9   7   27.01    1.33
   1  -9   7   14.26    0.54
   1  -9   7   16.28    0.87
   2  -9   7   29.57    1.46
   3  -9   7   -0.01    0.23
   3  -9   7    0.40    0.20
   4  -9   7    3.85    0.45
   4  -9   7    3.76    0.37
   5  -9   7   13.64    0.86
   5  -9   7   13.70    0.70
   6  -9   7   -0.52    0.24
   6  -9   7   -0.09    0.34
   6  -9   7    0.01    0.25
   7  -9   7    0.25    0.39
  -7  -8   7   13.08    0.73
  -6  -8   7    0.44    0.19
  -5  -8   7   18.88    0.95
  -4  -8   7    7.50    0.51
  -3  -8   7   43.29    1.94
  -2  -8   7    1.97    0.34
  -1  -8   7  176.56    7.42
   0  -8   7    0.32    0.19
   1  -8   7   98.91    4.32
   1  -8   7  101.88    3.42
   2  -8   7    6.90    0.54
   3  -8   7   15.34    0.89
   3  -8   7   16.09    0.69
   4  -8   7    0.43    0.20
   4  -8   7   -0.38    0.22
   5  -8   7   46.24    2.13
   5  -8   7   44.76    1.71
   6  -8   7    0.46    0.26
   6  -8   7    0.67    0.28
   6  -8   7    0.98    0.36
   7  -8   7   50.07    2.31
   8  -8   7    0.66    0.42
  -7  -7   7    1.56    0.23
  -6  -7   7   39.20    1.75
  -5  -7   7   17.25    0.87
  -4  -7   7   58.43    2.54
  -3  -7   7    0.37    0.16
  -2  -7   7   69.50    3.00
  -1  -7   7    6.76    0.45
   0  -7   7  111.45    4.74
   1  -7   7   36.56    1.25
   1  -7   7   34.16    1.64
   2  -7   7   71.79    3.10
   2  -7   7   70.05    2.44
   3  -7   7    1.56    0.29
   3  -7   7    2.31    0.27
   4  -7   7   77.99    3.41
   4  -7   7   77.36    2.72
   5  -7   7   12.70    0.62
   5  -7   7   12.05    0.77
   6  -7   7   18.39    1.08
   6  -7   7   19.04    1.02
   7  -7   7    0.58    0.37
   8  -7   7    7.39    0.75
  -8  -6   7    2.76    0.31
  -7  -6   7    0.42    0.18
  -6  -6   7   24.59    1.15
  -5  -6   7    0.49    0.18
  -4  -6   7   39.68    1.75
  -3  -6   7   65.58    2.82
  -2  -6   7    3.13    0.27
  -1  -6   7    0.19    0.14
   0  -6   7   46.87    2.08
   1  -6   7    3.33    0.38
   1  -6   7    3.57    0.22
   2  -6   7    3.72    0.25
   2  -6   7    4.14    0.37
   2  -6   7    3.89    0.23
   3  -6   7   50.56    1.80
   3  -6   7   51.40    2.28
   4  -6   7    5.47    0.45
   4  -6   7    5.65    0.36
  -5   6  -7    6.74    0.40
   5  -6   7    5.30    0.55
   5  -6   7    6.51    0.42
   5  -6   7    6.38    0.51
   6  -6   7   -0.07    0.21
   6  -6   7    0.55    0.30
   7  -6   7    4.01    0.55
   8  -6   7    9.31    0.79
  -8  -5   7   12.18    0.64
  -7  -5   7   22.71    1.07
  -6  -5   7   42.28    1.86
  -5  -5   7   14.48    0.73
  -4  -5   7   17.41    0.84
  -3  -5   7   34.94    1.55
  -2  -5   7    5.29    0.35
  -1  -5   7   47.39    2.07
   0  -5   7   60.35    2.61
   1  -5   7    1.09    0.20
   2  -5   7  233.89    7.97
   2  -5   7  239.36    9.92
   2  -5   7  240.69    8.07
   3  -5   7    4.18    0.28
   3  -5   7    4.80    0.27
   3  -5   7    4.24    0.37
   4  -5   7    9.63    0.46
   4  -5   7    9.59    0.59
  -5   5  -7    0.00    0.15
   5  -5   7    0.04    0.23
   5  -5   7   -0.27    0.17
   6  -5   7    5.71    0.46
   6  -5   7    5.98    0.57
   7  -5   7    3.23    0.50
   8  -5   7   11.21    0.87
   9  -5   7    2.84    0.54
  -8  -4   7    0.72    0.19
  -7  -4   7   39.56    1.74
  -6  -4   7    0.54    0.17
  -5  -4   7   67.53    2.88
  -4  -4   7    1.83    0.24
   3   4  -7  132.61    5.29
   3   4  -7  123.35    5.36
  -3  -4   7  125.29    5.32
  -2  -4   7    7.30    0.42
  -2  -4   7    7.62    0.36
  -1  -4   7  346.72   14.35
   0  -4   7   47.03    2.05
   1  -4   7  399.17   16.23
   1  -4   7  384.66   13.11
   2  -4   7   34.92    1.26
   2  -4   7   34.65    1.21
   2  -4   7   35.62    1.58
   3  -4   7  312.51   12.81
   3  -4   7  304.70   10.47
  -4   4  -7   29.40    1.14
   4  -4   7   30.17    1.38
   5  -4   7   63.95    2.68
   5  -4   7   68.10    2.86
   6  -4   7    8.32    0.65
   7  -4   7   32.85    1.55
   8  -4   7    5.51    0.60
   9  -4   7   22.54    1.29
  -8  -3   7    1.32    0.23
  -7  -3   7   14.46    0.73
  -6  -3   7   55.55    2.39
  -5  -3   7   18.12    0.85
  -4  -3   7   90.96    3.83
   3   3  -7    0.56    0.10
   3   3  -7    0.73    0.17
  -3  -3   7    0.53    0.13
  -2  -3   7  231.21    9.79
  -2  -3   7  241.15    7.93
  -1  -3   7   38.47    1.70
  -1  -3   7   39.49    1.35
   0  -3   7  547.14   23.11
   0  -3   7  561.75   18.51
   1  -3   7   54.01    2.33
   2  -3   7   46.06    1.65
   2  -3   7   46.90    2.03
   3  -3   7    5.20    0.36
   3  -3   7    5.47    0.30
  -4   3  -7  102.30    3.63
   4  -3   7  105.86    4.03
   4  -3   7  105.01    4.41
   5  -3   7   16.27    0.86
   5  -3   7   17.00    0.82
   6  -3   7   97.97    3.87
   7  -3   7    6.82    0.60
   8  -3   7   21.43    1.17
   9  -3   7    0.51    0.37
   9   2  -7    0.21    0.34
   8   2  -7   17.48    0.98
   7   2  -7    1.87    0.36
  -7  -2   7    2.08    0.29
   6   2  -7   54.19    2.19
  -6  -2   7   52.16    2.29
  -5  -2   7    2.64    0.25
   4   2  -7   77.09    3.14
  -4  -2   7   73.68    3.19
   3   2  -7    2.13    0.20
   3   2  -7    1.64    0.28
  -3  -2   7    1.66    0.21
   2   2  -7   13.54    0.63
  -2  -2   7   12.75    0.64
  -2  -2   7   13.04    0.53
   1   2  -7    6.87    0.37
  -1  -2   7    6.19    0.37
  -1  -2   7    6.28    0.28
   0   2  -7  105.11    4.42
   0  -2   7  104.75    4.42
  -1   2  -7   47.94    2.09
   1  -2   7   48.30    2.09
  -2   2  -7   75.84    3.18
  -2   2  -7   72.00    2.53
   2  -2   7   76.44    2.60
   2  -2   7   74.27    3.17
  -3   2  -7   28.40    1.08
  -3   2  -7   29.66    1.12
   3  -2   7   30.05    1.34
   3  -2   7   32.25    1.26
   3  -2   7   29.19    1.11
  -4   2  -7   34.13    1.28
   4  -2   7   33.52    1.44
   4  -2   7   34.49    1.50
   5  -2   7    0.06    0.10
   5  -2   7    0.50    0.19
   6  -2   7   21.27    1.06
   7  -2   7    3.68    0.48
   8  -2   7    0.54    0.31
   9  -2   7    1.81    0.43
   9   1  -7    2.13    0.44
   8   1  -7   25.90    1.30
   7   1  -7   18.35    0.99
   6   1  -7   56.57    2.30
  -6  -1   7   57.23    2.62
  -6  -1   7   55.41    2.43
   5   1  -7   16.19    0.77
  -5  -1   7   16.78    0.94
  -5  -1   7   14.47    0.75
   4   1  -7   40.05    1.62
   4   1  -7   39.89    1.75
   4   1  -7   42.27    1.71
   4   1  -7   38.63    1.47
  -4  -1   7   39.42    1.74
   3   1  -7    4.85    0.42
   3   1  -7    5.46    0.31
  -3  -1   7    5.67    0.33
  -3  -1   7    6.21    0.35
   2   1  -7   95.43    3.91
   2   1  -7   91.79    4.01
   2   1  -7   90.29    3.17
  -2  -1   7   92.21    3.91
  -2  -1   7   93.32    3.47
  -2  -1   7   95.89    3.19
   0   1  -7  464.17   15.92
   0   1  -7  500.00   19.63
   0  -1   7  462.29   19.69
  -1   1  -7  122.01    4.98
   1  -1   7  115.79    4.97
  -2   1  -7  224.92    9.20
  -2   1  -7  223.96    7.41
   2  -1   7  223.83    7.54
   2  -1   7  213.27    9.18
  -3   1  -7   15.84    0.79
  -3   1  -7   15.11    0.63
  -3   1  -7   17.22    0.68
   3  -1   7   15.43    0.75
   3  -1   7   15.12    0.74
   3  -1   7   17.26    0.66
  -4   1  -7   14.71    0.75
  -4   1  -7   14.91    0.64
   4  -1   7   14.98    0.70
   4  -1   7   14.84    0.74
  -5   1  -7    2.66    0.30
   5  -1   7    2.45    0.32
   5  -1   7    2.72    0.20
   6  -1   7   43.72    1.85
   7  -1   7   22.12    1.14
   8  -1   7   20.96    1.12
   9  -1   7    2.49    0.46
  10   0  -7   -0.35    0.32
   9   0  -7   25.32    1.35
   8   0  -7    0.08    0.27
   7   0  -7   91.58    3.63
   6   0  -7   -0.11    0.25
  -6   0   7   -0.07    0.26
   5   0  -7   98.18    4.83
   5   0  -7  120.11    4.05
   5   0  -7  120.06    4.44
  -5   0   7  114.02    4.88
  -5   0   7  129.87    5.10
   4   0  -7    0.10    0.15
   4   0  -7   -0.18    0.12
  -4   0   7   -0.17    0.17
  -4   0   7   -0.12    0.11
   3   0  -7  174.92    8.06
   3   0  -7  191.46    7.10
   3   0  -7  192.15    6.48
  -3   0   7  190.37    7.96
  -3   0   7  207.96    7.09
   2   0  -7   -0.19    0.08
   2   0  -7    0.18    0.14
  -2   0   7    0.03    0.08
  -2   0   7    0.04    0.06
   1   0  -7    7.71    0.41
   1   0  -7    7.37    0.34
  -1   0   7    7.52    0.40
   0   0  -7   -0.19    0.08
  -1   0  -7 1000.00   40.70
   1   0   7  960.42   40.73
  -2   0  -7   -0.01    0.09
   2   0   7   -0.15    0.10
  -3   0  -7  527.87   22.09
  -3   0  -7  536.09   18.11
   3   0   7  553.31   22.24
   3   0   7  540.34   19.77
   3   0   7  518.33   18.11
  -4   0  -7   -0.04    0.13
  -4   0  -7    0.01    0.11
   4   0   7    0.21    0.09
   4   0   7   -0.02    0.13
   6   0   7   -0.04    0.23
   7   0   7   13.96    0.82
   8   0   7    0.63    0.33
   9   0   7   31.59    1.58
  10  -1  -7    0.59    0.38
   9  -1  -7    1.84    0.42
   8  -1  -7   24.71    1.25
   7  -1  -7   18.59    1.00
   6  -1  -7   56.60    2.35
   6  -1  -7   59.64    2.18
   5  -1  -7   14.38    0.75
   5  -1  -7   15.01    0.71
   5  -1  -7   15.56    0.75
  -5   1   7   16.71    0.99
  -5   1   7   15.12    0.76
   4  -1  -7   39.87    1.79
   4  -1  -7   38.57    1.58
   4  -1  -7   39.13    1.48
  -4   1   7   36.59    1.72
  -4   1   7   43.47    1.96
   3  -1  -7    5.67    0.34
   3  -1  -7    3.75    0.44
   3  -1  -7    4.65    0.31
  -3   1   7    5.85    0.56
  -3   1   7    5.03    0.32
  -3   1   7    5.08    0.30
   2  -1  -7   85.22    3.92
   2  -1  -7   90.41    3.09
  -2   1   7   93.57    3.32
  -2   1   7   88.23    3.76
   1  -1  -7    0.06    0.07
  -1   1   7    0.11    0.07
  -1   1   7    0.12    0.03
   0  -1  -7  486.27   19.90
   0   1   7  470.96   19.98
   0   1   7  483.52   17.69
  -1  -1  -7  120.57    4.97
   1   1   7  118.67    4.95
   1   1   7  118.67    4.09
   1   1   7  117.21    4.39
  -2  -1  -7  214.54    9.11
   2   1   7  220.40    8.11
   2   1   7  218.31    7.49
   2   1   7  224.68    9.09
  -3  -1  -7   15.42    0.75
  -3  -1  -7   15.76    0.65
   3   1   7   15.41    0.71
   3   1   7   14.54    0.68
   3   1   7   15.55    0.65
  -4  -1  -7   14.67    0.73
   4   1   7   14.61    0.70
  -5  -1  -7    2.81    0.27
   5   1   7    2.57    0.30
   6   1   7   44.24    1.86
   7   1   7   22.20    1.12
   8   1   7   20.98    1.10
   9   1   7    2.77    0.47
   9  -2  -7    0.56    0.37
   8  -2  -7   17.23    0.97
   7  -2  -7    2.05    0.36
   7  -2  -7    1.85    0.35
   6  -2  -7   53.80    2.27
   6  -2  -7   59.56    2.41
   6  -2  -7   54.41    2.11
   5  -2  -7    3.01    0.33
   5  -2  -7    2.61    0.32
   5  -2  -7    2.69    0.31
   4  -2  -7   72.07    2.79
   4  -2  -7   72.44    2.60
   4  -2  -7   73.28    3.18
   3  -2  -7    1.77    0.25
   3  -2  -7    1.34    0.20
   3  -2  -7    1.16    0.27
  -3   2   7    2.31    0.24
  -3   2   7    1.89    0.20
  -3   2   7    2.03    0.35
   2  -2  -7   12.65    0.51
   2  -2  -7   12.88    0.79
  -2   2   7   11.86    0.61
   1  -2  -7    6.59    0.38
   1  -2  -7    7.18    0.51
  -1   2   7    5.89    0.36
   0  -2  -7  104.81    4.35
   0   2   7  101.41    4.33
  -1  -2  -7   49.56    2.12
   1   2   7   49.11    1.75
   1   2   7   48.01    2.10
   1   2   7   49.18    1.85
  -2  -2  -7   73.54    2.85
  -2  -2  -7   73.00    3.17
   2   2   7   78.55    3.15
   2   2   7   73.68    2.63
   2   2   7   75.71    2.82
  -3  -2  -7   29.36    1.10
  -3  -2  -7   28.56    1.30
   3   2   7   28.89    1.18
   3   2   7   29.66    1.11
  -4  -2  -7   32.30    1.45
   4   2   7   32.99    1.35
  -5  -2  -7    0.12    0.11
   5   2   7   -0.03    0.16
   6   2   7   20.82    1.03
   7   2   7    3.47    0.45
   8   2   7    0.29    0.30
   9   2   7    1.24    0.41
   9  -3  -7    7.56    0.69
   8  -3  -7    1.54    0.35
   8  -3  -7    1.55    0.37
   7  -3  -7   14.76    0.84
   7  -3  -7   15.06    0.81
   6  -3  -7   59.84    2.49
   6  -3  -7   55.23    2.17
   6  -3  -7   56.28    2.33
   5  -3  -7   17.87    0.86
   5  -3  -7   17.86    0.92
   5  -3  -7   18.06    0.84
   4  -3  -7   89.58    3.11
   4  -3  -7   85.61    3.80
   4  -3  -7   86.52    3.33
   3  -3  -7    0.79    0.20
   3  -3  -7    0.37    0.20
   3  -3  -7    0.43    0.12
   2  -3  -7  211.05    9.45
   2  -3  -7  234.47    8.27
   1  -3  -7   36.18    1.78
   0  -3  -7  512.97   23.38
   0  -3  -7  614.80   23.46
  -1  -3  -7   53.59    2.05
  -1  -3  -7   56.23    2.35
   1   3   7   53.77    1.92
   1   3   7   53.33    2.03
  -2  -3  -7   46.50    1.80
  -2  -3  -7   45.88    2.00
   2   3   7   45.55    1.77
   2   3   7   46.69    1.67
  -3  -3  -7    5.40    0.34
  -3  -3  -7    4.70    0.34
   3   3   7    5.16    0.34
   3   3   7    5.43    0.33
  -4  -3  -7   98.55    4.23
   4   3   7  102.79    3.83
  -5  -3  -7   15.80    0.78
   5   3   7   16.19    0.79
   6   3   7   94.77    3.69
   7   3   7    5.83    0.56
   8   3   7   22.37    1.17
   9   3   7    0.00    0.32
   9  -4  -7    4.83    0.63
   8  -4  -7    0.70    0.31
   8  -4  -7    0.83    0.34
   7  -4  -7   39.54    1.65
   7  -4  -7   40.10    1.77
   6  -4  -7    0.20    0.25
   6  -4  -7    0.06    0.21
   6  -4  -7    0.65    0.32
   5  -4  -7   62.42    2.51
   5  -4  -7   64.59    2.82
   4  -4  -7    1.84    0.27
   4  -4  -7    1.95    0.30
   4  -4  -7    2.27    0.38
   3  -4  -7  121.64    4.49
   3  -4  -7  118.18    5.22
   2  -4  -7    6.60    0.61
   2  -4  -7    7.92    0.35
   1  -4  -7  316.65   13.35
   0  -4  -7   48.27    1.81
   0  -4  -7   47.97    2.27
  -1  -4  -7  417.94   16.66
  -1  -4  -7  397.97   14.87
   1   4   7  390.54   13.63
  -2  -4  -7   35.84    1.40
  -2  -4  -7   35.01    1.55
   2   4   7   33.02    1.29
   2   4   7   34.46    1.35
  -3  -4  -7  314.35   12.75
  -3  -4  -7  302.23   10.46
   3   4   7  311.25   11.35
   3   4   7  301.98   10.48
  -4  -4  -7   27.64    1.27
   4   4   7   28.76    1.19
  -5  -4  -7   61.41    2.73
   5   4   7   66.23    2.53
   6   4   7    8.32    0.58
   7   4   7   32.84    1.49
   8   4   7    5.98    0.59
   9   4   7   21.33    1.16
   9  -5  -7    1.26    0.41
   9  -5  -7    1.88    0.46
   8  -5  -7   12.88    0.81
   8  -5  -7   13.43    0.87
   7  -5  -7   23.96    1.14
   7  -5  -7   21.73    1.13
   6  -5  -7   40.96    1.89
   6  -5  -7   39.23    1.72
   6  -5  -7   40.70    1.67
   5  -5  -7   14.08    0.77
   5  -5  -7   16.24    0.76
   5  -5  -7   12.26    0.83
   4  -5  -7   19.00    0.90
   4  -5  -7   17.15    1.03
   4  -5  -7   18.38    0.84
   3  -5  -7   33.76    1.73
   3  -5  -7   34.44    1.37
   2  -5  -7    4.27    0.52
   1  -5  -7   47.91    2.34
   0  -5  -7   58.02    2.69
   0  -5  -7   55.64    2.13
  -1  -5  -7    1.57    0.22
  -1  -5  -7    1.95    0.22
  -1  -5  -7    1.36    0.29
   1   5   7    1.24    0.18
  -2  -5  -7  247.48    8.80
  -2  -5  -7  240.38    9.88
   2   5   7  223.66    8.10
  -3  -5  -7    3.98    0.35
   3   5   7    4.33    0.33
   3   5   7    4.14    0.31
  -4  -5  -7    9.41    0.54
   4   5   7    9.56    0.51
   5   5   7   -0.26    0.19
   6   5   7    4.41    0.49
   7   5   7    1.99    0.35
   8   5   7   11.86    0.79
   9   5   7    2.16    0.45
   9  -6  -7    6.64    0.66
   9  -6  -7    6.17    0.65
   8  -6  -7    3.21    0.50
   8  -6  -7    2.75    0.43
   7  -6  -7    0.68    0.28
   7  -6  -7    0.89    0.37
   6  -6  -7   23.69    1.21
   6  -6  -7   22.83    1.12
   6  -6  -7   22.16    1.10
   5  -6  -7    0.43    0.32
   5  -6  -7   -0.20    0.26
   5  -6  -7    0.42    0.22
   4  -6  -7   40.12    1.93
   4  -6  -7   38.26    1.59
   4  -6  -7   37.61    1.60
   3  -6  -7   62.42    2.91
   3  -6  -7   61.37    2.40
   2  -6  -7    2.35    0.43
   1  -6  -7    0.25    0.25
   0  -6  -7   44.88    2.27
   0   6   7   47.14    1.66
  -1  -6  -7    3.48    0.30
   1   6   7    3.90    0.28
  -2  -6  -7    4.56    0.38
  -2  -6  -7    3.68    0.47
   2   6   7    3.88    0.29
  -3  -6  -7   49.50    2.25
  -3  -6  -7   52.64    2.37
   3   6   7   51.18    1.89
  -4  -6  -7    5.52    0.42
   5   6   7    5.82    0.45
   6   6   7   -0.33    0.23
   7   6   7    3.64    0.45
   8   6   7    8.27    0.68
   9  -7  -7    0.08    0.38
   9  -7  -7   -0.08    0.36
   8  -7  -7    7.75    0.68
   8  -7  -7    7.35    0.67
   7  -7  -7    1.13    0.32
   7  -7  -7    1.68    0.41
   6  -7  -7   37.91    1.63
   6  -7  -7   38.19    1.83
   6  -7  -7   36.18    1.64
   5  -7  -7   16.67    0.94
   5  -7  -7   16.57    1.05
   5  -7  -7   16.55    0.87
   4  -7  -7   54.87    2.20
   4  -7  -7   54.37    2.60
   3  -7  -7   -0.48    0.25
   2  -7  -7   64.95    3.09
   1  -7  -7    5.64    0.63
   0  -7  -7  114.47    5.10
   0   7   7  113.15    3.93
  -1  -7  -7   34.93    1.40
  -1  -7  -7   34.14    1.82
   1   7   7   35.13    1.30
  -2  -7  -7   67.88    3.19
   2   7   7   69.72    2.46
  -3  -7  -7    1.54    0.33
  -3  -7  -7    2.05    0.27
   3   7   7    1.96    0.27
  -4  -7  -7   73.21    3.29
  -5  -7  -7   11.88    0.79
   8  -8  -7    0.42    0.35
   8  -8  -7    0.24    0.39
   7  -8  -7   11.87    0.78
   7  -8  -7   12.10    0.83
   6  -8  -7    0.12    0.27
   6  -8  -7    0.64    0.37
   6  -8  -7    0.61    0.26
   5  -8  -7   17.50    1.09
   5  -8  -7   17.27    0.99
   5  -8  -7   17.92    0.91
   4  -8  -7    6.90    0.50
   4  -8  -7    5.38    0.68
   3  -8  -7   40.29    2.08
   2  -8  -7    0.43    0.41
   1  -8  -7  169.63    7.42
   0  -8  -7    0.22    0.28
   0   8   7    0.25    0.14
  -1  -8  -7   98.08    4.41
   1   8   7   95.66    3.38
  -2  -8  -7    7.14    0.68
   2   8   7    7.11    0.41
  -3  -8  -7   15.70    1.01
  -4  -8  -7    0.28    0.25
  -5  -8  -7   37.26    1.85
  -6  -8  -7    0.65    0.26
  -7  -8  -7   41.39    1.99
   8  -9  -7    1.13    0.40
   8  -9  -7    1.20    0.47
   7  -9  -7    5.58    0.67
   7  -9  -7    5.19    0.56
   6  -9  -7   -0.39    0.23
   6  -9  -7    0.06    0.32
   6  -9  -7   -0.13    0.24
   5  -9  -7    3.91    0.57
   5  -9  -7    2.42    0.46
   5  -9  -7    3.75    0.42
   3  -9  -7   -0.17    0.34
   2  -9  -7   11.28    0.99
   1  -9  -7   23.81    1.46
  -1   9   7   22.78    0.89
   0  -9  -7   28.71    1.65
   0   9   7   28.43    1.08
  -1  -9  -7   13.65    1.05
   1   9   7   14.58    0.63
  -2  -9  -7   29.30    1.65
   2   9   7   31.03    1.19
  -3  -9  -7    0.41    0.28
  -4  -9  -7    3.98    0.56
  -5  -9  -7   12.34    0.88
  -6  -9  -7    0.02    0.22
   8 -10  -7   11.10    0.91
   7 -10  -7    0.16    0.40
   7 -10  -7    0.11    0.30
   6 -10  -7    5.54    0.66
   6 -10  -7    4.83    0.61
   6 -10  -7    4.91    0.53
   5 -10  -7    3.02    0.53
   5 -10  -7    2.90    0.43
   4 -10  -7    2.32    0.50
   3 -10  -7   57.39    2.85
   2 -10  -7    9.43    0.90
   1 -10  -7   26.00    1.62
  -1  10   7   27.54    1.02
   0 -10  -7    5.24    0.71
   0  10   7    4.51    0.32
  -1 -10  -7    0.39    0.37
   1  10   7    0.57    0.17
  -2 -10  -7   -0.26    0.27
  -3 -10  -7    7.95    0.73
  -4 -10  -7    5.18    0.61
  -5 -10  -7   23.25    1.34
  -6 -10  -7    1.61    0.33
   7 -11  -7    1.40    0.41
   7 -11  -7    1.70    0.54
   6 -11  -7    1.48    0.42
   6 -11  -7    1.94    0.52
   6 -11  -7    1.75    0.39
   5 -11  -7    9.28    0.80
   5 -11  -7    8.49    0.85
   5 -11  -7    8.78    0.67
   4 -11  -7   52.12    2.65
   3 -11  -7    1.84    0.49
   2 -11  -7   38.49    2.12
  -2  11   7   37.61    1.38
   1 -11  -7    6.48    0.85
  -1  11   7    9.39    0.44
   0 -11  -7   11.97    1.00
   0  11   7   12.47    0.56
  -1 -11  -7   -0.25    0.32
   1  11   7    0.21    0.18
  -2 -11  -7   63.15    3.07
  -3 -11  -7    4.31    0.61
  -4 -11  -7   42.42    2.15
  -5 -11  -7    0.69    0.31
  -6 -11  -7    8.24    0.69
   6 -12  -7    0.08    0.46
   6 -12  -7    0.00    0.31
   6 -12  -7   -0.10    0.36
   5 -12  -7   12.00    0.81
   5 -12  -7   12.02    1.06
   4 -12  -7    1.28    0.46
   3 -12  -7    7.61    0.84
   2 -12  -7    7.42    0.88
   1 -12  -7   10.69    1.03
  -1  12   7   11.66    0.52
   0 -12  -7   -0.38    0.33
   0  12   7   -0.01    0.15
  -1 -12  -7   25.42    1.56
  -2 -12  -7    2.89    0.52
  -3 -12  -7   13.60    1.00
  -4 -12  -7    0.48    0.32
  -5 -12  -7    9.75    0.80
  -6 -12  -7    0.61    0.26
   6 -13  -7   -0.19    0.39
   6 -13  -7    0.41    0.50
   5 -13  -7    5.77    0.61
   5 -13  -7    4.80    0.83
   4 -13  -7    0.50    0.45
   3 -13  -7    1.15    0.47
   2 -13  -7    0.37    0.43
   1 -13  -7    0.21    0.38
   0 -13  -7    0.65    0.38
  -1 -13  -7   -0.34    0.33
  -2 -13  -7    1.20    0.42
  -3 -13  -7    1.97    0.44
  -4 -13  -7    0.95    0.36
  -5 -13  -7    0.27    0.29
   5 -14  -7    6.57    0.88
   4 -14  -7   -0.69    0.42
   3 -14  -7    5.79    0.88
   2 -14  -7    1.98    0.56
   1 -14  -7    7.96    0.89
   0 -14  -7    2.88    0.56
  -1 -14  -7    0.87    0.42
  -2 -14  -7    0.99    0.39
  -3 -14  -7    2.57    0.48
  -4 -14  -7    2.40    0.47
   4 -15  -7   10.63    1.13
   3 -15  -7    0.28    0.45
   2 -15  -7   23.31    1.60
   1 -15  -7    0.95    0.47
   0 -15  -7    5.76    0.81
  -1 -15  -7    0.02    0.36
  -2 -15  -7    0.92    0.40
  -3 -15  -7    0.41    0.34
   2 -16  -7    1.06    0.53
   1 -16  -7    4.69    0.78
   0 -16  -7    0.87    0.44
  -1 -16  -7    1.72    0.50
  -2 -16   8    1.07    0.36
  -1 -16   8    0.29    0.35
   0 -16   8    1.09    0.39
   1 -16   8   -0.23    0.34
  -3 -15   8    6.98    0.65
  -2 -15   8    0.05    0.31
  -1 -15   8    9.59    0.78
   0 -15   8   -0.29    0.30
   1 -15   8    5.74    0.65
   2 -15   8   -0.28    0.33
   3 -15   8    1.08    0.41
  -5 -14   8    0.23    0.29
  -4 -14   8   13.86    0.92
  -3 -14   8    0.35    0.30
  -2 -14   8    2.17    0.39
  -1 -14   8   -0.11    0.28
   0 -14   8    0.04    0.27
   1 -14   8   -0.15    0.29
   2 -14   8    4.01    0.59
   3 -14   8    2.13    0.45
   4 -14   8   10.45    0.88
  -6 -13   8    1.46    0.35
  -5 -13   8    3.06    0.50
  -4 -13   8   -0.18    0.27
  -3 -13   8    1.49    0.33
  -2 -13   8    3.43    0.45
  -1 -13   8    5.03    0.52
   0 -13   8    6.18    0.58
   1 -13   8    0.90    0.33
   2 -13   8   19.57    1.18
   3 -13   8    0.35    0.32
   4 -13   8    2.69    0.49
   5 -13   8   -0.11    0.34
  -6 -12   8    6.75    0.60
  -5 -12   8    0.43    0.29
  -4 -12   8   20.51    1.13
  -3 -12   8   -0.03    0.22
  -2 -12   8   17.97    1.01
  -1 -12   8   -0.21    0.23
   0 -12   8    2.52    0.42
   1 -12   8    1.42    0.34
   2 -12   8   25.33    1.38
   3 -12   8    3.07    0.51
   3 -12   8    2.82    0.39
   4 -12   8   19.58    1.18
   5 -12   8    0.43    0.36
  -7 -11   8   10.55    0.72
  -6 -11   8    1.52    0.30
  -5 -11   8   20.90    1.12
  -4 -11   8    2.59    0.44
  -3 -11   8   29.96    1.48
  -2 -11   8    0.28    0.23
  -1 -11   8   34.70    1.68
   0 -11   8    0.84    0.27
   1 -11   8    8.84    0.70
   2 -11   8    3.56    0.52
   3 -11   8   12.66    0.68
   3 -11   8   13.36    0.87
   4 -11   8    0.45    0.35
   4 -11   8    0.91    0.28
   5 -11   8   15.99    1.02
  -7 -10   8    0.42    0.25
  -6 -10   8    0.29    0.21
  -5 -10   8    1.68    0.28
  -4 -10   8   13.61    0.79
  -3 -10   8    0.58    0.24
  -2 -10   8   23.04    1.18
  -1 -10   8    6.44    0.55
   0 -10   8    1.19    0.27
   1 -10   8    0.99    0.28
   1 -10   8    1.67    0.12
   2 -10   8    3.18    0.46
   3 -10   8    3.39    0.48
   3 -10   8    3.77    0.37
   4 -10   8    8.36    0.52
   4 -10   8    9.20    0.72
   5 -10   8   10.27    0.77
   5 -10   8   10.29    0.61
   7 -10   8    3.64    0.60
  -7  -9   8    4.88    0.45
  -6  -9   8    1.84    0.27
  -5  -9   8    1.84    0.32
  -4  -9   8    9.54    0.61
  -3  -9   8    4.33    0.43
  -2  -9   8    0.13    0.22
  -1  -9   8   22.76    1.17
   0  -9   8    0.06    0.20
   1  -9   8   54.81    2.54
   1  -9   8   57.54    1.94
   2  -9   8    6.21    0.53
   3  -9   8    4.21    0.46
   3  -9   8    4.61    0.36
   4  -9   8    4.52    0.37
   4  -9   8    4.55    0.49
   5  -9   8    0.17    0.28
   5  -9   8    0.21    0.24
   6  -9   8    1.34    0.44
   6  -9   8    2.08    0.33
   7  -9   8   12.79    0.97
  -7  -8   8    0.30    0.20
  -6  -8   8   12.35    0.71
  -5  -8   8    2.39    0.33
  -4  -8   8   33.62    1.56
  -3  -8   8    1.37    0.24
  -2  -8   8  112.77    4.81
  -1  -8   8    1.63    0.28
   0  -8   8  119.62    5.11
   1  -8   8   31.39    1.56
   1  -8   8   33.98    1.17
   2  -8   8   83.58    2.86
   2  -8   8   83.25    3.65
   3  -8   8   28.10    1.09
   3  -8   8   29.41    1.43
   4  -8   8   33.99    1.27
   4  -8   8   32.55    1.62
   5  -8   8    4.23    0.38
   5  -8   8    3.32    0.50
   6  -8   8    7.03    0.67
   7  -8   8    0.82    0.41
   8  -8   8   10.76    0.90
  -8  -7   8    7.42    0.51
  -7  -7   8   18.47    0.93
  -6  -7   8    5.57    0.44
  -5  -7   8   94.54    4.03
  -4  -7   8    2.89    0.35
  -3  -7   8   92.18    3.94
  -2  -7   8    1.84    0.28
  -1  -7   8   68.94    3.00
   0  -7   8   -0.05    0.16
   1  -7   8   89.62    3.94
   1  -7   8   93.41    3.15
   2  -7   8    1.08    0.17
   2  -7   8    1.44    0.18
   2  -7   8    1.06    0.26
   3  -7   8  128.87    5.51
   3  -7   8  129.48    4.40
   4  -7   8    0.39    0.18
   4  -7   8   -0.15    0.22
   5  -7   8   48.18    2.22
   5  -7   8   47.98    1.77
   6  -7   8   11.72    0.82
   7  -7   8   15.21    1.03
   8  -7   8    5.44    0.71
  -8  -6   8   -0.02    0.17
  -7  -6   8    0.84    0.21
  -6  -6   8   18.12    0.91
  -5  -6   8   12.86    0.70
  -4  -6   8   21.54    1.03
  -3  -6   8    0.26    0.14
  -2  -6   8    1.46    0.26
  -1  -6   8   18.81    0.93
   0  -6   8    4.85    0.39
   1  -6   8   53.59    2.37
   2  -6   8    9.80    0.60
   2  -6   8    9.69    0.41
   2  -6   8    9.69    0.42
   3  -6   8   21.64    0.87
   3  -6   8   23.96    1.16
   3  -6   8   23.45    0.87
   4  -6   8   17.99    0.73
   4  -6   8   17.60    0.96
   5  -6   8   27.58    1.41
   5  -6   8   30.26    1.42
   6  -6   8    7.41    0.66
   7  -6   8   12.07    0.86
   8  -6   8   -0.03    0.34
  -8  -5   8    0.12    0.17
  -7  -5   8   26.48    1.23
  -6  -5   8    0.08    0.17
  -5  -5   8   54.24    2.36
   4   5  -8    1.68    0.15
  -3  -5   8    2.18    0.26
  -2  -5   8   12.85    0.66
  -1  -5   8  101.16    4.29
   0  -5   8    3.65    0.33
   1  -5   8  182.46    7.64
   2  -5   8   10.75    0.45
   2  -5   8   10.61    0.41
   2  -5   8   10.04    0.60
   3  -5   8    8.18    0.40
   3  -5   8    8.66    0.54
   4  -5   8   24.16    1.18
   5  -5   8    2.98    0.38
   5  -5   8    3.18    0.45
   6  -5   8   20.54    1.11
   7  -5   8    9.44    0.76
   8  -5   8    1.94    0.44
  -8  -4   8   39.16    1.75
  -7  -4   8    9.04    0.53
  -6  -4   8   53.38    2.32
  -5  -4   8    1.75    0.25
   4   4  -8   87.35    3.55
  -4  -4   8   83.37    3.62
   3   4  -8   26.17    1.24
  -3  -4   8   25.24    1.17
  -2  -4   8  103.33    4.49
  -2  -4   8  109.79    3.63
  -1  -4   8   48.97    1.64
  -1  -4   8   45.76    2.07
   0  -4   8  524.01   17.19
   0  -4   8  504.87   21.26
   1  -4   8   -0.04    0.13
   2  -4   8  128.99    4.43
   2  -4   8  129.07    5.44
   3  -4   8    1.53    0.19
   3  -4   8    2.08    0.29
   4  -4   8    5.59    0.41
   5  -4   8    0.56    0.20
   5  -4   8    0.63    0.26
   6  -4   8   71.27    2.93
   7  -4   8    0.59    0.32
   8  -4   8   24.54    1.30
   9  -4   8    0.51    0.38
  -8  -3   8    2.84    0.33
  -7  -3   8   23.82    1.12
  -6  -3   8    4.94    0.37
  -5  -3   8   20.43    0.96
   4   3  -8    9.58    0.46
   4   3  -8    9.10    0.50
  -4  -3   8    8.82    0.50
   3   3  -8  158.15    6.93
  -3  -3   8  170.47    6.86
  -2  -3   8    8.78    0.46
  -2  -3   8    7.70    0.38
  -1  -3   8  316.31   13.46
  -1  -3   8  333.86   10.87
   0  -3   8    5.51    0.37
   1  -3   8   89.65    3.80
   2  -3   8    0.25    0.10
   2  -3   8    0.31    0.13
   3  -3   8  109.21    3.82
   3  -3   8  111.34    4.66
  -4   3  -8    4.70    0.34
   4  -3   8    5.47    0.44
   4  -3   8    4.28    0.36
   5  -3   8   25.89    1.20
   5  -3   8   26.26    1.22
   6  -3   8   10.20    0.71
   7  -3   8   22.12    1.18
   8  -3   8    3.62    0.56
   9  -3   8   14.85    0.99
   8   2  -8    4.87    0.54
   7   2  -8   10.67    0.71
  -7  -2   8   11.01    0.61
  -6  -2   8   11.75    0.62
  -5  -2   8   -0.18    0.11
   4   2  -8   71.95    3.11
  -4  -2   8   72.92    3.08
   3   2  -8   20.06    1.05
  -3  -2   8   20.79    0.95
  -2  -2   8   19.67    0.92
  -2  -2   8   20.15    0.76
  -1  -2   8   15.32    0.74
   0  -2   8   13.25    0.67
   1  -2   8   59.40    2.55
  -2   2  -8   26.55    0.94
   2  -2   8   27.19    1.01
   2  -2   8   27.16    1.22
  -3   2  -8   14.55    0.60
   3  -2   8   15.43    0.75
   3  -2   8   15.70    0.64
   3  -2   8   15.58    0.73
  -4   2  -8    6.09    0.37
   4  -2   8    4.77    0.34
   4  -2   8    5.01    0.35
   4  -2   8    5.06    0.40
   5  -2   8    1.94    0.25
   5  -2   8    2.58    0.34
   6  -2   8   13.54    0.79
   7  -2   8   39.71    1.78
   8  -2   8    1.91    0.39
   9  -2   8    7.82    0.72
   9   1  -8   17.34    1.05
   8   1  -8    0.89    0.34
   7   1  -8   57.75    2.37
  -7  -1   8   55.54    2.47
   6   1  -8    0.40    0.27
  -6  -1   8    0.34    0.19
   5   1  -8   11.26    0.51
   5   1  -8   10.82    0.62
  -5  -1   8   10.58    0.58
   4   1  -8   12.22    0.57
   4   1  -8   13.37    0.69
  -4  -1   8   12.08    0.63
   3   1  -8   57.82    2.77
   3   1  -8   61.66    2.18
  -3  -1   8   66.73    2.37
  -3  -1   8   62.09    2.65
   2   1  -8   13.60    0.56
  -2  -1   8   14.32    0.59
  -2  -1   8   14.34    0.68
   1   1  -8  372.91   12.64
  -1  -1   8  375.31   15.46
   0   1  -8  141.21    4.75
   0  -1   8  142.80    5.93
   1  -1   8  221.50    9.19
  -2   1  -8   18.54    0.69
  -2   1  -8   19.49    0.91
   2  -1   8   19.76    0.76
   2  -1   8   18.99    0.89
  -3   1  -8   40.13    1.40
   3  -1   8   40.00    1.45
   3  -1   8   38.85    1.59
   3  -1   8   38.46    1.71
   4  -1   8   67.95    2.43
   4  -1   8   68.43    2.88
   4  -1   8   66.95    2.65
   5  -1   8    0.06    0.10
   5  -1   8    0.17    0.17
   6  -1   8   20.71    1.03
   7  -1   8   10.22    0.70
   8  -1   8    4.00    0.51
   9  -1   8   20.24    1.19
   9   0  -8    0.32    0.37
   8   0  -8   50.55    2.19
   7   0  -8   -0.05    0.28
   6   0  -8  195.05    7.37
  -6   0   8  189.56    8.15
  -6   0   8  201.43    8.37
   5   0  -8    0.25    0.19
   5   0  -8   -0.03    0.17
   5   0  -8    0.11    0.12
  -5   0   8   -0.06    0.13
  -5   0   8   -0.26    0.18
   4   0  -8   59.50    2.33
   4   0  -8   60.26    2.63
   4   0  -8   60.62    2.15
  -4   0   8   58.35    2.56
   3   0  -8   -0.03    0.13
   3   0  -8   -0.09    0.15
  -3   0   8    0.03    0.10
  -3   0   8   -0.02    0.09
   2   0  -8  184.70    7.92
   2   0  -8  184.46    6.31
  -2   0   8  194.86    6.89
  -2   0   8  183.94    7.78
   1   0  -8    0.15    0.10
  -1   0   8    0.06    0.09
   0   0   8  696.41   28.88
  -1   0  -8   -0.08    0.10
  -2   0  -8  263.46   10.76
   2   0   8  257.36   10.73
   2   0   8  257.89    8.82
   2   0   8  257.51    9.57
  -3   0  -8    0.07    0.11
   3   0   8    0.44    0.15
   3   0   8    0.32    0.13
  -4   0  -8   41.27    1.85
   4   0   8   41.36    1.56
   4   0   8   42.88    1.79
   4   0   8   41.40    1.70
  -5   0  -8   -0.03    0.13
   5   0   8    0.07    0.16
   6   0   8   60.54    2.47
   7   0   8   -0.42    0.23
   8   0   8   31.50    1.50
   9   0   8    0.61    0.37
   9  -1  -8   18.21    1.07
   8  -1  -8    0.54    0.32
   7  -1  -8   57.98    2.41
   6  -1  -8    1.08    0.29
   6  -1  -8    0.35    0.12
   6  -1  -8   -0.08    0.25
   5  -1  -8   11.64    0.62
   5  -1  -8   12.36    0.63
   5  -1  -8   11.47    0.59
  -5   1   8   10.50    0.60
   4  -1  -8   11.96    0.60
   4  -1  -8   12.75    0.60
   4  -1  -8   12.71    0.74
  -4   1   8   12.37    0.63
   3  -1  -8   61.09    2.19
   3  -1  -8   58.36    2.78
   3  -1  -8   61.82    2.34
  -3   1   8   59.37    2.62
  -3   1   8   66.21    2.33
   2  -1  -8   14.01    0.84
   2  -1  -8   13.92    0.59
  -2   1   8   14.40    0.56
  -2   1   8   13.69    0.68
  -1   1   8  382.25   13.82
  -1   1   8  368.82   15.52
   0  -1  -8  148.12    6.05
   0   1   8  143.64    5.31
   0   1   8  141.84    6.03
  -1  -1  -8  222.92    9.23
   1   1   8  225.03    8.18
   1   1   8  218.52    9.21
  -2  -1  -8   18.75    0.88
   2   1   8   18.57    0.78
   2   1   8   19.06    0.86
   2   1   8   18.82    0.75
  -3  -1  -8   39.71    1.75
   3   1   8   40.07    1.71
   3   1   8   38.71    1.57
   3   1   8   40.04    1.47
  -4  -1  -8   67.51    2.90
   4   1   8   67.93    2.43
   4   1   8   66.74    2.62
  -5  -1  -8    0.22    0.13
   5   1   8    0.07    0.16
   6   1   8   21.85    1.05
   7   1   8    9.86    0.68
   8   1   8    3.67    0.53
   9   1   8   17.81    1.05
   9  -2  -8    0.36    0.37
   8  -2  -8    6.22    0.60
   7  -2  -8   10.60    0.71
   7  -2  -8   10.74    0.66
   6  -2  -8   12.73    0.66
   6  -2  -8   11.57    0.70
   6  -2  -8   12.42    0.68
   5  -2  -8    0.35    0.16
   5  -2  -8    0.27    0.20
   4  -2  -8   73.49    2.60
   4  -2  -8   72.22    3.20
   4  -2  -8   71.05    2.77
  -4   2   8   72.31    3.10
   3  -2  -8   20.83    0.86
   3  -2  -8   19.76    1.13
   3  -2  -8   21.72    0.88
  -3   2   8   19.62    0.97
  -3   2   8   21.54    0.84
   2  -2  -8   18.73    1.08
  -2   2   8   18.46    0.88
   1  -2  -8   15.33    0.88
  -1   2   8   14.39    0.71
   0   2   8   13.38    0.49
   0   2   8   12.29    0.64
  -1  -2  -8   58.54    2.54
   1   2   8   59.70    2.10
   1   2   8   58.08    2.51
   1   2   8   59.50    2.21
  -2  -2  -8   26.61    1.21
   2   2   8   26.86    1.06
   2   2   8   26.95    1.19
   2   2   8   26.81    1.02
  -3  -2  -8   14.28    0.65
  -3  -2  -8   15.43    0.74
   3   2   8   14.56    0.68
   3   2   8   15.49    0.65
  -4  -2  -8    5.78    0.40
   4   2   8    7.04    0.41
   4   2   8    4.98    0.37
  -5  -2  -8    1.95    0.26
   5   2   8    1.88    0.29
   6   2   8   13.96    0.78
   7   2   8   37.12    1.66
   8   2   8    1.72    0.35
   9   2   8    6.52    0.65
   9  -3  -8   32.19    1.58
   8  -3  -8    3.72    0.48
   8  -3  -8    3.68    0.52
   7  -3  -8   23.95    1.11
   7  -3  -8   23.29    1.15
   6  -3  -8    5.04    0.47
   6  -3  -8    4.39    0.44
   6  -3  -8    5.66    0.48
   5  -3  -8   20.11    0.91
   5  -3  -8   20.06    1.04
   5  -3  -8   19.49    0.92
   4  -3  -8    8.73    0.48
   4  -3  -8    8.61    0.63
   4  -3  -8    9.03    0.53
   3  -3  -8  166.51    5.48
   3  -3  -8  163.68    5.89
   3  -3  -8  145.63    6.81
   2  -3  -8    8.04    0.35
   2  -3  -8    7.85    0.65
   1  -3  -8  278.90   11.77
   0  -3  -8    5.50    0.52
  -1  -3  -8   91.50    3.81
  -1  -3  -8   86.25    3.35
   1   3   8   90.81    3.32
   1   3   8   90.03    3.13
  -2  -3  -8    0.36    0.12
  -2  -3  -8    0.13    0.11
   2   3   8    0.19    0.12
  -3  -3  -8  108.38    3.75
  -3  -3  -8  106.09    4.54
   3   3   8  107.25    3.77
   3   3   8  108.80    4.05
  -4  -3  -8    4.58    0.34
   4   3   8    5.09    0.35
   4   3   8    4.44    0.36
  -5  -3  -8   24.45    1.16
   5   3   8   25.13    1.10
   6   3   8    8.84    0.63
   7   3   8   20.98    1.06
   8   3   8    3.10    0.47
   9   3   8   14.72    0.96
   9  -4  -8    2.52    0.49
   9  -4  -8    1.65    0.41
   8  -4  -8   42.03    1.91
   8  -4  -8   43.42    1.80
   7  -4  -8    8.81    0.67
   7  -4  -8   10.81    0.69
   6  -4  -8   52.33    2.04
   6  -4  -8   50.98    2.15
   6  -4  -8   52.78    2.34
   5  -4  -8    1.36    0.24
   5  -4  -8    1.94    0.32
   5  -4  -8    1.27    0.27
   4  -4  -8   81.07    2.93
   4  -4  -8   78.77    3.08
   4  -4  -8   81.38    3.60
   3  -4  -8   24.71    0.98
   3  -4  -8   23.12    1.31
   2  -4  -8   97.45    4.39
   2  -4  -8   98.41    3.63
   1  -4  -8   44.52    2.20
   0  -4  -8  454.72   18.97
   0  -4  -8  453.84   16.75
  -1  -4  -8    0.00    0.12
  -1  -4  -8    0.23    0.09
   1   4   8    0.01    0.12
  -2  -4  -8  131.80    4.87
  -2  -4  -8  130.50    5.46
   2   4   8  130.53    4.82
   2   4   8  125.78    4.49
  -3  -4  -8    1.33    0.19
   3   4   8    1.03    0.17
   3   4   8    1.09    0.19
  -4  -4  -8    5.67    0.39
   4   4   8    5.43    0.38
   4   4   8    5.39    0.40
   5   4   8    0.56    0.24
   6   4   8   71.32    2.85
   7   4   8   -0.21    0.26
   8   4   8   23.37    1.18
   9   4   8    0.31    0.33
   9  -5  -8   -0.38    0.30
   9  -5  -8    0.00    0.37
   8  -5  -8    0.06    0.28
   8  -5  -8    0.33    0.35
   7  -5  -8   26.89    1.26
   7  -5  -8   26.60    1.28
   6  -5  -8   -0.26    0.29
   6  -5  -8    0.18    0.23
   5  -5  -8   51.17    2.07
   5  -5  -8   52.01    2.01
   5  -5  -8   49.88    2.38
   4  -5  -8    1.64    0.31
   4  -5  -8    0.52    0.29
   4  -5  -8    1.26    0.19
   3  -5  -8    2.25    0.24
   3  -5  -8    2.08    0.38
   2  -5  -8   12.95    0.55
   2  -5  -8   12.62    0.90
   1  -5  -8   99.01    4.46
   0  -5  -8    3.80    0.22
   0  -5  -8    3.76    0.51
  -1  -5  -8  181.69    6.68
  -1  -5  -8  179.41    7.72
   1   5   8  179.99    6.19
  -2  -5  -8   10.76    0.53
  -2  -5  -8   10.03    0.60
   2   5   8    9.49    0.48
  -3  -5  -8    8.31    0.52
   3   5   8    8.12    0.45
   3   5   8    7.95    0.45
  -4  -5  -8   23.01    1.09
   4   5   8   22.43    0.99
   5   5   8    1.96    0.30
   6   5   8   18.05    0.92
   7   5   8    9.17    0.66
   8   5   8    1.76    0.36
   9  -6  -8    4.65    0.61
   9  -6  -8    3.51    0.53
   8  -6  -8   -0.21    0.28
   8  -6  -8    0.26    0.35
   7  -6  -8    1.08    0.30
   7  -6  -8    1.14    0.38
   6  -6  -8   17.75    1.01
   6  -6  -8   16.48    0.90
   6  -6  -8   17.22    0.95
   5  -6  -8   11.14    0.80
   5  -6  -8   11.50    0.74
   5  -6  -8   11.63    0.65
   4  -6  -8   20.25    1.00
   4  -6  -8   19.05    0.90
   4  -6  -8   19.68    1.18
   3  -6  -8    0.32    0.13
   3  -6  -8   -0.23    0.24
   2  -6  -8    1.09    0.35
   1  -6  -8   19.80    1.22
   0  -6  -8    4.87    0.29
   0  -6  -8    6.74    0.64
   0   6   8    5.04    0.32
  -1  -6  -8   52.31    1.98
  -1  -6  -8   49.27    2.46
   1   6   8   51.57    1.85
  -2  -6  -8    9.34    0.75
   2   6   8   12.12    0.53
  -3  -6  -8   21.91    1.09
   3   6   8   21.69    0.91
  -4  -6  -8   16.49    0.87
   5   6   8   28.19    1.25
   6   6   8    6.45    0.55
   7   6   8   12.23    0.77
   8   6   8   -0.02    0.29
   9  -7  -8    2.25    0.52
   8  -7  -8    6.22    0.63
   8  -7  -8    7.39    0.69
   7  -7  -8   16.89    0.97
   7  -7  -8   19.02    1.04
   6  -7  -8    5.21    0.54
   6  -7  -8    5.16    0.48
   6  -7  -8    5.44    0.57
   5  -7  -8   88.02    3.92
   5  -7  -8   85.41    3.40
   5  -7  -8   87.10    3.28
   4  -7  -8    2.07    0.45
   4  -7  -8    2.27    0.34
   3  -7  -8   91.03    4.10
   3  -7  -8   87.12    3.40
   2  -7  -8    1.14    0.39
   1  -7  -8   68.47    3.27
   0  -7  -8    0.00    0.10
   0  -7  -8    0.13    0.26
   0   7   8    0.59    0.16
  -1  -7  -8   85.91    4.03
  -1  -7  -8   89.16    3.34
   1   7   8   88.62    3.09
  -2  -7  -8    0.73    0.32
   2   7   8    0.97    0.20
  -3  -7  -8  128.99    5.33
  -3  -7  -8  125.09    5.48
   3   7   8  121.33    4.38
  -4  -7  -8    0.25    0.26
   8  -8  -8   28.40    1.43
   8  -8  -8   27.95    1.43
   7  -8  -8    0.11    0.37
   7  -8  -8    0.11    0.26
   6  -8  -8   11.35    0.72
   6  -8  -8   12.43    0.84
   6  -8  -8   12.01    0.81
   5  -8  -8    2.23    0.44
   5  -8  -8    2.52    0.38
   5  -8  -8    2.30    0.47
   4  -8  -8   31.80    1.39
   4  -8  -8   32.52    1.78
   3  -8  -8    1.58    0.43
   2  -8  -8  114.99    5.21
   1  -8  -8    1.78    0.47
   0  -8  -8  120.54    5.47
   0   8   8  123.02    4.22
  -1  -8  -8   32.09    1.79
   1   8   8   32.68    1.24
  -2  -8  -8   83.17    3.82
   2   8   8   81.89    2.94
  -3  -8  -8   26.57    1.47
   3   8   8   25.82    1.07
  -4  -8  -8   31.10    1.65
  -5  -8  -8    3.49    0.51
  -6  -8  -8    6.84    0.62
  -7  -8  -8    0.65    0.30
   8  -9  -8    3.33    0.61
   8  -9  -8    2.53    0.47
   7  -9  -8    3.90    0.53
   7  -9  -8    5.04    0.63
   6  -9  -8    1.36    0.37
   6  -9  -8    1.67    0.33
   6  -9  -8    1.77    0.47
   5  -9  -8    1.88    0.32
   5  -9  -8    1.47    0.41
   5  -9  -8    1.96    0.46
   4  -9  -8    9.87    0.61
   4  -9  -8    8.74    0.87
   3  -9  -8    3.56    0.58
   2  -9  -8   -0.14    0.36
   1  -9  -8   22.89    1.47
  -1   9   8   23.23    0.90
   0  -9  -8    0.16    0.32
   0   9   8    0.66    0.17
  -1  -9  -8   55.06    2.75
   1   9   8   54.85    2.00
  -2  -9  -8    5.84    0.70
   2   9   8    6.68    0.42
  -3  -9  -8    4.32    0.58
  -4  -9  -8    4.31    0.56
  -5  -9  -8    0.39    0.29
  -6  -9  -8    1.89    0.37
   7 -10  -8    0.63    0.44
   7 -10  -8    0.21    0.30
   6 -10  -8   -0.02    0.37
   6 -10  -8   -0.18    0.27
   6 -10  -8    0.31    0.33
   5 -10  -8    1.00    0.41
   5 -10  -8    2.56    0.49
   5 -10  -8    1.78    0.33
   4 -10  -8   14.96    0.79
   4 -10  -8   12.98    1.10
   3 -10  -8    0.71    0.39
   2 -10  -8   25.79    1.62
   1 -10  -8    7.42    0.84
  -1  10   8    8.26    0.42
   0 -10  -8    1.40    0.43
   0  10   8    1.27    0.20
  -1 -10  -8    1.23    0.43
   1  10   8    1.28    0.22
  -2 -10  -8    2.59    0.50
   2  10   8    3.08    0.33
  -3 -10  -8    3.59    0.58
  -4 -10  -8    7.87    0.75
  -5 -10  -8    9.50    0.82
  -6 -10  -8    5.47    0.61
   7 -11  -8    9.91    0.88
   6 -11  -8    1.25    0.36
   6 -11  -8    1.48    0.45
   6 -11  -8    1.32    0.51
   5 -11  -8   20.26    1.20
   5 -11  -8   19.71    1.36
   5 -11  -8   21.24    1.08
   4 -11  -8    1.97    0.53
   3 -11  -8   30.64    1.80
   2 -11  -8    0.20    0.38
  -2  11   8    0.68    0.16
   1 -11  -8   39.54    2.20
  -1  11   8   40.17    1.47
   0 -11  -8    0.87    0.42
   0  11   8    1.58    0.22
  -1 -11  -8   10.21    0.92
   1  11   8   10.57    0.53
  -2 -11  -8    4.15    0.72
  -3 -11  -8   13.37    1.00
  -4 -11  -8    0.82    0.36
  -5 -11  -8   15.07    1.04
  -6 -11  -8    1.01    0.30
   6 -12  -8    5.95    0.80
   6 -12  -8    6.81    0.82
   5 -12  -8    0.79    0.34
   5 -12  -8    0.34    0.43
   4 -12  -8   22.72    1.53
   3 -12  -8   -0.06    0.39
   2 -12  -8   19.78    1.41
  -2  12   8   20.66    0.81
   1 -12  -8   -0.42    0.36
  -1  12   8   -0.08    0.15
   0 -12  -8    2.97    0.56
   0  12   8    3.25    0.29
   1  12   8    2.99    0.32
  -2 -12  -8   25.80    1.58
  -3 -12  -8    2.66    0.50
  -4 -12  -8   18.18    1.20
  -5 -12  -8    0.55    0.32
  -6 -12  -8    1.02    0.31
   6 -13  -8    1.14    0.57
   5 -13  -8    3.08    0.64
   4 -13  -8   -0.09    0.43
   3 -13  -8    1.43    0.51
   2 -13  -8    3.38    0.64
   1 -13  -8    5.52    0.77
   0 -13  -8    6.95    0.81
  -1 -13  -8    0.82    0.41
  -2 -13  -8   22.55    1.45
  -3 -13  -8    0.32    0.33
  -4 -13  -8    2.21    0.46
  -5 -13  -8    0.47    0.31
   5 -14  -8   -0.14    0.43
   4 -14  -8   15.51    1.33
   3 -14  -8    0.28    0.47
   2 -14  -8    2.53    0.61
   1 -14  -8    0.00    0.38
   0 -14  -8    0.26    0.37
  -1 -14  -8    0.05    0.35
  -2 -14  -8    5.39    0.73
  -3 -14  -8    2.73    0.51
  -4 -14  -8   10.43    0.90
   3 -15  -8    9.21    1.03
   2 -15  -8    0.41    0.47
   1 -15  -8   13.90    1.20
   0 -15  -8    0.50    0.43
  -1 -15  -8    7.09    0.85
  -2 -15  -8    0.36    0.36
  -3 -15  -8    1.31    0.42
   1 -16  -8    1.16    0.54
   0 -16  -8    1.77    0.54
  -1 -16  -8    0.76    0.44
  -1 -16   9   -0.08    0.32
   0 -16   9    0.12    0.34
  -3 -15   9   -0.14    0.29
  -2 -15   9    2.18    0.43
  -1 -15   9    0.03    0.33
   0 -15   9    1.54    0.40
   1 -15   9    0.16    0.35
   2 -15   9    3.71    0.61
  -4 -14   9    0.71    0.33
  -3 -14   9    0.37    0.31
  -2 -14   9    5.31    0.58
  -1 -14   9   -0.11    0.28
   0 -14   9    1.05    0.36
   1 -14   9    5.64    0.64
   2 -14   9    0.01    0.33
   3 -14   9    0.66    0.37
   4 -14   9    2.53    0.51
  -5 -13   9    2.98    0.49
  -4 -13   9    0.81    0.32
  -3 -13   9    0.30    0.27
  -2 -13   9    1.78    0.35
  -1 -13   9    3.64    0.48
   0 -13   9    8.62    0.69
   1 -13   9    2.10    0.41
   2 -13   9    0.35    0.35
   3 -13   9    7.63    0.74
   4 -13   9    1.54    0.43
   5 -13   9    4.26    0.67
  -6 -12   9    1.74    0.35
  -5 -12   9   16.91    1.01
  -4 -12   9    3.37    0.49
  -3 -12   9   15.10    0.91
  -2 -12   9   -0.05    0.25
  -1 -12   9    7.07    0.59
   0 -12   9    2.03    0.36
   1 -12   9    2.72    0.42
   2 -12   9   15.12    0.98
   3 -12   9   13.16    0.94
   4 -12   9    2.84    0.48
   5 -12   9    4.61    0.64
  -7 -11   9    0.51    0.29
  -6 -11   9    7.91    0.62
  -5 -11   9    0.32    0.26
  -4 -11   9   29.91    1.49
  -3 -11   9    0.74    0.25
  -2 -11   9   29.83    1.48
  -1 -11   9    0.30    0.26
   0 -11   9   -0.11    0.23
   1 -11   9    7.61    0.64
   2 -11   9   15.34    0.97
   3 -11   9    2.14    0.39
   4 -11   9   29.61    1.56
   5 -11   9    2.33    0.44
  -7 -10   9    0.65    0.28
  -6 -10   9    0.34    0.23
  -5 -10   9    5.25    0.49
  -4 -10   9   13.35    0.80
  -3 -10   9    2.94    0.37
  -2 -10   9    3.05    0.42
  -1 -10   9    4.76    0.52
   0 -10   9    8.47    0.62
   1 -10   9    0.79    0.12
   1 -10   9    1.09    0.29
   2 -10   9   48.17    2.27
   3 -10   9    7.07    0.64
   3 -10   9    7.90    0.46
   4 -10   9   10.82    0.78
   5 -10   9    1.92    0.41
   7 -10   9    0.34    0.41
  -7  -9   9    1.09    0.28
  -6  -9   9    0.35    0.21
  -5  -9   9    1.35    0.25
  -4  -9   9    0.21    0.22
  -3  -9   9   13.16    0.75
  -2  -9   9   26.01    1.29
  -1  -9   9   36.76    1.73
   0  -9   9   13.95    0.81
   1  -9   9   10.27    0.70
   1  -9   9   11.35    0.46
   2  -9   9    0.39    0.25
   2  -9   9    0.75    0.12
   3  -9   9   15.60    0.68
   3  -9   9   15.91    0.93
   4  -9   9    0.02    0.25
   4  -9   9    0.14    0.19
   5  -9   9   18.56    1.09
   6  -9   9    1.03    0.44
   7  -9   9    9.69    0.86
  -7  -8   9   19.57    1.01
  -6  -8   9    5.30    0.45
  -5  -8   9   28.87    1.38
  -4  -8   9    1.61    0.28
  -3  -8   9    8.77    0.58
  -2  -8   9    4.55    0.46
  -1  -8   9  109.53    4.70
   0  -8   9    7.22    0.53
   1  -8   9  140.55    6.15
   1  -8   9  148.50    4.94
   2  -8   9   26.40    0.94
   2  -8   9   24.84    0.96
   2  -8   9   24.66    1.28
   3  -8   9    4.49    0.31
   3  -8   9    3.22    0.45
   4  -8   9    0.66    0.28
   4  -8   9    1.41    0.22
   5  -8   9    4.95    0.51
   6  -8   9   -0.33    0.31
   7  -8   9    7.91    0.77
  -8  -7   9   10.61    0.65
  -7  -7   9    0.20    0.19
  -6  -7   9   30.91    1.45
  -5  -7   9    4.88    0.45
  -4  -7   9   85.52    3.68
  -3  -7   9    8.92    0.57
  -2  -7   9   81.16    3.50
  -1  -7   9   87.02    3.75
   0  -7   9   21.88    1.10
   1  -7   9    4.11    0.27
   1  -7   9    4.84    0.46
   2  -7   9   91.92    3.16
   2  -7   9   91.90    3.96
   2  -7   9   90.30    3.11
   3  -7   9    8.38    0.40
   3  -7   9    7.69    0.60
   3  -7   9    8.46    0.41
   4  -7   9   55.04    1.91
   4  -7   9   52.27    2.43
   5  -7   9   60.62    2.74
   6  -7   9    6.61    0.66
   7  -7   9   13.91    0.98
   8  -7   9    1.24    0.42
  -8  -6   9    0.97    0.22
  -7  -6   9    0.49    0.20
  -6  -6   9   10.59    0.62
  -5  -6   9   19.63    0.98
   4   6  -9   11.70    0.63
  -4  -6   9   14.94    0.72
  -3  -6   9   29.24    1.36
  -2  -6   9    7.26    0.49
  -1  -6   9    3.21    0.36
   0  -6   9   53.56    2.37
   1  -6   9    8.03    0.54
   2  -6   9   65.63    2.31
   2  -6   9   66.70    2.24
   2  -6   9   65.10    2.89
   3  -6   9   82.01    2.91
   3  -6   9   82.95    3.63
   3  -6   9   85.80    2.86
   4  -6   9   64.80    2.87
   5  -6   9   20.96    1.07
   5  -6   9   18.89    1.09
   6  -6   9   41.58    1.90
   7  -6   9    6.77    0.67
   8  -6   9   11.92    0.89
  -8  -5   9    7.42    0.50
  -7  -5   9    0.50    0.20
  -6  -5   9    3.91    0.36
  -5  -5   9   16.94    0.85
   4   5  -9   29.40    1.37
  -4  -5   9   30.62    1.38
  -3  -5   9   30.39    1.39
  -2  -5   9   70.04    3.12
  -2  -5   9   75.56    2.52
  -1  -5   9   35.66    1.66
  -1  -5   9   38.28    1.30
   0  -5   9   22.94    1.11
   1  -5   9   56.82    2.50
   2  -5   9    6.05    0.45
   2  -5   9    6.54    0.33
   3  -5   9   96.01    4.06
   3  -5   9   92.83    3.28
   4  -5   9   29.58    1.41
   5  -5   9   33.16    1.51
   5  -5   9   30.37    1.47
   6  -5   9   19.12    1.07
   7  -5   9   21.27    1.17
   8  -5   9    1.02    0.38
  -9  -4   9   30.09    1.42
  -8  -4   9    0.09    0.19
  -7  -4   9   45.56    2.02
  -6  -4   9    0.30    0.17
  -5  -4   9   26.15    1.21
   4   4  -9    1.48    0.25
  -4  -4   9    1.14    0.19
  -3  -4   9   86.70    3.69
  -2  -4   9   21.97    1.04
  -2  -4   9   21.65    0.83
  -1  -4   9  283.23   12.29
  -1  -4   9  308.94    9.90
   0  -4   9   17.54    0.87
   1  -4   9  148.34    6.24
   2  -4   9   31.09    1.15
   2  -4   9   30.92    1.43
   3  -4   9   10.21    0.47
   3  -4   9   10.20    0.60
   4  -4   9   16.18    0.87
   4  -4   9   17.51    0.87
   5  -4   9   23.83    1.18
   5  -4   9   24.96    1.18
   6  -4   9   27.57    1.35
   7  -4   9   11.53    0.79
   8  -4   9    0.81    0.35
  -8  -3   9   19.05    0.96
  -7  -3   9    0.85    0.20
  -6  -3   9   41.18    1.83
  -5  -3   9    2.16    0.25
   4   3  -9   19.19    0.97
  -4  -3   9   19.66    0.93
   3   3  -9   61.66    2.80
  -3  -3   9   64.00    2.71
  -2  -3   9   64.91    2.21
  -2  -3   9   62.05    2.73
  -1  -3   9  136.36    5.83
  -1  -3   9  141.67    4.68
   0  -3   9  471.54   19.49
   1  -3   9    0.74    0.15
   2  -3   9   55.07    2.41
   2  -3   9   55.90    1.98
   3  -3   9    0.38    0.14
   3  -3   9    0.04    0.15
  -4   3  -9   15.63    0.66
   4  -3   9   15.98    0.80
   4  -3   9   15.57    0.80
   4  -3   9   15.25    0.68
   5  -3   9   40.84    1.81
   5  -3   9   40.16    1.75
   6  -3   9   33.92    1.56
   7  -3   9   40.29    1.84
   8  -3   9    8.02    0.69
  -8  -2   9    2.87    0.34
  -7  -2   9   -0.22    0.15
  -6  -2   9    0.41    0.18
  -5  -2   9    2.40    0.26
   4   2  -9   15.02    0.82
  -4  -2   9   15.57    0.76
   3   2  -9   34.61    1.68
  -3  -2   9   35.41    1.56
  -2  -2   9  240.35    7.81
  -2  -2   9  223.96    9.64
  -1  -2   9    9.04    0.50
   0  -2   9  198.60    8.27
   1  -2   9    0.47    0.13
  -2   2  -9    1.82    0.13
   2  -2   9    1.65    0.19
   2  -2   9    1.40    0.22
  -3   2  -9   37.49    1.35
   3  -2   9   38.77    1.70
   3  -2   9   37.84    1.57
   3  -2   9   39.23    1.42
   4  -2   9   51.49    1.91
   4  -2   9   52.65    2.28
   4  -2   9   53.12    2.12
   5  -2   9   35.44    1.55
   5  -2   9   34.14    1.51
   6  -2   9  115.31    4.50
   7  -2   9    4.52    0.56
   8  -2   9   15.15    0.93
   9  -2   9    0.28    0.35
   9   1  -9    1.78    0.44
   8   1  -9   17.34    0.99
   7   1  -9    2.67    0.40
  -7  -1   9    3.16    0.34
   6   1  -9   16.60    0.88
  -6  -1   9   17.20    0.85
   5   1  -9   22.08    0.99
  -5  -1   9   20.15    1.00
   4   1  -9   10.47    0.53
   4   1  -9   11.31    0.67
  -4  -1   9   11.51    0.59
   3   1  -9   25.91    1.38
   3   1  -9   26.64    1.04
  -3  -1   9   29.85    1.11
  -3  -1   9   27.34    1.25
   2   1  -9  132.92    4.54
  -2  -1   9  138.04    4.97
  -2  -1   9  130.81    5.61
   1   1  -9    6.87    0.31
  -1  -1   9    7.05    0.41
   0   1  -9   77.89    2.66
   0  -1   9   79.80    3.35
   1  -1   9   61.58    2.64
   2  -1   9   67.04    2.86
   2  -1   9   66.92    2.37
  -3   1  -9   93.39    3.14
   3  -1   9   90.17    3.88
   3  -1   9   90.78    3.51
   3  -1   9   93.17    3.23
   4  -1   9    2.61    0.27
   4  -1   9    2.54    0.27
   4  -1   9    3.12    0.32
   5  -1   9    6.17    0.37
   5  -1   9    5.17    0.45
   6  -1   9   13.88    0.79
   7  -1   9   26.49    1.29
   8  -1   9   14.16    0.88
   9  -1   9   19.15    1.15
   9   0  -9   25.98    1.38
   8   0  -9    0.09    0.27
   7   0  -9   35.14    1.58
   6   0  -9    0.06    0.23
  -6   0   9    0.10    0.18
   5   0  -9   94.87    3.90
   5   0  -9   90.24    3.53
   5   0  -9   92.79    3.23
  -5   0   9   87.58    3.88
   4   0  -9    0.93    0.21
   4   0  -9    0.08    0.15
  -4   0   9    0.08    0.12
   3   0  -9  223.90    7.58
   3   0  -9  208.02    9.48
  -3   0   9  220.96    9.32
  -3   0   9  243.80    8.29
   2   0  -9    0.31    0.18
   2   0  -9   -0.05    0.11
  -2   0   9    0.18    0.07
  -2   0   9    0.08    0.10
   1   0  -9  241.59    8.08
  -1   0   9  239.44    9.98
   1   0   9    3.92    0.27
   2   0   9    0.20    0.10
   2   0   9    0.09    0.10
   3   0   9  211.87    7.25
   3   0   9  210.08    7.86
   3   0   9  211.96    8.77
   4   0   9   -0.26    0.14
   4   0   9    0.15    0.11
   4   0   9   -0.27    0.13
   6   0   9   -0.23    0.25
   7   0   9   16.72    0.92
   8   0   9    0.44    0.29
   9   0   9    9.29    0.77
   9  -1  -9    1.79    0.42
   8  -1  -9   17.57    0.98
   7  -1  -9    2.77    0.39
   7  -1  -9    3.71    0.42
   6  -1  -9   20.50    0.92
   6  -1  -9   18.81    0.89
   6  -1  -9   18.28    0.95
   5  -1  -9   21.01    0.93
   5  -1  -9   19.62    0.95
   5  -1  -9   21.38    1.04
  -5   1   9   21.57    1.01
   4  -1  -9   10.66    0.69
   4  -1  -9   10.09    0.53
   4  -1  -9   11.11    0.56
  -4   1   9   10.75    0.58
   3  -1  -9   26.78    1.43
   3  -1  -9   28.69    1.09
  -3   1   9   25.97    1.25
  -3   1   9   29.01    1.09
   2  -1  -9  125.59    5.69
   2  -1  -9  129.78    4.50
  -2   1   9  142.79    4.86
  -2   1   9  127.87    5.51
  -1   1   9    7.38    0.30
   0   1   9   77.56    3.33
   0   1   9   79.49    2.91
   1   1   9   62.30    2.28
   1   1   9   58.95    2.59
   2   1   9   66.96    2.81
   2   1   9   66.44    2.36
   2   1   9   65.21    2.51
  -3  -1  -9   87.93    3.80
   3   1   9   90.36    3.15
   3   1   9   87.90    3.39
   3   1   9   91.06    3.76
  -4  -1  -9    3.08    0.32
   4   1   9    2.74    0.30
   4   1   9    2.96    0.30
   4   1   9    3.93    0.26
   5   1   9    4.86    0.41
   6   1   9   14.25    0.82
   7   1   9   26.58    1.27
   8   1   9   15.24    0.92
   9   1   9   16.70    1.01
   9  -2  -9   -0.13    0.33
   8  -2  -9    2.49    0.40
   7  -2  -9   -0.42    0.25
   7  -2  -9   -0.24    0.22
   6  -2  -9    0.35    0.17
   6  -2  -9    0.40    0.24
   6  -2  -9    1.00    0.30
   5  -2  -9    2.91    0.33
   5  -2  -9    2.34    0.30
   5  -2  -9    2.16    0.34
   4  -2  -9   15.24    0.71
   4  -2  -9   15.37    0.89
   4  -2  -9   14.34    0.69
  -4   2   9   14.13    0.75
  -4   2   9   15.22    0.67
   3  -2  -9   34.00    1.38
   3  -2  -9   36.90    1.37
   3  -2  -9   34.29    1.77
  -3   2   9   37.45    1.37
  -3   2   9   33.22    1.57
   2  -2  -9  207.08    9.12
  -2   2   9  220.68    8.91
   1  -2  -9    8.73    0.63
  -1   2   9    8.30    0.47
   0   2   9  205.79    7.36
   0   2   9  195.23    8.34
   1   2   9    1.24    0.17
   1   2   9    0.65    0.09
   1   2   9    0.69    0.12
  -2  -2  -9    1.24    0.20
   2   2   9    1.25    0.18
   2   2   9    1.22    0.16
   2   2   9    1.36    0.18
  -3  -2  -9   37.80    1.71
   3   2   9   39.19    1.45
   3   2   9   38.32    1.52
  -4  -2  -9   52.26    2.29
   4   2   9   52.47    2.07
   4   2   9   51.78    1.93
   5   2   9   36.03    1.53
   6   2   9  111.35    4.31
   7   2   9    3.34    0.50
   8   2   9   14.79    0.87
   9   2   9    0.41    0.35
   9  -3  -9    1.15    0.41
   8  -3  -9   22.08    1.09
   8  -3  -9   20.06    1.12
   7  -3  -9    0.81    0.34
   7  -3  -9    0.39    0.27
   6  -3  -9   41.51    1.65
   6  -3  -9   37.21    1.69
   6  -3  -9   42.58    1.86
   5  -3  -9    2.31    0.32
   5  -3  -9    2.09    0.26
   5  -3  -9    2.56    0.34
   4  -3  -9   18.96    1.08
   4  -3  -9   17.54    0.82
   4  -3  -9   19.78    0.88
   3  -3  -9   62.23    2.21
   3  -3  -9   59.00    2.27
   3  -3  -9   57.83    2.79
   2  -3  -9   59.80    2.83
  -2   3   9   59.85    2.59
   1  -3  -9  128.04    5.63
  -1   3   9  130.30    5.43
   0   3   9  489.66   20.31
   1   3   9    1.40    0.13
   1   3   9    0.83    0.16
  -2  -3  -9   52.49    2.10
  -2  -3  -9   53.47    2.35
   2   3   9   54.86    1.96
   2   3   9   55.36    2.06
  -3  -3  -9    0.24    0.13
   3   3   9   -0.05    0.13
   3   3   9    0.31    0.15
  -4  -3  -9   14.91    0.77
   4   3   9   14.76    0.72
   4   3   9   15.36    0.70
   5   3   9   40.85    1.70
   6   3   9   32.90    1.47
   7   3   9   38.51    1.69
   8   3   9    7.80    0.63
   9  -4  -9   32.78    1.64
   9  -4  -9   34.35    1.57
   8  -4  -9    0.13    0.29
   8  -4  -9    0.73    0.35
   7  -4  -9   44.65    1.96
   7  -4  -9   47.00    1.88
   6  -4  -9    0.15    0.28
   6  -4  -9    0.01    0.21
   6  -4  -9   -0.40    0.19
   5  -4  -9   25.82    1.34
   5  -4  -9   26.56    1.15
   5  -4  -9   24.47    1.12
   4  -4  -9    1.00    0.17
   4  -4  -9    0.67    0.26
   4  -4  -9    1.34    0.28
   3  -4  -9   83.40    3.11
   3  -4  -9   81.79    3.77
   2  -4  -9   21.72    1.28
   2  -4  -9   21.21    0.83
   1  -4  -9  264.31   11.24
   0  -4  -9   18.00    1.07
  -1  -4  -9  141.46    5.29
   1   4   9  143.46    4.92
  -2  -4  -9   29.13    1.22
   2   4   9   31.29    1.18
   2   4   9   28.99    1.15
  -3  -4  -9   10.28    0.58
   3   4   9   10.00    0.51
   3   4   9    9.29    0.51
  -4  -4  -9   15.98    0.81
   4   4   9   15.44    0.73
   4   4   9   14.73    0.71
   5   4   9   22.89    1.06
   6   4   9   25.98    1.21
   7   4   9   11.25    0.74
   8   4   9    0.71    0.30
   9  -5  -9   -0.14    0.37
   9  -5  -9   -0.16    0.34
   8  -5  -9    7.84    0.67
   8  -5  -9    7.82    0.65
   7  -5  -9    0.47    0.27
   7  -5  -9    0.62    0.34
   6  -5  -9    3.18    0.46
   6  -5  -9    3.29    0.44
   6  -5  -9    3.64    0.48
   5  -5  -9   15.30    0.78
   5  -5  -9   16.01    0.85
   5  -5  -9   15.54    0.98
   4  -5  -9   30.10    1.58
   4  -5  -9   27.44    1.21
   4  -5  -9   30.30    1.28
   3  -5  -9   28.92    1.58
   3  -5  -9   28.21    1.14
   2  -5  -9   65.42    2.53
   2  -5  -9   70.52    3.23
   1  -5  -9   39.21    2.03
   0  -5  -9   22.51    0.86
   0  -5  -9   21.58    1.27
  -1  -5  -9   55.53    2.61
  -1  -5  -9   55.29    2.12
   1   5   9   55.78    2.00
  -2  -5  -9    6.69    0.41
   2   5   9    6.18    0.37
  -3  -5  -9   92.05    3.89
   3   5   9   86.85    3.22
   3   5   9   92.77    3.43
  -4  -5  -9   29.15    1.37
   4   5   9   28.87    1.23
   4   5   9   28.95    1.19
   5   5   9   30.55    1.33
   6   5   9   16.95    0.88
   7   5   9   21.07    1.07
   8   5   9    0.86    0.31
   9  -6  -9    0.05    0.35
   9  -6  -9    0.85    0.46
   8  -6  -9    0.97    0.35
   8  -6  -9    1.02    0.40
   7  -6  -9    0.68    0.36
   7  -6  -9    0.35    0.26
   6  -6  -9   11.01    0.76
   6  -6  -9    9.62    0.64
   6  -6  -9   10.25    0.75
   5  -6  -9   18.77    1.16
   5  -6  -9   21.08    1.05
   5  -6  -9   18.42    0.93
   4  -6  -9   13.68    0.97
   4  -6  -9   15.20    0.86
   4  -6  -9   13.79    0.70
   3  -6  -9   26.95    1.11
   3  -6  -9   27.35    1.54
   2  -6  -9    6.46    0.70
   2  -6  -9    6.78    0.35
   1  -6  -9    3.25    0.54
   0  -6  -9   51.58    1.95
   0  -6  -9   51.19    2.54
  -1  -6  -9    8.16    0.43
  -1  -6  -9    7.49    0.69
   1   6   9    7.78    0.42
  -2  -6  -9   62.07    2.89
   2   6   9   62.08    2.25
   3   6   9   77.61    2.80
   5   6   9   19.40    0.93
   6   6   9   41.81    1.78
   7   6   9    7.18    0.60
   8   6   9   11.12    0.74
   8  -7  -9   10.56    0.80
   8  -7  -9   11.49    0.87
   7  -7  -9    0.14    0.34
   7  -7  -9    0.03    0.24
   6  -7  -9   27.02    1.32
   6  -7  -9   30.57    1.53
   6  -7  -9   28.79    1.37
   5  -7  -9    5.67    0.60
   5  -7  -9    5.18    0.46
   5  -7  -9    3.94    0.64
   4  -7  -9   76.56    3.01
   4  -7  -9   78.84    3.62
   3  -7  -9    8.18    0.47
   3  -7  -9    7.63    0.82
   2  -7  -9   82.71    3.89
   1  -7  -9   87.05    4.07
   0  -7  -9   21.88    0.91
   0  -7  -9   22.55    1.37
   0   7   9   22.30    0.89
  -1  -7  -9    3.79    0.59
  -1  -7  -9    4.33    0.36
   1   7   9    4.66    0.33
  -2  -7  -9   82.53    3.86
   2   7   9   86.08    3.01
  -3  -7  -9    7.79    0.70
   3   7   9    8.24    0.48
  -4  -7  -9   50.90    2.43
   8  -8  -9    7.49    0.72
   8  -8  -9    7.05    0.79
   7  -8  -9   17.71    1.05
   7  -8  -9   17.90    0.99
   6  -8  -9    5.03    0.56
   6  -8  -9    4.98    0.58
   6  -8  -9    4.75    0.49
   5  -8  -9   26.67    1.22
   5  -8  -9   27.38    1.52
   5  -8  -9   25.94    1.31
   4  -8  -9    1.47    0.46
   4  -8  -9    2.17    0.28
   3  -8  -9    9.10    0.52
   3  -8  -9    8.34    0.83
   2  -8  -9    3.77    0.63
   1  -8  -9  113.78    5.19
   0  -8  -9    6.81    0.75
   0  -8  -9    6.74    0.40
   0   8   9    7.26    0.40
  -1  -8  -9  142.01    6.38
   1   8   9  145.36    4.99
  -2  -8  -9   24.84    1.48
   2   8   9   24.51    1.01
  -3  -8  -9    3.99    0.55
   3   8   9    3.62    0.34
  -4  -8  -9    1.15    0.34
  -5  -8  -9    4.84    0.58
  -6  -8  -9    0.19    0.26
  -7  -8  -9    7.44    0.69
   8  -9  -9   12.38    0.95
   7  -9  -9    0.88    0.48
   7  -9  -9    0.77    0.33
   6  -9  -9    0.29    0.32
   6  -9  -9    0.14    0.25
   6  -9  -9    0.18    0.36
   5  -9  -9    1.40    0.45
   5  -9  -9    1.38    0.28
   5  -9  -9    1.00    0.41
   4  -9  -9    0.04    0.33
   4  -9  -9    0.51    0.22
   3  -9  -9   13.97    1.08
   2  -9  -9   28.20    1.70
   1  -9  -9   40.19    2.16
  -1   9   9   38.51    1.45
   0  -9  -9   15.42    1.11
   0   9   9   14.81    0.66
  -1  -9  -9   10.58    0.92
   1   9   9   10.65    0.54
  -2  -9  -9    0.42    0.32
   2   9   9    0.60    0.21
  -3  -9  -9   16.10    1.09
   3   9   9   14.78    0.75
  -4  -9  -9    0.12    0.28
  -5  -9  -9   15.18    1.04
  -6  -9  -9    1.19    0.34
  -7  -9  -9    9.47    0.77
   7 -10  -9    0.10    0.46
   6 -10  -9    0.29    0.29
   6 -10  -9    0.08    0.40
   6 -10  -9   -0.15    0.31
   5 -10  -9    4.77    0.51
   5 -10  -9    6.14    0.70
   5 -10  -9    4.28    0.67
   4 -10  -9   12.54    1.05
   4 -10  -9   13.56    0.75
   3 -10  -9    3.17    0.56
   2 -10  -9    2.67    0.55
   1 -10  -9    4.98    0.77
  -1  10   9    5.72    0.36
   0 -10  -9    9.60    0.89
   0  10   9    8.75    0.48
  -1 -10  -9    0.63    0.37
   1  10   9    0.45    0.20
  -2 -10  -9   45.95    2.45
   2  10   9   49.12    1.81
  -3 -10  -9    7.48    0.77
  -4 -10  -9   10.30    0.90
  -5 -10  -9    1.55    0.42
  -6 -10  -9    8.97    0.77
   7 -11  -9    1.09    0.52
   6 -11  -9    7.34    0.83
   6 -11  -9    8.41    0.86
   5 -11  -9   -0.17    0.38
   5 -11  -9    0.81    0.45
   5 -11  -9    0.23    0.29
   4 -11  -9   29.51    1.82
   4 -11  -9   32.08    1.41
   3 -11  -9    0.81    0.44
   2 -11  -9   33.97    1.96
  -2  11   9   32.02    1.23
   1 -11  -9   -0.21    0.37
  -1  11   9    0.59    0.17
   0 -11  -9    0.64    0.38
   0  11   9    0.03    0.17
  -1 -11  -9    8.94    0.90
   1  11   9    9.36    0.52
  -2 -11  -9   16.40    1.22
   2  11   9   16.60    0.78
  -3 -11  -9    1.90    0.45
  -4 -11  -9   27.65    1.63
  -5 -11  -9    2.34    0.46
  -6 -11  -9    1.88    0.39
   6 -12  -9    2.02    0.57
   6 -12  -9    1.65    0.50
   5 -12  -9   15.81    1.23
   4 -12  -9    3.35    0.64
   3 -12  -9   16.37    1.26
   2 -12  -9    0.02    0.39
  -2  12   9    0.47    0.17
   1 -12  -9    8.22    0.89
  -1  12   9    7.83    0.43
   0 -12  -9    2.85    0.56
   0  12   9    2.47    0.28
  -1 -12  -9    2.85    0.56
   1  12   9    3.67    0.35
  -2 -12  -9   15.53    1.15
  -3 -12  -9   12.76    1.02
  -4 -12  -9    2.56    0.50
  -5 -12  -9    4.01    0.61
   5 -13  -9    2.72    0.62
   4 -13  -9    0.88    0.51
   3 -13  -9    0.22    0.43
   2 -13  -9    1.67    0.53
   1 -13  -9    4.67    0.79
   0 -13  -9    9.67    0.94
  -1 -13  -9    2.63    0.54
  -2 -13  -9    0.93    0.42
  -3 -13  -9    7.01    0.75
  -4 -13  -9    2.02    0.45
  -5 -13  -9    4.04    0.60
   4 -14  -9    1.29    0.53
   3 -14  -9    0.37    0.48
   2 -14  -9    7.58    0.94
   1 -14  -9    0.16    0.41
   0 -14  -9    1.69    0.49
  -1 -14  -9    6.85    0.85
  -2 -14  -9    0.68    0.40
  -3 -14  -9    1.05    0.41
  -4 -14  -9    2.66    0.52
   3 -15  -9    0.54    0.47
   2 -15  -9    3.39    0.69
   1 -15  -9    0.14    0.45
   0 -15  -9    2.15    0.56
  -1 -15  -9    0.92    0.46
  -2 -15  -9    5.12    0.71
  -3 -15  10   -0.25    0.29
  -2 -15  10    0.24    0.32
  -1 -15  10   -0.02    0.31
   0 -15  10    0.69    0.36
   1 -15  10    5.51    0.67
   2 -15  10    2.06    0.47
  -4 -14  10    1.76    0.39
  -3 -14  10    2.27    0.42
  -2 -14  10    3.83    0.56
  -1 -14  10    4.60    0.57
   0 -14  10    1.67    0.39
   1 -14  10    9.20    0.79
   2 -14  10    2.75    0.50
   3 -14  10    1.52    0.42
  -5 -13  10    0.06    0.29
  -4 -13  10   15.68    0.99
  -3 -13  10   -0.26    0.23
  -2 -13  10    1.09    0.32
  -1 -13  10    1.40    0.35
   0 -13  10    2.42    0.42
   1 -13  10   -0.07    0.29
   2 -13  10   31.86    1.70
   3 -13  10    0.09    0.33
   4 -13  10    9.26    0.81
  -6 -12  10    2.78    0.42
  -5 -12  10    7.17    0.63
  -4 -12  10   10.14    0.75
  -3 -12  10    1.16    0.30
  -2 -12  10   14.41    0.89
  -1 -12  10    1.19    0.31
   0 -12  10    1.75    0.35
   1 -12  10   12.08    0.86
   2 -12  10    1.06    0.35
   3 -12  10    4.50    0.58
   4 -12  10    4.67    0.60
   5 -12  10    3.73    0.57
  -6 -11  10    0.58    0.28
  -5 -11  10   23.39    1.24
  -4 -11  10    5.31    0.54
  -3 -11  10    1.88    0.33
  -2 -11  10    0.43    0.27
  -1 -11  10    0.49    0.27
   0 -11  10   -0.24    0.25
   1 -11  10   22.22    1.23
   2 -11  10    3.29    0.52
   3 -11  10    5.58    0.59
   4 -11  10   13.02    0.93
   5 -11  10    0.56    0.35
  -7 -10  10    8.17    0.64
  -6 -10  10    8.29    0.63
  -5 -10  10    2.74    0.40
  -4 -10  10    0.58    0.25
  -3 -10  10    9.76    0.65
  -2 -10  10    0.59    0.26
  -1 -10  10   61.33    2.78
   0 -10  10    5.11    0.51
   1 -10  10   36.56    1.28
   1 -10  10   34.96    1.76
   2 -10  10   12.99    0.59
   2 -10  10   11.35    0.82
   3 -10  10   14.40    0.91
   4 -10  10    5.47    0.61
   5 -10  10   26.67    1.43
   6 -10  10   -0.07    0.38
  -7  -9  10    1.81    0.32
  -6  -9  10    2.36    0.36
  -5  -9  10    1.33    0.27
  -4  -9  10   28.99    1.42
  -3  -9  10   -0.09    0.19
  -2  -9  10   33.38    1.60
  -1  -9  10    8.60    0.62
   0  -9  10   33.08    1.60
   1  -9  10   15.39    0.93
   1  -9  10   17.17    0.65
   2  -9  10   77.40    2.64
   2  -9  10   77.12    3.41
   2  -9  10   74.20    2.64
   3  -9  10    3.78    0.31
   3  -9  10    4.03    0.47
   4  -9  10   35.03    1.74
   5  -9  10    4.22    0.52
   6  -9  10    8.38    0.77
   7  -9  10    1.67    0.48
  -8  -8  10   20.48    1.06
  -7  -8  10    5.74    0.48
  -6  -8  10    7.20    0.54
  -5  -8  10   18.80    0.99
  -4  -8  10    8.14    0.57
  -3  -8  10    0.73    0.24
  -2  -8  10   69.12    3.05
  -1  -8  10    2.01    0.35
   0  -8  10   11.08    0.68
   1  -8  10   29.59    1.48
   1  -8  10   30.95    1.12
   2  -8  10    0.77    0.15
   2  -8  10    0.87    0.15
   2  -8  10    0.49    0.25
   3  -8  10   47.50    2.22
   3  -8  10   49.29    1.69
   3  -8  10   46.85    1.71
   4  -8  10   -0.14    0.23
   5  -8  10    0.25    0.27
   6  -8  10    0.05    0.34
   7  -8  10    2.59    0.50
  -8  -7  10    0.15    0.22
  -7  -7  10    4.09    0.40
  -6  -7  10    1.66    0.27
  -5  -7  10   41.02    1.87
  -4  -7  10   15.59    0.85
  -3  -7  10   62.83    2.76
  -2  -7  10   48.75    2.19
  -1  -7  10   23.14    1.15
   0  -7  10    3.66    0.38
   1  -7  10   13.68    0.79
   2  -7  10   15.62    0.58
   2  -7  10   14.76    0.87
   2  -7  10   15.55    0.63
   3  -7  10    1.70    0.22
   3  -7  10    1.01    0.28
   4  -7  10   14.94    0.88
   5  -7  10    6.34    0.59
   6  -7  10    9.45    0.76
   7  -7  10    1.46    0.41
  -8  -6  10    0.81    0.23
  -7  -6  10    8.28    0.55
  -6  -6  10    8.39    0.55
  -5  -6  10   57.12    2.52
   4   6 -10   18.18    0.97
  -4  -6  10   19.35    0.96
  -3  -6  10   44.52    1.99
  -2  -6  10    1.34    0.23
  -1  -6  10  137.19    5.93
  -1  -6  10  143.41    4.74
   0  -6  10    0.28    0.18
   1  -6  10   85.18    3.69
   2  -6  10   12.29    0.54
   2  -6  10   12.26    0.75
   3  -6  10   98.86    4.27
   3  -6  10   99.05    3.44
   4  -6  10   -0.05    0.25
   5  -6  10   56.97    2.51
   5  -6  10   61.99    2.68
   6  -6  10    0.51    0.33
   7  -6  10   20.87    1.19
   8  -6  10    1.11    0.41
  -8  -5  10    5.81    0.46
  -7  -5  10    1.34    0.24
  -6  -5  10   20.69    1.03
  -5  -5  10   13.30    0.72
   4   5 -10   16.52    0.90
  -4  -5  10   17.72    0.87
  -3  -5  10   44.32    1.97
  -2  -5  10  117.04    5.12
  -2  -5  10  125.08    4.13
  -1  -5  10   32.94    1.55
  -1  -5  10   34.95    1.20
   0  -5  10  137.12    5.80
   1  -5  10   13.90    0.75
   2  -5  10  105.04    4.53
   2  -5  10  106.62    3.67
   3  -5  10    1.37    0.19
   3  -5  10    1.28    0.26
   4  -5  10   47.26    1.76
   4  -5  10   49.27    2.19
   5  -5  10    0.89    0.25
   5  -5  10    0.14    0.32
   6  -5  10   59.81    2.54
   7  -5  10   11.85    0.83
   8  -5  10   11.62    0.89
  -9  -4  10    5.75    0.51
  -8  -4  10   16.65    0.87
  -7  -4  10    0.77    0.21
  -6  -4  10   33.56    1.54
  -5  -4  10    1.28    0.21
   4   4 -10    9.70    0.63
  -4  -4  10   10.38    0.57
  -3  -4  10    5.34    0.41
  -2  -4  10   80.04    3.55
  -2  -4  10   86.04    2.86
  -1  -4  10   12.00    0.67
  -1  -4  10   12.34    0.49
   0  -4  10   97.91    4.17
   1  -4  10   38.07    1.72
   2  -4  10   38.27    1.38
   2  -4  10   36.78    1.70
   3  -4  10   33.46    1.25
   3  -4  10   32.64    1.53
   4  -4  10    1.61    0.23
   4  -4  10    2.00    0.32
   4  -4  10    1.22    0.25
   5  -4  10   11.57    0.67
   5  -4  10   10.33    0.71
   6  -4  10    1.09    0.35
   7  -4  10    0.47    0.31
   8  -4  10    2.12    0.43
  -8  -3  10    3.60    0.38
  -7  -3  10   22.15    1.08
  -6  -3  10    1.28    0.22
  -5  -3  10   -0.03    0.14
   4   3 -10   30.34    1.49
  -4  -3  10   31.48    1.41
   3   3 -10   51.18    2.34
  -3  -3  10   50.61    2.23
  -2  -3  10  130.60    4.31
  -2  -3  10  122.55    5.33
  -1  -3  10   95.56    4.06
   0  -3  10   55.60    2.43
   1  -3  10   34.39    1.56
   2  -3  10    6.62    0.36
   2  -3  10    6.57    0.44
   3  -3  10   14.20    0.76
   3  -3  10   14.78    0.64
   4  -3  10   41.22    1.89
   4  -3  10   42.56    1.58
   4  -3  10   42.94    1.78
   5  -3  10    1.37    0.24
   5  -3  10    0.98    0.31
   6  -3  10   56.58    2.38
   7  -3  10    0.44    0.32
   8  -3  10   12.53    0.88
  -8  -2  10    1.38    0.25
  -7  -2  10    0.51    0.19
  -6  -2  10    4.42    0.37
   5   2 -10   27.80    1.25
  -5  -2  10   26.92    1.27
   4   2 -10   21.83    1.15
  -4  -2  10   22.65    1.06
   3   2 -10  193.78    8.36
  -3  -2  10  200.75    8.23
  -2  -2  10    2.67    0.28
  -1  -2  10  136.76    5.74
   0  -2  10    2.80    0.29
   1  -2  10   57.67    2.50
  -2   2 -10    3.61    0.18
   2  -2  10    4.34    0.31
   2  -2  10    4.14    0.27
  -3   2 -10  190.95    6.45
   3  -2  10  190.78    8.01
   3  -2  10  192.99    7.19
   3  -2  10  193.05    6.60
  -4   2 -10    7.88    0.40
   4  -2  10    6.68    0.47
   4  -2  10    7.51    0.52
   4  -2  10    7.19    0.42
   5  -2  10  192.89    7.85
   5  -2  10  183.53    7.12
   6  -2  10    1.52    0.33
   7  -2  10   49.41    2.14
   8  -2  10    1.76    0.39
  -7  -1  10   11.99    0.68
  -6  -1  10   35.22    1.60
   5   1 -10    5.13    0.40
  -5  -1  10    4.25    0.36
   4   1 -10   43.25    1.60
   4   1 -10   42.34    2.02
  -4  -1  10   43.36    1.90
   3   1 -10   17.50    1.01
   3   1 -10   16.84    0.71
  -3  -1  10   16.95    0.85
  -3  -1  10   17.54    0.74
   2   1 -10   98.38    3.41
  -2  -1  10   96.84    4.22
  -2  -1  10  104.08    3.73
   1   1 -10  151.21    5.14
  -1  -1  10  154.39    6.40
   0   1 -10  132.21    4.45
   0  -1  10  132.73    5.56
   1  -1  10   22.22    1.04
   2  -1  10   48.38    1.89
   2  -1  10   48.38    1.76
   2  -1  10   48.07    2.10
  -3   1 -10    5.77    0.32
   3  -1  10    7.30    0.42
   3  -1  10    6.28    0.38
   3  -1  10    4.92    0.39
   4  -1  10   66.61    2.48
   4  -1  10   69.80    2.95
   4  -1  10   70.53    2.72
   5  -1  10   32.13    1.40
   5  -1  10   29.96    1.36
   6  -1  10   67.80    2.74
   7  -1  10    0.31    0.28
   8  -1  10    3.57    0.49
   9   0 -10   -0.51    0.30
   8   0 -10    5.39    0.55
   7   0 -10   -0.21    0.22
   6   0 -10   47.22    1.98
   6   0 -10   47.79    1.83
  -6   0  10   47.28    2.11
   5   0 -10    0.25    0.20
   5   0 -10    0.13    0.16
  -5   0  10    0.09    0.14
   4   0 -10  101.03    4.54
   4   0 -10  106.42    3.63
  -4   0  10  104.80    4.41
   3   0 -10    0.08    0.16
   3   0 -10   -0.09    0.19
  -3   0  10    0.14    0.13
  -3   0  10    0.23    0.10
   2   0 -10  126.33    5.49
   2   0 -10  124.53    4.33
  -2   0  10  122.02    5.32
  -2   0  10  134.25    4.70
   1   0 -10    0.62    0.13
   0   0  10  172.07    7.18
   1   0  10    0.01    0.09
   2   0  10   31.51    1.39
   2   0  10   31.00    1.18
   2   0  10   30.62    1.25
   3   0  10    0.32    0.16
   3   0  10    0.09    0.12
   3   0  10    0.31    0.14
   4   0  10    7.10    0.42
   4   0  10    7.27    0.43
   4   0  10    6.43    0.45
   5   0  10    1.48    0.23
   5   0  10    0.16    0.23
   6   0  10    9.73    0.67
   7   0  10   -0.03    0.24
   8   0  10    0.36    0.29
   9  -1 -10   11.58    0.86
   8  -1 -10    4.50    0.50
   7  -1 -10   11.60    0.73
   7  -1 -10   11.97    0.69
   6  -1 -10   36.37    1.55
   6  -1 -10   36.25    1.45
  -6   1  10   34.59    1.64
   5  -1 -10    5.53    0.47
   5  -1 -10    4.69    0.41
   5  -1 -10    4.83    0.40
  -5   1  10    5.25    0.38
   4  -1 -10   44.76    1.62
   4  -1 -10   41.28    2.03
  -4   1  10   41.76    1.89
   3  -1 -10   16.25    1.00
   3  -1 -10   15.37    0.70
  -3   1  10   16.58    0.67
  -3   1  10   15.62    0.79
   2  -1 -10   92.29    4.29
   2  -1 -10   96.64    3.37
  -2   1  10  105.15    3.59
  -2   1  10   93.67    4.10
  -1   1  10  151.88    6.53
  -1   1  10  160.69    5.74
   0   1  10  129.36    5.55
   0   1  10  135.68    4.88
   1   1  10   23.16    0.92
   1   1  10   23.14    1.06
   2   1  10   48.08    1.87
   2   1  10   49.36    2.11
   2   1  10   48.55    1.78
   3   1  10    5.74    0.37
   3   1  10    5.46    0.37
   3   1  10    5.38    0.37
   4   1  10   70.48    2.54
   4   1  10   67.17    2.72
   4   1  10   72.47    2.97
   5   1  10   30.05    1.33
   6   1  10   70.74    2.84
   7   1  10    0.18    0.26
   8   1  10    3.90    0.53
   9  -2 -10   10.59    0.83
   8  -2 -10    0.94    0.33
   7  -2 -10    0.06    0.25
   7  -2 -10    0.25    0.28
   6  -2 -10    4.63    0.44
   6  -2 -10    4.90    0.46
   6  -2 -10    4.09    0.44
   5  -2 -10   28.37    1.37
   5  -2 -10   25.40    1.16
   5  -2 -10   26.80    1.13
   4  -2 -10   21.53    1.21
   4  -2 -10   22.68    0.95
   4  -2 -10   21.01    0.94
  -4   2  10   23.40    0.92
  -4   2  10   21.01    1.05
   3  -2 -10  190.76    8.44
   3  -2 -10  201.09    6.73
  -3   2  10  189.51    8.21
  -3   2  10  205.38    7.26
   2  -2 -10    2.90    0.49
  -2   2  10    2.90    0.31
   1  -2 -10  136.20    5.86
  -1   2  10  133.97    5.67
   0   2  10    3.71    0.16
   0   2  10    2.83    0.29
   1   2  10   59.46    2.14
   1   2  10   58.82    2.56
   1   2  10   60.66    2.24
   2   2  10    4.00    0.29
   2   2  10    4.00    0.28
   2   2  10    4.33    0.26
   3   2  10  191.41    6.74
   3   2  10  202.17    8.12
   3   2  10  192.59    7.26
   4   2  10    6.85    0.47
   4   2  10    7.31    0.45
   5   2  10  190.46    7.16
   6   2  10    1.12    0.31
   7   2  10   49.15    2.09
   8   2  10    1.62    0.34
   9  -3 -10   19.85    1.15
   8  -3 -10    4.28    0.51
   8  -3 -10    3.46    0.51
   7  -3 -10   22.67    1.08
   7  -3 -10   21.52    1.10
   6  -3 -10    0.86    0.25
   6  -3 -10    0.80    0.26
   6  -3 -10    0.87    0.31
   5  -3 -10   -0.01    0.20
   5  -3 -10    1.25    0.29
   4  -3 -10   28.48    1.19
   4  -3 -10   30.44    1.23
   4  -3 -10   28.34    1.53
   3  -3 -10   47.81    1.85
   3  -3 -10   49.21    1.84
   3  -3 -10   48.56    2.38
   2  -3 -10  116.10    5.20
  -2   3  10  117.50    4.93
   1  -3 -10   92.80    4.14
  -1   3  10   91.48    3.91
   0   3  10   53.39    2.32
   1   3  10   35.60    1.34
   1   3  10   34.69    1.56
   1   3  10   34.94    1.32
   2   3  10    6.27    0.38
   2   3  10    6.58    0.34
   3   3  10   13.77    0.65
   3   3  10   13.89    0.64
   4   3  10   40.02    1.62
   4   3  10   39.78    1.54
   5   3  10    0.58    0.24
   6   3  10   54.30    2.23
   7   3  10    0.53    0.26
   8   3  10   12.40    0.79
   9  -4 -10    7.75    0.72
   9  -4 -10    7.00    0.71
   8  -4 -10   18.55    1.00
   8  -4 -10   17.42    1.00
   7  -4 -10    0.76    0.33
   7  -4 -10    0.93    0.29
   6  -4 -10   33.03    1.56
   6  -4 -10   31.45    1.37
   6  -4 -10   28.70    1.36
   5  -4 -10    1.36    0.32
   5  -4 -10    1.32    0.32
   5  -4 -10    1.14    0.22
   4  -4 -10    9.32    0.50
   4  -4 -10   10.60    0.61
   4  -4 -10    9.56    0.77
   3  -4 -10    5.30    0.62
   3  -4 -10    5.11    0.29
   2  -4 -10   78.21    3.64
   1  -4 -10   11.97    0.88
   0  -4 -10   94.22    4.21
   1   4  10   37.70    1.41
  -2  -4 -10   35.33    1.46
   2   4  10   35.56    1.38
   2   4  10   38.05    1.42
   3   4  10   32.34    1.28
   3   4  10   32.76    1.32
   4   4  10    1.78    0.26
   4   4  10    1.28    0.24
   5   4  10   10.32    0.62
   6   4  10    0.50    0.28
   7   4  10    0.52    0.28
   8   4  10    2.16    0.38
   9  -5 -10    7.26    0.71
   9  -5 -10    6.38    0.69
   8  -5 -10    6.76    0.63
   8  -5 -10    5.59    0.57
   7  -5 -10    1.25    0.37
   7  -5 -10    0.85    0.28
   6  -5 -10   20.55    1.13
   6  -5 -10   19.66    1.01
   6  -5 -10   18.33    0.95
   5  -5 -10   12.52    0.76
   5  -5 -10   10.75    0.65
   5  -5 -10   12.91    0.88
   4  -5 -10   18.11    0.79
   4  -5 -10   16.41    1.08
   4  -5 -10   16.60    0.88
   3  -5 -10   44.24    2.20
   3  -5 -10   41.22    1.64
   2  -5 -10  109.28    4.11
   2  -5 -10  114.13    5.05
   1  -5 -10   33.81    1.82
   0  -5 -10  129.99    5.74
  -1  -5 -10   12.74    0.59
  -1  -5 -10   13.49    0.89
   1   5  10   13.87    0.61
  -2  -5 -10  100.06    3.82
   2   5  10  101.08    3.55
   3   5  10    1.90    0.23
   3   5  10    1.04    0.23
   4   5  10   48.16    1.88
   4   5  10   45.48    1.79
   5   5  10    0.32    0.24
   6   5  10   59.71    2.42
   7   5  10   11.04    0.72
   8   5  10   10.31    0.71
   8  -6 -10    0.63    0.40
   8  -6 -10    0.25    0.31
   7  -6 -10    7.66    0.66
   7  -6 -10    7.64    0.59
   6  -6 -10    8.71    0.70
   6  -6 -10    8.69    0.67
   6  -6 -10    7.44    0.56
   5  -6 -10   58.59    2.26
   5  -6 -10   55.40    2.67
   5  -6 -10   53.85    2.23
   4  -6 -10   17.82    0.82
   4  -6 -10   17.12    1.16
   4  -6 -10   18.98    0.98
   3  -6 -10   43.78    1.71
   3  -6 -10   44.35    2.28
   2  -6 -10    1.14    0.38
   2  -6 -10    1.76    0.18
   1  -6 -10  129.29    5.79
   0  -6 -10    0.11    0.27
   0  -6 -10    0.29    0.09
  -1  -6 -10   80.75    3.78
  -1  -6 -10   79.97    3.10
   1   6  10   85.67    2.92
  -2  -6 -10   10.90    0.85
   2   6  10   11.92    0.58
   3   6  10   94.49    3.38
   4   6  10   -0.05    0.22
   5   6  10   57.61    2.31
   6   6  10    0.38    0.27
   7   6  10   19.86    1.03
   8   6  10    1.22    0.36
   8  -7 -10   -0.13    0.29
   8  -7 -10    0.22    0.40
   7  -7 -10    2.97    0.45
   7  -7 -10    3.97    0.54
   6  -7 -10    1.84    0.42
   6  -7 -10    1.83    0.38
   6  -7 -10    1.63    0.30
   5  -7 -10   37.35    1.62
   5  -7 -10   37.95    1.70
   5  -7 -10   40.90    2.03
   4  -7 -10   13.87    1.10
   4  -7 -10   14.77    0.72
   3  -7 -10   61.84    2.98
   3  -7 -10   58.92    2.32
   2  -7 -10   46.19    1.83
   2  -7 -10   49.41    2.49
   1  -7 -10   23.58    1.49
   1  -7 -10   23.99    0.94
   0  -7 -10    2.71    0.49
   0  -7 -10    3.23    0.25
   0   7  10    2.70    0.29
  -1  -7 -10   14.28    0.67
  -1  -7 -10   13.09    1.03
   1   7  10   14.15    0.64
  -2  -7 -10   13.83    1.01
   2   7  10   15.62    0.70
  -3  -7 -10    1.31    0.34
   3   7  10    1.56    0.25
  -4  -7 -10   15.88    1.00
   4   7  10   14.39    0.74
   8  -8 -10   19.41    1.17
   7  -8 -10    5.56    0.57
   7  -8 -10    5.68    0.65
   6  -8 -10    6.46    0.64
   6  -8 -10    5.38    0.50
   6  -8 -10    6.99    0.67
   5  -8 -10   18.91    1.06
   5  -8 -10   17.42    0.89
   5  -8 -10   17.76    1.17
   4  -8 -10    7.73    0.81
   4  -8 -10    9.63    0.55
   3  -8 -10    1.19    0.41
   3  -8 -10    2.02    0.29
   2  -8 -10   71.17    3.46
   1  -8 -10    1.34    0.45
   0  -8 -10   11.45    0.94
   0  -8 -10   11.79    0.55
   0   8  10   10.55    0.53
  -1  -8 -10   27.74    1.68
   1   8  10   30.42    1.16
  -2  -8 -10    0.56    0.33
   2   8  10    0.58    0.21
  -3  -8 -10   43.94    2.26
   3   8  10   44.91    1.71
  -4  -8 -10    0.11    0.27
  -5  -8 -10    0.10    0.29
  -6  -8 -10    0.25    0.28
  -7  -8 -10    1.83    0.39
   8  -9 -10    5.92    0.74
   7  -9 -10    1.47    0.51
   6  -9 -10    1.97    0.42
   6  -9 -10    2.09    0.48
   6  -9 -10    1.81    0.33
   5  -9 -10    0.97    0.39
   5  -9 -10    0.84    0.26
   5  -9 -10    1.32    0.45
   4  -9 -10   28.72    1.28
   4  -9 -10   30.39    1.76
   3  -9 -10    0.12    0.17
   3  -9 -10   -0.17    0.33
   2  -9 -10   35.31    2.01
   1  -9 -10    8.87    0.91
  -1   9  10    9.68    0.49
   0  -9 -10   34.23    1.94
   0   9  10   34.27    1.31
  -1  -9 -10   15.80    1.15
   1   9  10   15.93    0.72
  -2  -9 -10   72.58    3.53
   2   9  10   73.99    2.67
  -3  -9 -10    3.79    0.60
   3   9  10    3.36    0.38
  -4  -9 -10   31.44    1.76
  -5  -9 -10    4.20    0.62
  -6  -9 -10    8.87    0.77
  -7  -9 -10    1.02    0.33
   7 -10 -10    8.26    0.82
   6 -10 -10    8.37    0.80
   6 -10 -10    8.31    0.81
   5 -10 -10    1.91    0.52
   5 -10 -10    3.24    0.56
   4 -10 -10    0.90    0.25
   4 -10 -10    0.33    0.39
   3 -10 -10   11.07    1.02
   2 -10 -10    1.75    0.50
   1 -10 -10   67.93    3.32
  -1  10  10   64.33    2.36
   0 -10 -10    6.31    0.76
   0  10  10    5.09    0.37
  -1 -10 -10   33.35    1.95
   1  10  10   34.21    1.33
  -2 -10 -10   11.36    1.00
   2  10  10   12.09    0.62
  -3 -10 -10   13.99    1.07
  -4 -10 -10    4.56    0.68
  -5 -10 -10   24.12    1.47
  -6 -10 -10    0.56    0.32
   6 -11 -10    0.54    0.50
   6 -11 -10    0.95    0.42
   5 -11 -10   22.61    1.32
   5 -11 -10   23.49    1.52
   4 -11 -10    6.29    0.83
   3 -11 -10    2.05    0.54
   2 -11 -10    0.34    0.43
   1 -11 -10    0.98    0.44
  -1  11  10    0.91    0.20
   0 -11 -10    0.25    0.35
   0  11  10   -0.02    0.18
  -1 -11 -10   24.09    1.55
   1  11  10   24.23    1.01
  -2 -11 -10    2.80    0.57
   2  11  10    3.53    0.38
  -3 -11 -10    5.33    0.72
  -4 -11 -10   12.65    1.05
  -5 -11 -10    0.59    0.34
  -6 -11 -10    0.45    0.30
   6 -12 -10    2.35    0.63
   6 -12 -10    3.14    0.61
   5 -12 -10    7.29    0.88
   4 -12 -10   12.81    1.17
   3 -12 -10    1.25    0.50
   2 -12 -10   16.49    1.28
  -2  12  10   15.63    0.69
   1 -12 -10    1.52    0.50
  -1  12  10    1.84    0.23
   0 -12 -10    1.98    0.50
   0  12  10    2.32    0.29
  -1 -12 -10   13.02    1.09
   1  12  10   13.94    0.67
  -2 -12 -10    1.26    0.45
  -3 -12 -10    4.77    0.70
  -4 -12 -10    4.92    0.71
  -5 -12 -10    3.69    0.63
   5 -13 -10    0.66    0.47
   4 -13 -10   18.06    1.39
   3 -13 -10    0.25    0.41
   2 -13 -10    1.96    0.56
   1 -13 -10    1.66    0.53
   0 -13 -10    2.55    0.55
  -1 -13 -10    0.45    0.40
   1  13  10    0.33    0.23
  -2 -13 -10   35.76    2.04
  -3 -13 -10    0.53    0.36
  -4 -13 -10   10.42    0.93
   4 -14 -10    1.73    0.57
   3 -14 -10    2.51    0.62
   2 -14 -10    4.78    0.79
   1 -14 -10    5.96    0.90
   0 -14 -10    1.69    0.51
  -1 -14 -10   10.70    1.06
  -2 -14 -10    4.11    0.72
  -3 -14 -10    1.93    0.48
   2 -15 -10    0.49    0.50
   1 -15 -10    0.24    0.45
   0 -15 -10    1.04    0.47
  -1 -15 -10    7.23    0.86
  -2 -15 -10    2.68    0.56
  -2 -15  11   -0.25    0.29
  -1 -15  11    0.16    0.32
   0 -15  11    0.06    0.34
   1 -15  11    0.58    0.39
  -4 -14  11    0.26    0.32
  -3 -14  11   -0.29    0.29
  -2 -14  11    3.39    0.56
  -1 -14  11    1.14    0.39
   0 -14  11   15.36    1.05
   1 -14  11    1.40    0.40
   2 -14  11    9.90    0.87
   3 -14  11    0.19    0.37
  -5 -13  11    8.36    0.71
  -4 -13  11    0.08    0.31
  -3 -13  11    0.28    0.28
  -2 -13  11    0.21    0.29
  -1 -13  11   14.99    0.97
   0 -13  11    0.08    0.28
   1 -13  11   43.94    2.18
   2 -13  11    0.39    0.35
   3 -13  11    6.49    0.69
   4 -13  11    0.11    0.35
  -6 -12  11    4.76    0.55
  -5 -12  11    2.11    0.38
  -4 -12  11    4.14    0.51
  -3 -12  11    2.70    0.46
  -2 -12  11    1.91    0.36
  -1 -12  11   -0.16    0.25
   0 -12  11    5.89    0.58
   1 -12  11    0.40    0.31
   2 -12  11   17.76    1.10
   3 -12  11    0.95    0.35
   4 -12  11    2.58    0.46
   5 -12  11    1.23    0.40
  -6 -11  11    1.38    0.34
  -5 -11  11    3.50    0.50
  -4 -11  11    0.15    0.25
  -3 -11  11   12.19    0.78
  -2 -11  11    5.01    0.54
  -1 -11  11    0.05    0.26
   0 -11  11   -0.37    0.26
   1 -11  11    8.13    0.68
   2 -11  11    6.96    0.64
   3 -11  11    3.13    0.50
   4 -11  11    0.65    0.33
   5 -11  11    3.57    0.55
  -7 -10  11    3.87    0.51
  -6 -10  11    8.90    0.67
  -5 -10  11    2.05    0.34
  -4 -10  11   35.77    1.73
  -3 -10  11    1.15    0.28
  -2 -10  11   55.73    2.55
  -1 -10  11   13.10    0.85
   0 -10  11    4.11    0.53
   1 -10  11    9.64    0.76
   2 -10  11   38.60    1.90
   3 -10  11    1.94    0.37
   4 -10  11   27.99    1.49
   5 -10  11    1.42    0.39
   6 -10  11    2.99    0.57
  -7  -9  11   20.27    1.09
  -6  -9  11    0.18    0.24
  -5  -9  11   12.90    0.78
  -4  -9  11    0.31    0.23
  -3  -9  11   20.15    1.07
  -2  -9  11    5.93    0.54
  -1  -9  11  114.08    4.93
   0  -9  11    2.35    0.41
   1  -9  11   81.88    2.77
   1  -9  11   77.08    3.53
   2  -9  11   12.81    0.85
   2  -9  11   13.97    0.58
   3  -9  11   14.50    0.91
   4  -9  11   -0.15    0.27
   5  -9  11    6.34    0.64
   6  -9  11    0.91    0.42
  -8  -8  11    0.72    0.27
  -7  -8  11    4.47    0.45
  -6  -8  11   19.17    1.01
  -5  -8  11   12.22    0.74
  -4  -8  11   -0.11    0.22
  -3  -8  11   -0.14    0.20
  -2  -8  11    2.45    0.38
  -1  -8  11    1.40    0.28
   0  -8  11    5.00    0.45
   1  -8  11    1.67    0.20
   1  -8  11    1.45    0.30
   2  -8  11   40.11    1.33
   2  -8  11   38.23    1.40
   2  -8  11   36.92    1.83
   3  -8  11    1.48    0.32
   3  -8  11    1.53    0.20
   4  -8  11    2.20    0.38
   5  -8  11    6.46    0.58
   6  -8  11    0.25    0.35
   7  -8  11    0.70    0.41
  -8  -7  11    0.17    0.22
  -7  -7  11    0.71    0.24
  -6  -7  11    1.74    0.28
  -5  -7  11    8.44    0.59
  -4  -7  11    9.26    0.62
  -3  -7  11    6.74    0.53
  -2  -7  11   13.31    0.77
  -1  -7  11   52.27    2.42
  -1  -7  11   56.06    1.89
   0  -7  11    2.63    0.37
   1  -7  11   24.97    1.27
   2  -7  11   17.72    0.72
   2  -7  11   18.01    0.99
   3  -7  11    5.59    0.33
   3  -7  11    4.10    0.48
   4  -7  11    0.17    0.26
   5  -7  11   26.37    1.36
   6  -7  11    0.14    0.31
   7  -7  11    8.26    0.75
  -8  -6  11    3.40    0.39
  -7  -6  11    1.75    0.28
  -6  -6  11   15.19    0.82
  -5  -6  11    3.57    0.41
   4   6 -11  132.95    5.81
  -4  -6  11  139.12    5.77
  -3  -6  11    1.33    0.25
  -2  -6  11   97.56    3.22
  -2  -6  11   89.42    4.02
  -1  -6  11    5.71    0.30
  -1  -6  11    5.43    0.44
   0  -6  11   37.34    1.73
   1  -6  11   21.35    1.10
   2  -6  11   55.75    2.52
   2  -6  11   56.45    2.01
   3  -6  11    1.39    0.30
   3  -6  11    2.08    0.25
   4  -6  11   99.15    4.30
   5  -6  11    7.75    0.60
   5  -6  11    6.49    0.64
   6  -6  11   33.41    1.61
   7  -6  11    1.18    0.39
   8  -6  11    7.47    0.72
  -9  -5  11   15.06    0.84
  -8  -5  11    2.46    0.35
  -7  -5  11    6.99    0.50
  -6  -5  11    1.21    0.25
  -5  -5  11   73.65    3.19
   4   5 -11    2.00    0.30
  -4  -5  11    1.52    0.25
  -3  -5  11  150.07    6.33
  -2  -5  11   98.96    4.40
  -2  -5  11  107.31    3.54
  -1  -5  11  120.56    4.00
  -1  -5  11  116.38    5.04
   0  -5  11    5.82    0.45
   1  -5  11  133.24    5.66
   2  -5  11   39.23    1.45
   2  -5  11   39.12    1.81
   3  -5  11   21.60    1.10
   3  -5  11   21.56    0.87
   4  -5  11    1.69    0.30
   4  -5  11    1.24    0.23
   5  -5  11   30.06    1.46
   5  -5  11   32.21    1.50
   6  -5  11    0.42    0.31
   7  -5  11   12.58    0.86
   8  -5  11    2.36    0.46
  -9  -4  11    8.49    0.60
  -8  -4  11    6.33    0.48
  -7  -4  11    6.70    0.47
  -6  -4  11   17.46    0.91
  -5  -4  11    3.29    0.35
   4   4 -11    3.15    0.39
  -4  -4  11    3.04    0.32
  -3  -4  11   21.42    1.05
  -2  -4  11   -0.14    0.17
  -2  -4  11    0.20    0.15
  -1  -4  11   -0.04    0.15
   0  -4  11  205.18    8.59
   1  -4  11    2.14    0.31
   2  -4  11    6.61    0.35
   2  -4  11    5.99    0.46
   3  -4  11   12.72    0.59
   3  -4  11   12.59    0.73
   4  -4  11   18.90    0.81
   4  -4  11   19.46    0.99
   4  -4  11   18.51    0.97
   5  -4  11    6.90    0.51
   5  -4  11    5.37    0.54
   6  -4  11    2.04    0.41
   7  -4  11    0.18    0.30
   8  -4  11    5.26    0.63
  -8  -3  11    1.15    0.24
  -7  -3  11    8.81    0.56
  -6  -3  11   29.79    1.39
   5   3 -11   12.60    0.67
  -5  -3  11   11.86    0.67
   4   3 -11    6.25    0.54
  -4  -3  11    6.66    0.46
   3   3 -11   91.92    4.05
  -3  -3  11   91.58    3.91
  -2  -3  11   40.36    1.43
  -2  -3  11   37.74    1.75
  -1  -3  11  157.65    6.62
   0  -3  11    0.44    0.17
   1  -3  11   36.12    1.64
   2  -3  11   13.30    0.58
   2  -3  11   12.89    0.70
   3  -3  11   74.09    2.63
   3  -3  11   73.08    3.18
   4  -3  11    7.58    0.54
   4  -3  11    8.45    0.47
   4  -3  11    8.12    0.56
   5  -3  11   63.80    2.75
   5  -3  11   62.25    2.58
   6  -3  11   11.35    0.78
   7  -3  11    7.10    0.61
   8  -3  11    0.19    0.33
  -8  -2  11   18.56    0.97
  -7  -2  11    0.74    0.21
  -6  -2  11   53.93    2.38
   5   2 -11    0.62    0.18
  -5  -2  11    0.43    0.18
   4   2 -11   61.36    2.91
  -4  -2  11   66.68    2.79
   3   2 -11   21.78    1.20
  -3  -2  11   21.29    1.04
  -2  -2  11  414.60   17.17
  -1  -2  11    0.72    0.17
   0  -2  11  259.21   10.79
   1  -2  11    6.96    0.44
   2  -2  11  100.69    3.52
   2  -2  11   99.88    4.26
  -3   2 -11    0.42    0.13
   3  -2  11    0.52    0.17
   3  -2  11    0.21    0.18
   3  -2  11    0.10    0.20
  -4   2 -11  103.01    3.60
   4  -2  11  107.62    4.45
   4  -2  11  103.86    3.70
   4  -2  11  105.12    4.05
   5  -2  11    0.61    0.20
   5  -2  11    1.40    0.31
   6  -2  11   96.31    3.81
   7  -2  11    0.10    0.25
   8  -2  11   14.18    0.90
  -7  -1  11    0.30    0.19
  -6  -1  11    2.29    0.33
   5   1 -11   58.60    2.55
  -5  -1  11   55.58    2.49
   4   1 -11    3.99    0.33
   4   1 -11    4.40    0.48
  -4  -1  11    4.51    0.37
   3   1 -11  243.85    8.21
   3   1 -11  229.59   10.29
  -3  -1  11  261.06    8.99
  -3  -1  11  237.85   10.12
   2   1 -11    8.47    0.41
  -2  -1  11    7.94    0.50
  -2  -1  11    9.25    0.42
   1   1 -11   25.77    0.95
  -1  -1  11   26.87    1.22
   0   1 -11   36.20    1.25
   0  -1  11   36.22    1.62
   1  -1  11   10.65    0.58
   2  -1  11    0.76    0.16
   2  -1  11    0.91    0.17
   2  -1  11    1.07    0.18
  -3   1 -11  204.21    6.78
   3  -1  11  197.96    7.53
   3  -1  11  201.70    6.95
   3  -1  11  203.04    8.41
   4  -1  11   16.38    0.75
   4  -1  11   17.20    0.84
   4  -1  11   16.68    0.83
   5  -1  11   98.93    4.09
   5  -1  11   94.40    3.76
   6  -1  11    5.56    0.51
   7  -1  11    3.87    0.46
   8  -1  11    0.58    0.31
  -7   0  11    5.49    0.45
   6   0 -11    0.39    0.27
  -6   0  11    0.34    0.21
   5   0 -11    4.47    0.41
   5   0 -11    6.00    0.48
  -5   0  11    4.50    0.38
   4   0 -11   -0.20    0.17
   4   0 -11    0.06    0.19
  -4   0  11    0.15    0.15
   3   0 -11  159.38    5.49
   3   0 -11  148.04    6.93
  -3   0  11  160.68    6.74
  -3   0  11  174.56    5.97
   2   0 -11    0.19    0.13
   2   0 -11    0.21    0.20
  -2   0  11    0.19    0.08
  -2   0  11    0.15    0.14
   1   0 -11  194.47    6.51
  -1   0  11  191.48    8.05
   1   0  11   83.64    3.06
   1   0  11   78.68    3.46
   2   0  11    0.22    0.12
   2   0  11    0.26    0.12
   2   0  11    0.20    0.13
   3   0  11   86.51    3.02
   3   0  11   82.64    3.24
   3   0  11   85.17    3.60
   4   0  11    0.05    0.19
   4   0  11    0.15    0.16
   4   0  11    1.15    0.25
   5   0  11   14.78    0.78
   6   0  11    0.06    0.25
   7   0  11    0.46    0.26
   8   0  11   -0.08    0.26
   9  -1 -11    3.72    0.55
   8  -1 -11    2.42    0.41
   7  -1 -11   -0.16    0.26
   7  -1 -11    0.51    0.28
   6  -1 -11    2.32    0.36
   6  -1 -11    1.81    0.31
  -6   1  11    2.66    0.36
   5  -1 -11   55.63    2.08
   5  -1 -11   58.04    2.55
  -5   1  11   53.47    2.44
   4  -1 -11    4.87    0.52
   4  -1 -11    3.57    0.36
  -4   1  11    4.12    0.35
   3  -1 -11  242.57    8.19
   3  -1 -11  227.10   10.28
  -3   1  11  234.18   10.06
  -3   1  11  261.57    8.90
   2  -1 -11    8.90    0.46
   2  -1 -11    7.95    0.67
  -2   1  11    8.48    0.37
  -2   1  11    7.84    0.50
  -1   1  11   26.54    1.25
  -1   1  11   27.85    1.02
   0   1  11   37.67    1.41
   0   1  11   36.98    1.66
   1   1  11   10.58    0.58
   1   1  11   11.91    0.49
   2   1  11    1.24    0.19
   2   1  11    1.24    0.19
   3   1  11  202.85    8.26
   3   1  11  197.40    6.84
   3   1  11  194.39    7.37
   4   1  11   16.20    0.81
   4   1  11   17.88    0.84
   4   1  11   17.22    0.79
   5   1  11   91.44    3.55
   6   1  11    6.55    0.56
   7   1  11    3.86    0.45
   8   1  11    0.58    0.31
   9  -2 -11   -0.30    0.34
   8  -2 -11   18.74    1.05
   8  -2 -11   19.73    1.01
   7  -2 -11    0.41    0.26
   7  -2 -11    0.64    0.30
   6  -2 -11   58.88    2.48
   6  -2 -11   54.82    2.11
   6  -2 -11   50.69    2.22
   5  -2 -11    0.39    0.18
   5  -2 -11    0.51    0.24
   5  -2 -11    0.64    0.25
  -5   2  11    0.27    0.20
   4  -2 -11   65.08    2.37
   4  -2 -11   63.35    3.00
  -4   2  11   60.78    2.80
  -4   2  11   69.12    2.47
   3  -2 -11   20.89    0.91
   3  -2 -11   22.02    1.29
  -3   2  11   21.30    0.85
  -3   2  11   19.62    1.02
   2  -2 -11  422.04   13.51
   2  -2 -11  370.21   16.83
  -2   2  11  410.23   16.61
   1  -2 -11    0.70    0.26
  -1   2  11    0.83    0.18
   0   2  11  253.86   10.89
   0   2  11  270.12    9.62
   1   2  11    7.92    0.35
   1   2  11    7.29    0.44
   2   2  11   97.84    4.16
   2   2  11  101.02    3.69
   2   2  11   96.22    3.47
   3   2  11    0.25    0.16
   3   2  11    0.48    0.18
   3   2  11    0.14    0.17
   4   2  11  105.33    3.95
   4   2  11  101.87    3.69
   5   2  11    0.52    0.26
   6   2  11   96.92    3.78
   7   2  11    0.13    0.25
   8   2  11   13.67    0.85
   9  -3 -11    5.11    0.63
   8  -3 -11    1.09    0.36
   8  -3 -11    0.51    0.31
   7  -3 -11    7.58    0.59
   7  -3 -11    8.58    0.62
   6  -3 -11   28.61    1.28
   6  -3 -11   31.86    1.47
   6  -3 -11   26.86    1.30
   5  -3 -11   10.74    0.60
   5  -3 -11   11.68    0.68
   5  -3 -11   11.60    0.80
   4  -3 -11    6.18    0.47
   4  -3 -11    6.37    0.63
   4  -3 -11    6.37    0.38
   3  -3 -11   93.98    3.26
   3  -3 -11   89.46    4.13
  -3   3  11   88.07    3.87
   2  -3 -11   37.51    1.94
  -2   3  11   36.46    1.67
   1  -3 -11  149.44    6.57
  -1   3  11  152.29    6.34
   0   3  11    0.50    0.15
   1   3  11   37.61    1.41
   1   3  11   36.49    1.40
   1   3  11   36.96    1.65
   2   3  11   13.59    0.58
   2   3  11   12.58    0.61
   3   3  11   75.90    2.84
   3   3  11   72.62    2.68
   4   3  11    6.85    0.47
   4   3  11    7.94    0.48
   5   3  11   60.79    2.43
   6   3  11   10.43    0.67
   7   3  11    7.31    0.56
   8   3  11    0.38    0.29
   9  -4 -11    8.83    0.77
   9  -4 -11   10.32    0.84
   8  -4 -11    7.50    0.67
   8  -4 -11    6.45    0.59
   7  -4 -11    6.75    0.59
   7  -4 -11    6.67    0.56
   6  -4 -11   16.65    0.91
   6  -4 -11   15.40    0.85
   6  -4 -11   18.49    1.01
   5  -4 -11    2.87    0.41
   5  -4 -11    2.41    0.33
   5  -4 -11    2.94    0.50
   4  -4 -11    3.36    0.29
   4  -4 -11    3.03    0.48
   4  -4 -11    3.39    0.41
   3  -4 -11   21.05    0.99
   3  -4 -11   22.53    1.32
   3  -4 -11   20.40    0.84
   2  -4 -11    2.77    0.47
   1  -4 -11    0.58    0.28
   0  -4 -11  196.58    8.45
   1   4  11    2.10    0.24
   2   4  11    6.21    0.38
   2   4  11    6.12    0.34
   3   4  11   11.71    0.60
   3   4  11   11.77    0.58
   4   4  11   18.30    0.85
   4   4  11   18.51    0.86
   5   4  11    5.68    0.47
   6   4  11    1.93    0.32
   7   4  11    0.04    0.26
   8   4  11    4.84    0.51
   9  -5 -11   15.85    1.01
   8  -5 -11    1.94    0.38
   8  -5 -11    2.71    0.50
   7  -5 -11    6.20    0.53
   7  -5 -11    7.10    0.61
   6  -5 -11    1.52    0.39
   6  -5 -11    1.25    0.33
   6  -5 -11    0.99    0.26
   5  -5 -11   73.76    3.32
   5  -5 -11   71.53    2.72
   5  -5 -11   68.70    2.78
   4  -5 -11    1.56    0.40
   4  -5 -11    2.05    0.37
   4  -5 -11    1.55    0.21
   3  -5 -11  140.90    5.28
   3  -5 -11  144.71    6.34
   2  -5 -11   98.69    4.54
   1  -5 -11  107.39    4.89
   0  -5 -11    5.26    0.60
  -1  -5 -11  118.33    4.68
  -1  -5 -11  128.39    5.55
   1   5  11  130.90    4.39
  -2  -5 -11   35.79    1.49
   2   5  11   37.51    1.42
   3   5  11   22.29    0.93
   3   5  11   21.06    0.95
   4   5  11    1.61    0.28
   4   5  11    1.34    0.24
   5   5  11   31.04    1.34
   6   5  11    0.41    0.26
   7   5  11   12.35    0.77
   8   5  11    1.77    0.38
   8  -6 -11    3.16    0.44
   8  -6 -11    2.88    0.54
   7  -6 -11    1.43    0.32
   7  -6 -11    2.00    0.44
   6  -6 -11   15.32    0.90
   6  -6 -11   15.37    1.00
   6  -6 -11   14.83    0.81
   5  -6 -11    2.73    0.47
   5  -6 -11    3.25    0.40
   5  -6 -11    3.58    0.61
   4  -6 -11  137.66    6.04
   4  -6 -11  132.38    5.08
   4  -6 -11  136.13    4.87
   3  -6 -11    1.15    0.40
   3  -6 -11    1.96    0.22
   2  -6 -11   90.85    4.25
   1  -6 -11    4.22    0.65
   0  -6 -11   37.04    2.00
  -1  -6 -11   18.62    0.82
  -1  -6 -11   19.75    1.24
   1   6  11   20.10    0.83
  -2  -6 -11   55.84    2.70
   2   6  11   56.16    2.07
   3   6  11    1.22    0.26
   4   6  11   91.39    3.31
   5   6  11    7.40    0.53
   6   6  11   33.66    1.48
   7   6  11    0.66    0.31
   8  -7 -11   -0.17    0.39
   7  -7 -11    0.93    0.40
   6  -7 -11    1.96    0.44
   6  -7 -11    1.60    0.30
   6  -7 -11    2.04    0.39
   5  -7 -11    8.06    0.78
   5  -7 -11    8.24    0.54
   5  -7 -11    8.90    0.72
   4  -7 -11    9.31    0.87
   4  -7 -11    8.98    0.51
   3  -7 -11    7.68    0.41
   3  -7 -11    7.25    0.80
   2  -7 -11   13.02    0.56
   2  -7 -11   13.91    1.09
   1  -7 -11   53.43    2.74
   0  -7 -11    2.63    0.48
   0  -7 -11    2.82    0.21
   0   7  11    2.17    0.26
  -1  -7 -11   22.74    0.97
  -1  -7 -11   22.66    1.42
   1   7  11   24.17    0.96
  -2  -7 -11   17.48    1.17
   2   7  11   18.08    0.81
  -3  -7 -11    5.13    0.59
   3   7  11    5.23    0.41
  -4  -7 -11    0.40    0.29
   4   7  11    0.82    0.25
   8  -8 -11    0.83    0.47
   7  -8 -11    4.07    0.61
   6  -8 -11   17.44    1.07
   6  -8 -11   20.35    1.22
   5  -8 -11   12.04    0.87
   5  -8 -11   11.33    0.92
   5  -8 -11   11.27    0.66
   4  -8 -11    2.45    0.51
   3  -8 -11    0.50    0.15
   3  -8 -11   -0.03    0.31
   2  -8 -11    2.38    0.53
   2  -8 -11    2.92    0.27
   1  -8 -11    1.46    0.45
   0  -8 -11    4.69    0.66
   0   8  11    4.48    0.33
  -1  -8 -11    1.43    0.44
   1   8  11    1.57    0.24
  -2  -8 -11   34.72    1.96
   2   8  11   36.98    1.41
  -3  -8 -11    1.56    0.40
   3   8  11    1.15    0.26
  -4  -8 -11    2.28    0.45
  -5  -8 -11    5.85    0.67
  -6  -8 -11    0.66    0.33
  -7  -8 -11    0.52    0.31
   7  -9 -11   19.52    1.21
   6  -9 -11    0.29    0.32
   6  -9 -11    0.10    0.42
   5  -9 -11   12.06    0.88
   5  -9 -11   12.57    1.02
   4  -9 -11    0.31    0.37
   3  -9 -11   24.18    1.50
   3  -9 -11   19.91    0.94
   2  -9 -11    6.54    0.80
   1  -9 -11  122.87    5.59
  -1   9  11  119.72    4.23
   0  -9 -11    2.63    0.54
   0   9  11    2.99    0.32
  -1  -9 -11   77.43    3.74
   1   9  11   77.81    2.80
  -2  -9 -11   12.57    1.05
   2   9  11   13.04    0.67
  -3  -9 -11   13.06    1.05
   3   9  11   14.01    0.72
  -4  -9 -11   -0.01    0.31
  -5  -9 -11    5.35    0.67
  -6  -9 -11    1.07    0.37
   7 -10 -11    3.97    0.66
   6 -10 -11    8.66    0.87
   6 -10 -11    8.58    0.84
   5 -10 -11    2.23    0.55
   5 -10 -11    2.91    0.56
   4 -10 -11   37.73    2.13
   3 -10 -11    1.19    0.44
   2 -10 -11   59.84    3.07
   1 -10 -11   15.12    1.18
  -1  10  11   13.66    0.65
   0 -10 -11    5.08    0.77
   0  10  11    4.47    0.36
  -1 -10 -11   10.60    0.99
   1  10  11    9.89    0.56
  -2 -10 -11   37.31    2.12
   2  10  11   38.09    1.50
  -3 -10 -11    2.68    0.53
   3  10  11    2.24    0.32
  -4 -10 -11   25.53    1.58
  -5 -10 -11    1.41    0.43
  -6 -10 -11    4.09    0.61
   6 -11 -11    1.15    0.54
   6 -11 -11    1.82    0.50
   5 -11 -11    2.53    0.61
   5 -11 -11    3.23    0.63
   4 -11 -11    0.16    0.42
   3 -11 -11   13.40    1.14
   2 -11 -11    6.15    0.84
  -2  11  11    6.24    0.40
   1 -11 -11    0.39    0.39
  -1  11  11    0.32    0.18
   0 -11 -11    0.11    0.36
   0  11  11   -0.27    0.18
  -1 -11 -11    8.86    0.94
   1  11  11    8.25    0.51
  -2 -11 -11    6.19    0.79
   2  11  11    7.26    0.49
  -3 -11 -11    3.08    0.57
  -4 -11 -11    0.72    0.39
  -5 -11 -11    3.02    0.54
   6 -12 -11    5.31    0.79
   5 -12 -11    2.56    0.61
   4 -12 -11    5.66    0.83
   3 -12 -11    3.32    0.64
   2 -12 -11    2.24    0.57
  -2  12  11    3.21    0.31
   1 -12 -11   -0.13    0.38
  -1  12  11   -0.04    0.17
   0 -12 -11    6.90    0.83
   0  12  11    6.51    0.42
  -1 -12 -11    0.76    0.43
   1  12  11    0.51    0.23
  -2 -12 -11   19.74    1.38
   2  12  11   18.83    0.89
  -3 -12 -11    1.07    0.42
  -4 -12 -11    2.79    0.54
  -5 -12 -11    2.29    0.49
   5 -13 -11    9.54    1.05
   4 -13 -11    0.40    0.48
   3 -13 -11    0.19    0.42
   2 -13 -11    0.72    0.47
   1 -13 -11   18.77    1.44
   0 -13 -11    0.74    0.44
  -1 -13 -11   49.02    2.63
   1  13  11   48.15    1.85
  -2 -13 -11    0.69    0.41
  -3 -13 -11    7.74    0.85
  -4 -13 -11    0.30    0.36
   3 -14 -11    0.31    0.48
   2 -14 -11    3.54    0.70
   1 -14 -11    1.70    0.57
   0 -14 -11   17.31    1.34
  -1 -14 -11    0.89    0.47
  -2 -14 -11   10.17    0.97
  -3 -14 -11    0.55    0.37
   2 -15 -11    0.19    0.44
   1 -15 -11    0.68    0.50
   0 -15 -11    0.42    0.46
  -1 -15 -11    0.97    0.48
  -3 -14  12    0.52    0.33
  -2 -14  12   -0.12    0.30
  -1 -14  12    9.30    0.79
   0 -14  12    0.17    0.33
   1 -14  12   14.78    1.04
   2 -14  12    3.97    0.62
  -4 -13  12    8.63    0.74
  -3 -13  12   -0.36    0.27
  -2 -13  12   16.32    1.05
  -1 -13  12   -0.04    0.30
   0 -13  12    5.49    0.63
   1 -13  12    0.25    0.35
   2 -13  12   11.59    0.92
   3 -13  12    0.79    0.37
  -5 -12  12    3.70    0.52
  -4 -12  12    1.72    0.37
  -3 -12  12    0.54    0.28
  -2 -12  12    0.60    0.29
  -1 -12  12    8.61    0.69
   0 -12  12    0.77    0.31
   1 -12  12   28.74    1.54
   2 -12  12    6.26    0.65
   3 -12  12    1.08    0.39
   4 -12  12    3.36    0.57
  -6 -11  12   -0.19    0.28
  -5 -11  12    1.27    0.34
  -4 -11  12    9.01    0.68
  -3 -11  12    0.12    0.23
  -2 -11  12    2.08    0.37
  -1 -11  12   15.86    0.98
   0 -11  12    2.70    0.46
   1 -11  12    0.39    0.31
   2 -11  12    0.61    0.32
   3 -11  12    0.26    0.29
   4 -11  12    8.12    0.72
   5 -11  12   11.66    0.88
  -7 -10  12   11.18    0.79
  -6 -10  12    3.40    0.47
  -5 -10  12   26.50    1.37
  -4 -10  12    0.53    0.26
  -3 -10  12    8.32    0.63
  -2 -10  12    9.08    0.66
  -1 -10  12   22.08    1.22
   0 -10  12    5.10    0.57
   1 -10  12   31.79    1.63
   2 -10  12   -0.36    0.28
   3 -10  12    7.95    0.70
   4 -10  12    0.10    0.31
   5 -10  12   17.27    1.10
   6 -10  12    3.48    0.58
  -7  -9  12    0.49    0.27
  -6  -9  12   18.07    1.01
  -5  -9  12    2.99    0.42
  -4  -9  12    6.13    0.54
  -3  -9  12    0.23    0.23
  -2  -9  12   34.85    1.69
  -1  -9  12    1.06    0.29
   0  -9  12   71.20    3.19
   1  -9  12    0.45    0.17
   1  -9  12    0.30    0.29
   2  -9  12   26.72    1.44
   2  -9  12   29.04    1.07
   3  -9  12    0.47    0.28
   4  -9  12   16.07    1.01
   5  -9  12    3.41    0.56
   6  -9  12    4.84    0.64
  -7  -8  12    1.38    0.30
  -6  -8  12    0.09    0.22
  -5  -8  12    1.28    0.28
  -4  -8  12    7.70    0.59
  -3  -8  12    8.55    0.62
  -2  -8  12    8.85    0.64
  -1  -8  12    6.76    0.56
   0  -8  12    1.53    0.30
   1  -8  12    3.00    0.48
   1  -8  12    3.44    0.30
   2  -8  12    6.61    0.38
   2  -8  12    6.53    0.61
   3  -8  12    0.25    0.26
   3  -8  12   -0.38    0.15
   4  -8  12    3.82    0.49
   5  -8  12    4.92    0.58
   6  -8  12    3.71    0.54
   7  -8  12    4.06    0.62
  -8  -7  12    2.66    0.41
  -7  -7  12    0.24    0.23
  -6  -7  12    0.21    0.21
  -5  -7  12   17.68    0.97
  -4  -7  12   34.72    1.65
  -3  -7  12    5.32    0.48
  -2  -7  12   37.94    1.78
  -1  -7  12    1.41    0.26
  -1  -7  12    1.84    0.21
   0  -7  12   10.21    0.65
   1  -7  12    8.90    0.65
   2  -7  12   12.83    0.56
   2  -7  12   11.89    0.80
   3  -7  12    9.27    0.48
   3  -7  12    9.25    0.66
   4  -7  12   43.87    2.08
   5  -7  12   11.17    0.74
   6  -7  12    0.08    0.33
   7  -7  12    3.10    0.51
  -8  -6  12    1.20    0.27
  -7  -6  12   13.10    0.77
  -6  -6  12   -0.05    0.20
  -5  -6  12   82.07    3.57
   4   6 -12    6.32    0.60
  -4  -6  12    6.49    0.53
  -3  -6  12  109.55    4.69
  -2  -6  12   31.73    1.16
  -2  -6  12   30.01    1.48
  -1  -6  12    5.83    0.46
  -1  -6  12    6.03    0.30
   0  -6  12    5.67    0.46
   1  -6  12    7.34    0.57
   2  -6  12   20.97    0.83
   2  -6  12   19.79    1.10
   3  -6  12   67.03    2.38
   3  -6  12   65.51    2.96
   4  -6  12    1.32    0.23
   4  -6  12    1.19    0.32
   5  -6  12   55.55    2.49
   5  -6  12   61.78    2.66
   6  -6  12    1.44    0.39
   7  -6  12   11.66    0.86
  -8  -5  12   10.62    0.67
  -7  -5  12    6.23    0.50
  -6  -5  12   56.22    2.51
  -5  -5  12    1.32    0.26
   4   5 -12   39.79    1.94
  -4  -5  12   41.09    1.85
  -3  -5  12    2.76    0.37
  -2  -5  12   47.83    1.65
  -2  -5  12   43.88    2.06
  -1  -5  12    3.95    0.39
   0  -5  12   82.06    3.56
   1  -5  12   13.57    0.78
   2  -5  12   88.35    3.11
   2  -5  12   88.43    3.84
   3  -5  12   21.05    1.08
   3  -5  12   20.38    0.86
   4  -5  12   47.94    1.81
   4  -5  12   49.55    2.23
   5  -5  12    7.78    0.65
   5  -5  12    9.03    0.61
   6  -5  12   13.78    0.87
   7  -5  12    0.02    0.29
  -8  -4  12    0.43    0.21
  -7  -4  12    6.81    0.49
  -6  -4  12    0.12    0.20
  -5  -4  12    1.00    0.24
   4   4 -12    0.26    0.22
  -4  -4  12    0.26    0.18
  -3  -4  12    6.80    0.48
  -2  -4  12    6.05    0.37
  -2  -4  12    5.78    0.44
  -1  -4  12    2.22    0.32
   0  -4  12    7.32    0.52
   1  -4  12    3.73    0.37
   2  -4  12   47.78    1.74
   2  -4  12   46.77    2.13
   3  -4  12   11.59    0.70
   3  -4  12   11.57    0.58
   4  -4  12    8.33    0.61
   4  -4  12    9.03    0.60
   4  -4  12    8.23    0.48
   5  -4  12    0.31    0.21
   5  -4  12   -0.12    0.27
   6  -4  12   20.79    1.10
   7  -4  12    2.30    0.41
   8  -4  12    9.01    0.75
  -9  -3  12    0.46    0.25
  -8  -3  12    3.42    0.40
  -7  -3  12    6.50    0.48
  -6  -3  12   16.54    0.88
  -5  -3  12    3.23    0.36
   4   3 -12   68.38    3.24
  -4  -3  12   74.77    3.12
   3   3 -12    8.40    0.66
  -3  -3  12    8.28    0.55
  -2  -3  12  104.96    4.47
  -1  -3  12    1.10    0.20
   0  -3  12   37.95    1.72
   1  -3  12   25.70    1.23
   2  -3  12   38.22    1.73
   2  -3  12   37.62    1.43
   3  -3  12    5.07    0.35
   3  -3  12    3.96    0.42
   4  -3  12   65.98    2.65
   4  -3  12   65.98    2.40
   4  -3  12   65.44    2.87
   5  -3  12    4.21    0.47
   5  -3  12    5.39    0.42
   6  -3  12   12.46    0.78
   7  -3  12   16.76    0.99
   8  -3  12    0.08    0.32
  -8  -2  12    0.73    0.24
  -7  -2  12   19.72    1.01
  -6  -2  12   10.13    0.64
   5   2 -12   73.99    3.24
  -5  -2  12   72.79    3.18
   4   2 -12    0.41    0.24
  -4  -2  12    0.28    0.18
   3   2 -12  302.15   13.01
  -3  -2  12  315.85   12.85
  -2  -2  12    7.14    0.48
  -1  -2  12  111.42    4.73
   0  -2  12    6.96    0.46
   1  -2  12   89.73    3.84
   2  -2  12    0.40    0.17
   2  -2  12    0.52    0.17
  -3   2 -12  166.88    5.74
   3  -2  12  175.55    7.18
   3  -2  12  170.99    5.92
   3  -2  12  170.43    6.43
   4  -2  12    9.00    0.51
   4  -2  12    8.94    0.60
   4  -2  12    8.90    0.57
   5  -2  12   80.82    3.31
   5  -2  12   84.47    3.04
   5  -2  12   86.47    3.60
   6  -2  12    3.84    0.49
   7  -2  12    4.32    0.49
   8  -2  12   -0.16    0.29
  -7  -1  12    5.55    0.45
  -6  -1  12   53.19    2.37
  -5  -1  12    2.97    0.35
   4   1 -12  100.43    4.58
   4   1 -12  104.08    3.61
  -4  -1  12  105.63    4.41
   3   1 -12    5.91    0.61
   3   1 -12    6.11    0.40
  -3  -1  12    6.52    0.46
   2   1 -12   52.86    1.91
  -2  -1  12   56.92    2.07
  -2  -1  12   52.86    2.38
   0   1 -12   30.57    1.06
   0  -1  12   29.76    1.39
   1  -1  12   14.66    0.75
   2  -1  12   17.32    0.78
   2  -1  12   17.61    0.87
   2  -1  12   16.88    0.74
  -3   1 -12   42.11    1.48
   3  -1  12   41.62    1.59
   3  -1  12   41.74    1.87
   3  -1  12   42.22    1.71
   4  -1  12   57.44    2.32
   4  -1  12   58.78    2.15
   4  -1  12   57.29    2.52
   5  -1  12    8.45    0.58
   5  -1  12    9.39    0.54
   6  -1  12   33.43    1.50
   7  -1  12    1.70    0.35
   8  -1  12    1.50    0.37
  -7   0  12   -0.35    0.19
   6   0 -12   11.83    0.69
  -6   0  12   11.22    0.67
   5   0 -12    0.03    0.21
   5   0 -12    0.05    0.22
  -5   0  12    0.04    0.17
   4   0 -12    0.23    0.23
   4   0 -12   -0.21    0.17
  -4   0  12   -0.07    0.15
   3   0 -12    0.39    0.20
   3   0 -12    0.43    0.29
  -3   0  12    0.26    0.13
   2   0 -12    8.93    0.43
   2   0 -12    7.40    0.67
  -2   0  12    8.64    0.39
  -2   0  12    7.48    0.49
   0   0  12   13.33    0.70
   1   0  12    0.32    0.13
   2   0  12   74.99    3.20
   2   0  12   73.84    2.68
   2   0  12   75.25    2.85
   3   0  12    0.71    0.20
   3   0  12    0.23    0.18
   3   0  12    0.42    0.18
   4   0  12  177.04    6.67
   4   0  12  184.12    7.42
   4   0  12  171.36    6.17
   5   0  12    0.71    0.23
   5   0  12   -0.01    0.22
   6   0  12    3.87    0.43
   7   0  12   -0.42    0.21
   8   0  12    1.07    0.35
   7  -1 -12    4.89    0.49
   6  -1 -12   53.86    2.04
  -6   1  12   52.05    2.36
   5  -1 -12    2.81    0.36
   5  -1 -12    3.04    0.45
  -5   1  12    2.58    0.33
   4  -1 -12  100.62    4.52
   4  -1 -12  103.51    3.56
  -4   1  12   98.49    4.30
   3  -1 -12    6.59    0.68
   3  -1 -12    6.12    0.43
  -3   1  12    6.41    0.48
  -3   1  12    6.54    0.36
   2  -1 -12   50.52    2.51
   2  -1 -12   52.68    1.92
  -2   1  12   51.45    2.32
  -2   1  12   55.92    1.97
  -1   1  12    0.32    0.15
  -1   1  12    0.30    0.06
   0   1  12   31.49    1.18
   0   1  12   30.20    1.41
   1   1  12   15.93    0.66
   1   1  12   16.09    0.80
   2   1  12   17.35    0.85
   2   1  12   17.80    0.75
   2   1  12   17.06    0.76
   3   1  12   41.65    1.67
   3   1  12   41.76    1.59
   3   1  12   41.43    1.84
   4   1  12   56.43    2.15
   4   1  12   58.64    2.49
   4   1  12   57.52    2.29
   5   1  12    9.29    0.62
   5   1  12   10.21    0.60
   6   1  12   33.14    1.47
   7   1  12    1.57    0.34
   8   1  12    1.20    0.34
   9  -2 -12   19.71    1.15
   8  -2 -12    0.88    0.36
   8  -2 -12    0.36    0.30
   7  -2 -12   18.91    1.00
   7  -2 -12   20.72    1.01
   6  -2 -12   10.61    0.66
   6  -2 -12    8.69    0.62
   5  -2 -12   73.61    3.29
   5  -2 -12   69.99    2.65
  -5   2  12   72.14    3.14
   4  -2 -12    0.47    0.23
   4  -2 -12    0.02    0.23
  -4   2  12    0.18    0.15
  -4   2  12    0.00    0.18
   3  -2 -12  307.61   10.21
   3  -2 -12  291.49   12.78
  -3   2  12  303.62   12.52
   2  -2 -12    7.19    0.50
   2  -2 -12    7.36    0.72
  -2   2  12    8.31    0.52
   1  -2 -12  105.28    4.70
  -1   2  12  106.34    4.49
   0   2  12    8.57    0.51
   1   2  12   93.46    3.37
   1   2  12   87.44    3.84
   2   2  12    0.45    0.17
   2   2  12    0.42    0.12
   2   2  12    0.69    0.16
   3   2  12  169.43    6.05
   3   2  12  178.63    6.50
   3   2  12  174.37    7.27
   4   2  12    8.73    0.55
   4   2  12    9.29    0.54
   5   2  12   84.70    3.27
   5   2  12   82.68    3.06
   6   2  12    3.30    0.40
   7   2  12    3.38    0.47
   8   2  12    0.15    0.29
   9  -3 -12   -0.49    0.32
   8  -3 -12    4.22    0.55
   8  -3 -12    3.20    0.48
   7  -3 -12    6.71    0.60
   7  -3 -12    5.70    0.54
   6  -3 -12   17.28    0.99
   6  -3 -12   16.33    0.87
   6  -3 -12   14.77    0.83
   5  -3 -12    3.51    0.51
   5  -3 -12    2.58    0.35
   5  -3 -12    2.90    0.40
   4  -3 -12   68.28    3.36
   4  -3 -12   76.18    2.68
   3  -3 -12    9.06    0.79
   3  -3 -12    7.98    0.57
  -3   3  12    8.04    0.54
   2  -3 -12  101.81    4.65
  -2   3  12  102.80    4.36
   1  -3 -12    1.34    0.33
  -1   3  12    0.88    0.18
   0   3  12   37.01    1.66
   1   3  12   27.42    1.02
   1   3  12   25.54    1.23
   1   3  12   26.44    1.06
   2   3  12   38.64    1.47
   2   3  12   36.32    1.44
   3   3  12    3.27    0.32
   3   3  12    4.29    0.36
   4   3  12   65.78    2.52
   4   3  12   63.04    2.39
   5   3  12    4.67    0.44
   5   3  12    5.45    0.46
   6   3  12   12.69    0.73
   7   3  12   16.63    0.92
   8   3  12    0.02    0.29
   9  -4 -12    5.93    0.66
   8  -4 -12    0.53    0.36
   8  -4 -12    0.22    0.29
   7  -4 -12    6.06    0.52
   7  -4 -12    7.24    0.61
   6  -4 -12    0.23    0.32
   6  -4 -12    0.34    0.27
   6  -4 -12   -0.15    0.20
   5  -4 -12    0.52    0.20
   5  -4 -12    0.88    0.32
   5  -4 -12    0.82    0.34
   4  -4 -12    0.22    0.14
   4  -4 -12    1.10    0.32
   4  -4 -12    0.22    0.28
   3  -4 -12    7.21    0.74
   3  -4 -12    7.25    0.55
   2  -4 -12    6.31    0.70
   1  -4 -12    1.94    0.40
   0  -4 -12    6.57    0.65
   1   4  12    3.65    0.30
   2   4  12   45.54    1.77
   2   4  12   49.12    1.82
   3   4  12   10.93    0.60
   3   4  12   11.84    0.58
   4   4  12    9.06    0.55
   5   4  12    0.29    0.21
   6   4  12   22.34    1.08
   7   4  12    2.00    0.34
   8   4  12   10.00    0.74
   8  -5 -12   10.61    0.83
   7  -5 -12    6.24    0.60
   7  -5 -12    5.00    0.49
   6  -5 -12   54.22    2.21
   6  -5 -12   56.02    2.60
   6  -5 -12   53.30    2.21
   5  -5 -12    1.63    0.41
   5  -5 -12    1.14    0.37
   5  -5 -12    1.01    0.23
   4  -5 -12   39.31    1.65
   4  -5 -12   40.86    2.12
   4  -5 -12   38.14    1.55
   3  -5 -12    1.90    0.43
   2  -5 -12   42.84    2.27
   1  -5 -12    3.27    0.56
   0  -5 -12   79.03    3.69
  -1  -5 -12   14.67    0.98
   1   5  12   13.80    0.66
   2   5  12   84.96    3.05
   3   5  12   18.67    0.89
   3   5  12   20.41    0.87
   4   5  12   45.08    1.80
   4   5  12   47.56    1.87
   5   5  12    7.97    0.54
   6   5  12   13.38    0.76
   7   5  12   -0.07    0.25
   8  -6 -12    1.54    0.48
   7  -6 -12   12.38    0.85
   6  -6 -12    0.15    0.35
   6  -6 -12    0.48    0.29
   6  -6 -12    0.08    0.20
   5  -6 -12   79.12    3.05
   5  -6 -12   78.43    3.07
   5  -6 -12   81.13    3.72
   4  -6 -12    6.04    0.38
   4  -6 -12    5.75    0.73
   4  -6 -12    5.53    0.60
   3  -6 -12  112.66    5.13
   3  -6 -12  111.39    4.14
   2  -6 -12   28.81    1.71
   1  -6 -12    5.07    0.69
   0  -6 -12    5.73    0.67
  -1  -6 -12    8.23    0.77
  -1  -6 -12    7.19    0.40
   1   6  12    8.34    0.45
  -2  -6 -12   20.34    1.27
   2   6  12   20.29    0.89
   3   6  12   62.51    2.33
   4   6  12    1.16    0.27
   5   6  12   59.40    2.38
   6   6  12    2.77    0.40
   7   6  12   10.07    0.67
   8  -7 -12    3.50    0.60
   7  -7 -12   -0.16    0.35
   6  -7 -12    0.52    0.31
   6  -7 -12    0.28    0.34
   5  -7 -12   17.99    1.18
   5  -7 -12   16.49    1.00
   4  -7 -12   34.88    1.93
   4  -7 -12   34.00    1.38
   4  -7 -12   32.91    1.56
   3  -7 -12    4.17    0.27
   3  -7 -12    4.96    0.68
   2  -7 -12   39.15    2.17
   1  -7 -12    1.51    0.43
   0  -7 -12   10.19    0.91
   0   7  12   10.57    0.54
  -1  -7 -12    8.19    0.80
   1   7  12    8.75    0.48
  -2  -7 -12   11.85    0.97
   2   7  12   12.18    0.62
  -3  -7 -12    8.49    0.79
   3   7  12    8.52    0.53
  -4  -7 -12   40.25    2.08
   4   7  12   39.90    1.61
   7  -8 -12    1.67    0.49
   6  -8 -12    0.32    0.32
   6  -8 -12   -0.18    0.34
   5  -8 -12    1.81    0.44
   5  -8 -12    1.67    0.44
   4  -8 -12    8.71    0.88
   3  -8 -12   10.54    0.98
   2  -8 -12    9.28    0.91
   1  -8 -12    7.11    0.90
   0  -8 -12    1.47    0.43
   0   8  12    1.73    0.24
  -1  -8 -12    2.71    0.55
   1   8  12    4.35    0.37
  -2  -8 -12    6.22    0.78
   2   8  12    6.00    0.46
  -3  -8 -12    0.25    0.33
   3   8  12   -0.05    0.21
  -4  -8 -12    2.65    0.51
   4   8  12    3.72    0.43
  -5  -8 -12    3.77    0.60
  -6  -8 -12    2.65    0.47
   7  -9 -12    1.10    0.50
   6  -9 -12   15.64    1.07
   6  -9 -12   18.34    1.22
   5  -9 -12    3.27    0.57
   5  -9 -12    2.59    0.52
   4  -9 -12    6.91    0.85
   3  -9 -12    0.67    0.39
   2  -9 -12   40.15    2.25
   1  -9 -12    0.93    0.46
  -1   9  12    1.22    0.24
   0  -9 -12   74.53    3.63
   0   9  12   72.67    2.65
  -1  -9 -12    0.44    0.41
   1   9  12   -0.03    0.22
  -2  -9 -12   25.88    1.67
   2   9  12   27.30    1.14
  -3  -9 -12    0.72    0.39
   3   9  12    0.29    0.25
  -4  -9 -12   13.13    1.05
  -5  -9 -12    2.51    0.51
  -6  -9 -12    5.06    0.67
   7 -10 -12   11.77    1.01
   6 -10 -12    3.29    0.62
   6 -10 -12    2.81    0.53
   5 -10 -12   26.24    1.47
   5 -10 -12   28.32    1.71
   4 -10 -12    0.31    0.40
   3 -10 -12   10.41    1.00
   2 -10 -12   10.37    1.00
   1 -10 -12   24.50    1.59
  -1  10  12   23.12    0.97
   0 -10 -12    6.63    0.84
   0  10  12    5.15    0.41
  -1 -10 -12   31.88    1.92
   1  10  12   32.14    1.29
  -2 -10 -12   -0.17    0.36
   2  10  12    1.69    0.30
  -3 -10 -12    7.45    0.85
   3  10  12    7.94    0.52
  -4 -10 -12    0.29    0.38
  -5 -10 -12   15.63    1.17
  -6 -10 -12    3.72    0.62
   6 -11 -12   -0.09    0.46
   6 -11 -12    0.45    0.40
   5 -11 -12    1.54    0.54
   5 -11 -12    1.46    0.52
   4 -11 -12   10.39    1.03
   3 -11 -12   -0.03    0.37
   2 -11 -12    2.24    0.59
  -2  11  12    2.63    0.30
   1 -11 -12   17.37    1.31
  -1  11  12   16.31    0.74
   0 -11 -12    3.92    0.68
   0  11  12    3.11    0.34
  -1 -11 -12    1.34    0.46
   1  11  12    0.85    0.25
  -2 -11 -12    0.92    0.43
   2  11  12    1.10    0.26
  -3 -11 -12    0.32    0.37
   3  11  12    0.07    0.24
  -4 -11 -12    8.50    0.90
  -5 -11 -12   10.94    1.00
   5 -12 -12    3.76    0.68
   5 -12 -12    3.31    0.67
   4 -12 -12    2.14    0.59
   3 -12 -12    0.93    0.50
   2 -12 -12    0.80    0.48
  -2  12  12    0.35    0.20
   1 -12 -12   10.10    1.02
  -1  12  12    9.46    0.51
   0 -12 -12    1.04    0.45
   0  12  12    0.67    0.23
  -1 -12 -12   29.91    1.88
   1  12  12   30.21    1.23
  -2 -12 -12    7.02    0.89
   2  12  12    6.89    0.51
  -3 -12 -12    1.33    0.46
  -4 -12 -12    3.36    0.60
   4 -13 -12   10.47    1.10
   3 -13 -12    0.32    0.45
   2 -13 -12   20.06    1.54
   1 -13 -12    0.16    0.43
   0 -13 -12    7.46    0.93
  -1 -13 -12    0.31    0.42
   1  13  12    0.28    0.24
  -2 -13 -12   11.34    1.04
  -3 -13 -12    1.02    0.44
   3 -14 -12    1.05    0.51
   2 -14 -12    0.12    0.44
   1 -14 -12   11.65    1.14
   0 -14 -12    0.82    0.49
  -1 -14 -12   16.26    1.30
  -2 -14 -12    4.75    0.74
  -2 -14  13    1.88    0.43
  -1 -14  13    5.22    0.64
   0 -14  13    3.97    0.59
   1 -14  13    2.56    0.49
  -4 -13  13    0.63    0.36
  -3 -13  13    7.23    0.70
  -2 -13  13    0.28    0.32
  -1 -13  13   10.06    0.80
   0 -13  13    1.66    0.40
   1 -13  13    8.38    0.76
   2 -13  13    0.15    0.33
   3 -13  13   -0.23    0.34
  -5 -12  13    0.62    0.33
  -4 -12  13    1.21    0.38
  -3 -12  13    1.73    0.36
  -2 -12  13    9.87    0.78
  -1 -12  13    7.01    0.68
   0 -12  13    1.52    0.37
   1 -12  13    7.02    0.68
   2 -12  13    0.04    0.31
   3 -12  13    9.46    0.80
   4 -12  13    0.07    0.36
  -6 -11  13   -0.07    0.30
  -5 -11  13    3.58    0.52
  -4 -11  13    9.97    0.76
  -3 -11  13    1.55    0.33
  -2 -11  13   10.23    0.76
  -1 -11  13    1.09    0.32
   0 -11  13    4.66    0.54
   1 -11  13    0.15    0.30
   2 -11  13    9.97    0.78
   3 -11  13    0.67    0.35
   4 -11  13   10.16    0.81
   5 -11  13    2.01    0.45
  -6 -10  13    2.24    0.38
  -5 -10  13    1.04    0.32
  -4 -10  13    3.42    0.48
  -3 -10  13    1.76    0.34
  -2 -10  13   25.36    1.33
  -1 -10  13   19.63    1.13
   0 -10  13   21.74    1.21
   1 -10  13    4.69    0.56
   2 -10  13    1.99    0.39
   3 -10  13    0.64    0.31
   4 -10  13   12.13    0.89
   5 -10  13    3.11    0.50
  -7  -9  13   20.40    1.14
  -6  -9  13    0.42    0.26
  -5  -9  13   15.75    0.93
  -4  -9  13    2.15    0.37
  -3  -9  13   -0.10    0.22
  -2  -9  13    1.40    0.31
  -1  -9  13   29.22    1.48
   0  -9  13    4.13    0.52
   1  -9  13   58.66    2.77
   1  -9  13   61.79    2.16
   2  -9  13   11.88    0.82
   2  -9  13   12.25    0.56
   3  -9  13   13.24    0.89
   4  -9  13    3.82    0.56
   5  -9  13    1.28    0.39
   6  -9  13    0.04    0.36
  -7  -8  13    5.21    0.53
  -6  -8  13    2.45    0.39
  -5  -8  13   -0.22    0.23
  -4  -8  13   -0.01    0.22
  -3  -8  13   -0.11    0.23
  -2  -8  13    8.76    0.65
  -1  -8  13   26.84    1.37
   0  -8  13   59.37    2.71
   1  -8  13   45.68    1.65
   1  -8  13   43.92    2.11
   2  -8  13    2.06    0.25
   2  -8  13    2.62    0.44
   3  -8  13   19.18    1.08
   3  -8  13   18.70    0.80
   4  -8  13    0.30    0.29
   5  -8  13   24.72    1.35
   6  -8  13    2.96    0.52
  -8  -7  13    0.02    0.23
  -7  -7  13    4.81    0.47
  -6  -7  13    8.40    0.60
  -5  -7  13   31.70    1.54
  -4  -7  13   17.53    0.96
  -3  -7  13    2.94    0.39
  -2  -7  13   29.76    1.46
  -1  -7  13    6.28    0.52
   0  -7  13    3.90    0.46
   1  -7  13   40.83    1.93
   2  -7  13   32.23    1.57
   2  -7  13   31.26    1.21
   3  -7  13   18.28    0.77
   3  -7  13   17.85    1.02
   4  -7  13   66.04    2.91
   4  -7  13   61.44    2.30
   5  -7  13    0.52    0.29
   5  -7  13    0.63    0.36
   6  -7  13   22.11    1.25
   7  -7  13    0.25    0.37
  -8  -6  13    5.71    0.51
  -7  -6  13    0.54    0.24
  -6  -6  13    8.52    0.60
  -5  -6  13    3.07    0.42
  -4  -6  13   86.35    3.76
  -3  -6  13   13.63    0.80
  -2  -6  13   97.78    4.23
  -1  -6  13    4.93    0.44
   0  -6  13   14.98    0.86
   1  -6  13    0.30    0.24
   2  -6  13   49.71    1.84
   2  -6  13   50.78    2.31
   3  -6  13    5.66    0.38
   3  -6  13    4.67    0.50
   4  -6  13   28.23    1.14
   4  -6  13   28.87    1.44
   5  -6  13    4.36    0.48
   5  -6  13    3.56    0.51
   6  -6  13    3.88    0.54
   7  -6  13    3.75    0.57
  -8  -5  13    2.82    0.40
  -7  -5  13   14.45    0.82
  -6  -5  13    8.34    0.59
  -5  -5  13    3.26    0.39
   4   5 -13   50.62    2.37
  -4  -5  13   48.91    2.24
  -3  -5  13   53.33    2.39
  -2  -5  13    4.59    0.43
  -2  -5  13    5.06    0.35
  -1  -5  13   16.27    0.87
   0  -5  13    3.61    0.40
   1  -5  13   51.12    2.32
   2  -5  13  132.76    5.59
   2  -5  13  128.59    4.55
   3  -5  13   61.73    2.23
   3  -5  13   60.42    2.73
   4  -5  13   39.14    1.82
   4  -5  13   37.70    1.48
   5  -5  13    8.45    0.66
   5  -5  13    9.34    0.63
   6  -5  13    0.05    0.31
   7  -5  13    1.94    0.44
  -8  -4  13    0.39    0.22
  -7  -4  13    4.00    0.41
  -6  -4  13    7.26    0.54
  -5  -4  13   17.66    0.94
   4   4 -13    2.42    0.38
  -4  -4  13    2.32    0.36
  -3  -4  13    7.76    0.53
  -2  -4  13   21.42    1.07
  -1  -4  13    6.06    0.45
   0  -4  13   37.72    1.74
   1  -4  13  100.98    4.34
   2  -4  13   52.64    1.91
   2  -4  13   50.69    2.32
   3  -4  13   94.63    4.00
   3  -4  13   90.06    3.27
   4  -4  13    8.89    0.66
   4  -4  13    9.06    0.51
   4  -4  13    8.83    0.62
   5  -4  13   21.58    1.10
   5  -4  13   21.81    1.11
   6  -4  13    0.72    0.31
   7  -4  13   12.82    0.87
  -8  -3  13    5.12    0.46
  -7  -3  13   11.11    0.68
  -6  -3  13   17.35    0.93
  -5  -3  13   42.43    1.93
  -4  -3  13    2.19    0.32
   3   3 -13   15.75    0.98
  -3  -3  13   14.78    0.83
  -2  -3  13    6.60    0.49
  -1  -3  13   12.51    0.69
   0  -3  13  116.72    4.97
   1  -3  13   14.74    0.80
   2  -3  13   21.19    1.07
   2  -3  13   21.59    0.90
   3  -3  13   27.46    1.10
   3  -3  13   26.72    1.31
   4  -3  13   15.60    0.86
   4  -3  13   16.22    0.76
   4  -3  13   16.11    0.85
   5  -3  13    2.27    0.35
   5  -3  13    2.76    0.34
   6  -3  13   20.47    1.06
   7  -3  13    0.42    0.29
  -8  -2  13    6.70    0.53
  -7  -2  13    0.76    0.24
  -6  -2  13  103.13    4.43
   5   2 -13   13.65    0.84
  -5  -2  13   12.45    0.72
   4   2 -13  108.59    4.85
  -4  -2  13  109.48    4.65
   3   2 -13    4.99    0.60
  -3  -2  13    4.51    0.41
  -2  -2  13    5.13    0.41
  -1  -2  13   13.17    0.72
   0  -2  13   79.94    3.45
   1  -2  13    3.39    0.34
   2  -2  13   70.52    3.03
   2  -2  13   68.50    2.50
   3  -2  13   29.71    1.39
   3  -2  13   29.36    1.28
   3  -2  13   28.68    1.17
   4  -2  13   55.39    2.25
   4  -2  13   55.19    2.43
   4  -2  13   54.65    2.06
   5  -2  13    1.59    0.26
   5  -2  13    1.21    0.27
   6  -2  13    5.14    0.49
   7  -2  13    0.63    0.30
   8  -2  13   -0.11    0.28
  -8  -1  13    2.19    0.36
  -7  -1  13    7.08    0.54
  -6  -1  13    5.75    0.49
   5   1 -13   15.80    0.96
  -5  -1  13   15.36    0.83
   4   1 -13    0.24    0.25
   4   1 -13    0.19    0.20
  -4  -1  13    0.26    0.19
   3   1 -13  198.27    6.60
   3   1 -13  187.37    8.34
  -3  -1  13  197.29    8.15
   2   1 -13   46.21    1.67
  -2  -1  13   44.57    2.08
  -2  -1  13   49.85    1.81
   1   1 -13  101.47    3.47
  -1  -1  13  102.49    4.35
   0   1 -13   55.64    1.90
   0  -1  13   55.33    2.44
   1  -1  13    4.79    0.39
   2  -1  13   56.17    2.48
   2  -1  13   55.29    2.07
   2  -1  13   58.00    2.21
   3  -1  13   45.34    1.73
   3  -1  13   45.89    2.04
   3  -1  13   45.75    1.86
   4  -1  13   48.70    2.14
   4  -1  13   48.84    1.99
   4  -1  13   47.73    1.84
   5  -1  13   18.70    0.87
   5  -1  13   17.84    0.93
   6  -1  13    4.07    0.43
   7  -1  13    0.07    0.25
   8  -1  13    2.87    0.45
  -7   0  13   -0.34    0.20
   6   0 -13    0.44    0.30
  -6   0  13    0.02    0.23
   5   0 -13   79.76    3.57
   5   0 -13   79.20    2.85
  -5   0  13   77.93    3.42
   4   0 -13    0.07    0.24
   4   0 -13   -0.15    0.20
  -4   0  13    0.08    0.17
   3   0 -13  146.32    5.06
   3   0 -13  135.62    6.43
  -3   0  13  162.00    5.48
  -3   0  13  145.15    6.22
   2   0 -13   -0.07    0.21
   2   0 -13    0.05    0.13
  -2   0  13   -0.25    0.14
  -2   0  13   -0.04    0.10
   1   0 -13    0.14    0.12
  -1   0  13    0.06    0.15
   0   0  13    0.06    0.14
   1   0  13  154.40    6.48
   1   0  13  153.84    5.73
   2   0  13    0.03    0.13
   2   0  13    0.07    0.16
   2   0  13    0.26    0.15
   3   0  13  247.31    8.79
   3   0  13  260.65    9.50
   3   0  13  258.91   10.64
   4   0  13    0.19    0.22
   4   0  13    0.04    0.20
   4   0  13    0.37    0.18
   5   0  13   62.74    2.56
   5   0  13   65.05    2.40
   6   0  13   -0.02    0.22
   7   0  13   10.88    0.71
   8   0  13   -0.08    0.28
   7  -1 -13    7.11    0.58
   6  -1 -13    6.04    0.50
  -6   1  13    5.32    0.48
   5  -1 -13   15.83    0.79
   5  -1 -13   15.84    1.00
  -5   1  13   15.43    0.86
   4  -1 -13    1.32    0.35
   4  -1 -13   -0.17    0.22
  -4   1  13   -0.09    0.14
  -4   1  13    0.31    0.19
   3  -1 -13  196.37    6.69
   3  -1 -13  182.24    8.45
  -3   1  13  191.66    8.20
  -3   1  13  212.07    7.23
   2  -1 -13   44.32    2.26
   2  -1 -13   45.40    1.70
  -2   1  13   50.11    1.73
  -2   1  13   44.19    2.05
  -1   1  13   99.99    4.51
  -1   1  13  112.23    3.91
   0   1  13   55.30    2.49
   0   1  13   58.74    2.14
   1   1  13    1.70    0.26
   1   1  13    1.33    0.19
   2   1  13   59.91    2.24
   2   1  13   58.51    2.54
   2   1  13   56.20    2.14
   3   1  13   46.85    1.73
   3   1  13   43.57    1.78
   3   1  13   44.10    1.99
   4   1  13   48.46    1.97
   4   1  13   47.93    1.87
   4   1  13   50.28    2.15
   5   1  13   17.70    0.85
   5   1  13   17.35    0.86
   6   1  13    4.05    0.45
   7   1  13   -0.45    0.23
   8   1  13    2.85    0.45
   8  -2 -13    7.42    0.63
   7  -2 -13    0.84    0.32
   6  -2 -13  102.38    3.71
   5  -2 -13   13.25    0.75
   5  -2 -13   13.58    0.93
  -5   2  13   13.06    0.77
   4  -2 -13  108.28    4.92
   4  -2 -13  111.57    3.87
  -4   2  13  107.71    4.67
   3  -2 -13    4.87    0.67
   3  -2 -13    4.93    0.42
  -3   2  13    4.22    0.41
   2  -2 -13    5.20    0.59
   2  -2 -13    4.93    0.43
  -2   2  13    6.06    0.43
   1  -2 -13   13.10    0.91
  -1   2  13   13.70    0.72
   0   2  13   78.78    3.39
   1   2  13    4.19    0.25
   1   2  13    4.14    0.35
   1   2  13    4.69    0.34
   2   2  13   74.78    2.75
   2   2  13   70.08    2.62
   2   2  13   72.59    3.12
   3   2  13   29.51    1.23
   3   2  13   29.30    1.21
   3   2  13   29.27    1.35
   4   2  13   54.01    2.10
   4   2  13   57.19    2.21
   5   2  13    1.27    0.25
   5   2  13    0.96    0.26
   6   2  13    5.72    0.51
   7   2  13    0.27    0.28
   8   2  13   -0.12    0.27
   8  -3 -13    5.49    0.61
   7  -3 -13   10.14    0.69
   7  -3 -13   11.39    0.76
   6  -3 -13   17.24    0.91
   6  -3 -13   16.19    0.85
   5  -3 -13   41.73    2.10
   5  -3 -13   41.08    1.68
   4  -3 -13    2.11    0.43
   4  -3 -13    2.22    0.35
   3  -3 -13   14.32    0.76
   3  -3 -13   14.69    1.05
  -3   3  13   14.19    0.78
   2  -3 -13    7.40    0.76
  -2   3  13    8.16    0.50
   1  -3 -13   12.49    0.90
  -1   3  13   12.63    0.69
   0   3  13  115.44    4.89
   1   3  13   16.05    0.65
   1   3  13   17.31    0.74
   1   3  13   15.07    0.81
   2   3  13   22.87    0.90
   2   3  13   21.18    1.05
   2   3  13   21.03    0.93
   3   3  13   26.76    1.14
   3   3  13   27.98    1.15
   4   3  13   17.90    0.83
   4   3  13   16.08    0.81
   5   3  13    2.46    0.34
   5   3  13    2.84    0.36
   6   3  13   20.42    1.00
   7   3  13    0.02    0.25
   8  -4 -13    0.73    0.40
   7  -4 -13    3.52    0.50
   7  -4 -13    3.44    0.46
   6  -4 -13    8.32    0.63
   6  -4 -13    7.59    0.72
   6  -4 -13    5.66    0.50
   5  -4 -13   16.76    0.80
   5  -4 -13   18.41    1.15
   5  -4 -13   15.81    0.89
   4  -4 -13    2.50    0.49
   4  -4 -13    2.21    0.38
   3  -4 -13    7.43    0.61
   3  -4 -13    8.69    0.82
   2  -4 -13   20.92    1.34
   1  -4 -13    4.66    0.64
   0  -4 -13   35.41    1.87
   1   4  13  103.84    3.67
   2   4  13   51.82    1.99
   2   4  13   54.42    2.04
   3   4  13   95.13    3.55
   3   4  13   91.98    3.37
   4   4  13    9.35    0.54
   4   4  13    8.17    0.55
   5   4  13   21.27    0.99
   5   4  13   21.08    0.99
   6   4  13    0.55    0.25
   7   4  13   13.02    0.80
   8  -5 -13    3.21    0.56
   7  -5 -13   14.86    0.91
   6  -5 -13    7.82    0.67
   6  -5 -13    9.13    0.80
   5  -5 -13    4.83    0.67
   5  -5 -13    2.75    0.36
   5  -5 -13    3.84    0.52
   4  -5 -13   51.82    2.56
   4  -5 -13   47.11    1.99
   3  -5 -13   53.62    2.74
   2  -5 -13    4.82    0.68
   1  -5 -13   14.57    1.08
   0  -5 -13    3.54    0.57
  -1  -5 -13   49.45    2.46
   1   5  13   49.45    1.86
   2   5  13  124.77    4.40
   3   5  13   63.25    2.37
   3   5  13   63.58    2.45
   4   5  13   35.21    1.47
   4   5  13   37.00    1.50
   5   5  13    9.66    0.57
   5   5  13    8.68    0.59
   6   5  13   -0.12    0.22
   7   5  13    1.07    0.33
   8  -6 -13    5.96    0.68
   7  -6 -13   -0.04    0.34
   6  -6 -13    7.89    0.69
   6  -6 -13    8.99    0.77
   5  -6 -13    2.60    0.49
   5  -6 -13    2.46    0.46
   4  -6 -13   87.53    4.04
   4  -6 -13   82.35    3.22
   3  -6 -13   13.47    1.07
   2  -6 -13   97.74    4.58
   1  -6 -13    4.90    0.67
   0  -6 -13   14.30    1.07
  -1  -6 -13    0.35    0.31
   1   6  13    0.31    0.20
  -2  -6 -13   49.83    2.49
   2   6  13   48.91    1.87
   3   6  13    4.76    0.42
   4   6  13   27.89    1.21
   5   6  13    4.70    0.43
   6   6  13    2.80    0.42
   7   6  13    2.97    0.42
   8  -7 -13   -0.21    0.41
   7  -7 -13    4.07    0.60
   6  -7 -13    9.61    0.82
   6  -7 -13    8.75    0.77
   5  -7 -13   33.56    1.84
   5  -7 -13   31.37    1.54
   4  -7 -13   19.34    1.32
   4  -7 -13   17.46    1.08
   3  -7 -13    4.04    0.69
   2  -7 -13   32.30    1.90
   1  -7 -13    5.61    0.81
   0  -7 -13    5.07    0.73
   0   7  13    4.47    0.37
  -1  -7 -13   37.31    2.13
   1   7  13   41.13    1.54
  -2  -7 -13   30.59    1.75
   2   7  13   30.11    1.24
  -3  -7 -13   16.70    1.15
   3   7  13   17.87    0.85
  -4  -7 -13   59.95    2.92
   4   7  13   59.56    2.29
   7  -8 -13    5.10    0.67
   6  -8 -13    2.24    0.50
   6  -8 -13    2.90    0.52
   5  -8 -13    0.42    0.34
   5  -8 -13    0.02    0.37
   4  -8 -13    0.25    0.35
   3  -8 -13   -0.04    0.33
   2  -8 -13    9.39    0.97
   1  -8 -13   26.86    1.74
   0  -8 -13   57.89    2.96
   0   8  13   56.30    2.10
  -1  -8 -13   42.96    2.38
   1   8  13   43.29    1.66
  -2  -8 -13    1.81    0.51
   2   8  13    2.02    0.30
  -3  -8 -13   16.84    1.24
   3   8  13   18.93    0.88
  -4  -8 -13    0.26    0.36
   4   8  13    0.27    0.26
  -5  -8 -13   21.71    1.38
  -6  -8 -13    2.11    0.46
   7  -9 -13   17.89    1.16
   6  -9 -13    0.00    0.32
   6  -9 -13    0.26    0.41
   5  -9 -13   15.46    1.03
   5  -9 -13   16.21    1.21
   4  -9 -13    2.19    0.54
   3  -9 -13    0.24    0.38
   2  -9 -13    2.30    0.57
   1  -9 -13   30.17    1.87
  -1   9  13   30.74    1.22
   0  -9 -13    5.19    0.83
   0   9  13    4.40    0.41
  -1  -9 -13   59.80    3.08
   1   9  13   58.84    2.21
  -2  -9 -13   10.67    1.02
   2   9  13   11.59    0.63
  -3  -9 -13   12.22    1.06
   3   9  13   12.69    0.70
  -4  -9 -13    2.27    0.51
   4   9  13    3.22    0.43
  -5  -9 -13    0.99    0.43
  -6  -9 -13    0.02    0.32
   6 -10 -13    2.64    0.56
   6 -10 -13    2.35    0.58
   5 -10 -13    1.16    0.50
   5 -10 -13    1.64    0.50
   4 -10 -13    4.58    0.75
   3 -10 -13    2.00    0.53
   2 -10 -13   30.56    1.91
   1 -10 -13   22.54    1.50
  -1  10  13   19.57    0.87
   0 -10 -13   24.87    1.62
   0  10  13   22.43    0.99
  -1 -10 -13    4.52    0.75
   1  10  13    4.02    0.38
  -2 -10 -13    1.92    0.50
   2  10  13    2.00    0.31
  -3 -10 -13    0.99    0.43
   3  10  13    0.80    0.27
  -4 -10 -13   10.81    1.00
  -5 -10 -13    2.53    0.55
   6 -11 -13   -0.34    0.48
   6 -11 -13    0.45    0.39
   5 -11 -13    2.97    0.63
   5 -11 -13    3.59    0.68
   4 -11 -13   11.35    1.12
   3 -11 -13    2.30    0.57
   2 -11 -13   11.39    1.07
  -2  11  13   10.23    0.56
   1 -11 -13    1.50    0.49
  -1  11  13    1.29    0.24
   0 -11 -13    5.31    0.76
   0  11  13    4.52    0.39
  -1 -11 -13    0.56    0.43
   1  11  13    0.39    0.22
  -2 -11 -13    9.66    0.98
   2  11  13    9.67    0.59
  -3 -11 -13    1.16    0.45
   3  11  13    0.40    0.25
  -4 -11 -13    8.92    0.93
  -5 -11 -13    2.07    0.52
   5 -12 -13    0.95    0.50
   5 -12 -13    0.03    0.48
   4 -12 -13    1.26    0.54
   3 -12 -13    2.21    0.59
   2 -12 -13   10.17    1.06
  -2  12  13    8.59    0.50
   1 -12 -13    9.01    0.99
  -1  12  13    7.78    0.48
   0 -12 -13    1.81    0.52
   0  12  13    1.03    0.26
  -1 -12 -13    8.32    0.99
   1  12  13    8.01    0.53
  -2 -12 -13    0.48    0.43
   2  12  13    0.21    0.24
  -3 -12 -13   10.44    1.02
  -4 -12 -13    0.76    0.42
   4 -13 -13    1.11    0.52
   3 -13 -13    8.92    1.03
   2 -13 -13    0.97    0.54
   1 -13 -13   11.57    1.15
   0 -13 -13    2.21    0.59
  -1 -13 -13   11.01    1.08
   1  13  13    8.65    0.57
  -2 -13 -13    0.49    0.42
   2  13  13    0.45    0.26
  -3 -13 -13    0.19    0.37
   2 -14 -13    2.76    0.64
   1 -14 -13    7.10    0.94
   0 -14 -13    5.00    0.86
  -1 -14 -13    2.33    0.59
  -1 -14  14   -0.01    0.35
   0 -14  14    0.41    0.36
  -3 -13  14    0.22    0.31
  -2 -13  14    9.94    0.84
  -1 -13  14    0.57    0.35
   0 -13  14    1.95    0.42
   1 -13  14    1.40    0.41
   2 -13  14    0.54    0.37
  -4 -12  14   12.55    0.89
  -3 -12  14    1.08    0.36
  -2 -12  14   12.47    0.88
  -1 -12  14    2.08    0.41
   0 -12  14    2.20    0.41
   1 -12  14    1.00    0.38
   2 -12  14    7.66    0.73
   3 -12  14    0.34    0.36
  -5 -11  14    4.51    0.58
  -4 -11  14    2.00    0.39
  -3 -11  14   16.90    1.04
  -2 -11  14    6.73    0.62
  -1 -11  14   31.92    1.64
   0 -11  14    0.35    0.30
   1 -11  14   14.74    0.97
   2 -11  14   -0.31    0.28
   3 -11  14    5.39    0.62
   4 -11  14    0.04    0.35
  -6 -10  14    0.77    0.32
  -5 -10  14   18.89    1.11
  -4 -10  14    2.01    0.37
  -3 -10  14    2.94    0.43
  -2 -10  14   17.35    1.04
  -1 -10  14    0.38    0.28
   0 -10  14    9.26    0.72
   1 -10  14   14.05    0.94
   2 -10  14    0.32    0.30
   3 -10  14   -0.44    0.26
   4 -10  14    1.07    0.36
  -6  -9  14    6.20    0.57
  -5  -9  14    1.13    0.31
  -4  -9  14    5.41    0.55
  -3  -9  14    4.75    0.49
  -2  -9  14    6.53    0.59
  -1  -9  14   13.05    0.85
   0  -9  14    5.61    0.60
   1  -9  14   35.84    1.34
   1  -9  14   34.68    1.76
   2  -9  14    2.83    0.49
   3  -9  14    3.18    0.49
   4  -9  14    0.19    0.30
  -7  -8  14    0.77    0.30
  -6  -8  14    1.61    0.32
  -5  -8  14    1.79    0.34
  -4  -8  14   11.03    0.74
  -3  -8  14    5.61    0.51
  -2  -8  14   24.72    1.29
  -1  -8  14   14.15    0.90
   0  -8  14   52.94    2.46
   1  -8  14    4.68    0.54
   1  -8  14    5.10    0.37
   2  -8  14   62.82    2.88
   2  -8  14   62.58    2.26
   3  -8  14    1.25    0.24
   3  -8  14    1.45    0.35
   4  -8  14   24.65    1.35
   6  -8  14    5.71    0.69
  -7  -7  14    1.41    0.31
  -6  -7  14    4.64    0.47
  -5  -7  14    8.24    0.62
  -4  -7  14    2.29    0.38
  -3  -7  14   40.73    1.92
  -2  -7  14   10.63    0.72
  -1  -7  14   64.06    2.88
   0  -7  14    0.52    0.26
   1  -7  14   56.80    2.08
   1  -7  14   57.20    2.61
   2  -7  14   -0.02    0.17
   2  -7  14    0.10    0.25
   3  -7  14   30.00    1.21
   3  -7  14   31.57    1.56
   4  -7  14   16.47    0.99
   4  -7  14   15.69    0.75
   5  -7  14   32.89    1.61
   6  -7  14    5.42    0.66
  -8  -6  14    1.26    0.29
  -7  -6  14    2.63    0.42
  -6  -6  14    3.04    0.42
  -5  -6  14   21.29    1.12
  -4  -6  14    0.34    0.25
  -3  -6  14   35.42    1.68
  -2  -6  14   13.61    0.82
  -1  -6  14   50.90    2.33
   0  -6  14   24.41    1.25
   1  -6  14    0.12    0.26
   2  -6  14    1.59    0.24
   2  -6  14    1.22    0.30
   3  -6  14    9.13    0.68
   3  -6  14    9.49    0.51
   4  -6  14   10.45    0.73
   4  -6  14   10.42    0.56
   5  -6  14    1.12    0.34
   6  -6  14   15.12    0.98
   7  -6  14    0.38    0.37
  -8  -5  14    1.80    0.32
  -7  -5  14    7.56    0.58
  -6  -5  14   14.35    0.84
  -5  -5  14   27.98    1.37
   4   5 -14   39.57    1.93
  -4  -5  14   36.59    1.77
  -3  -5  14    5.82    0.50
  -2  -5  14   14.00    0.80
  -1  -5  14    3.05    0.36
   0  -5  14   12.11    0.76
   1  -5  14   25.47    1.29
   2  -5  14    0.43    0.21
   2  -5  14    0.49    0.26
   3  -5  14   49.28    2.31
   3  -5  14   51.89    1.89
   4  -5  14    0.27    0.20
   4  -5  14    0.28    0.25
   4  -5  14    0.13    0.24
   5  -5  14    7.53    0.61
   6  -5  14   -0.04    0.31
   7  -5  14    1.42    0.41
  -8  -4  14    7.99    0.61
  -7  -4  14    4.67    0.46
  -6  -4  14   39.73    1.86
  -5  -4  14    2.76    0.40
   4   4 -14   35.09    1.81
  -4  -4  14   35.40    1.66
  -3  -4  14    0.00    0.20
  -2  -4  14   32.33    1.52
  -1  -4  14   27.44    1.33
   0  -4  14  182.41    7.69
   1  -4  14    9.31    0.63
   2  -4  14  141.33    4.93
   2  -4  14  141.73    6.02
   3  -4  14    3.28    0.45
   3  -4  14    3.18    0.33
   4  -4  14   48.73    2.25
   4  -4  14   51.03    1.89
   4  -4  14   49.47    2.10
   5  -4  14   -0.06    0.19
   5  -4  14   -0.10    0.23
   6  -4  14   10.48    0.73
   7  -4  14    2.08    0.42
  -8  -3  14    6.94    0.55
  -7  -3  14    2.97    0.40
  -6  -3  14   22.67    1.16
  -5  -3  14    9.15    0.61
   4   3 -14   14.24    0.99
  -4  -3  14   14.99    0.83
   3   3 -14   78.81    3.65
  -3  -3  14   81.28    3.49
  -2  -3  14    9.45    0.59
  -1  -3  14   54.13    2.41
   0  -3  14    4.35    0.41
   1  -3  14  122.46    5.22
   2  -3  14   15.17    0.72
   2  -3  14   15.80    0.85
   3  -3  14  126.40    5.38
   3  -3  14  124.04    4.44
   3  -3  14  128.31    4.84
   4  -3  14    2.04    0.33
   4  -3  14    1.52    0.26
   4  -3  14    2.23    0.36
   5  -3  14    1.47    0.26
   5  -3  14    1.28    0.28
   6  -3  14    1.90    0.36
   7  -3  14    8.47    0.68
  -8  -2  14    0.56    0.25
  -7  -2  14   28.90    1.41
  -6  -2  14    1.55    0.29
  -5  -2  14   33.15    1.57
   4   2 -14    1.70    0.37
  -4  -2  14    1.29    0.25
   3   2 -14   36.43    1.88
  -3  -2  14   36.58    1.69
  -2  -2  14    0.14    0.19
  -1  -2  14    2.50    0.31
   0  -2  14    0.52    0.20
   1  -2  14   -0.07    0.19
   2  -2  14    0.82    0.21
   2  -2  14    1.11    0.23
   3  -2  14   14.90    0.83
   3  -2  14   15.18    0.78
   3  -2  14   14.64    0.71
   4  -2  14    9.68    0.61
   4  -2  14   10.19    0.62
   4  -2  14   10.15    0.56
   5  -2  14    0.50    0.22
   5  -2  14    0.43    0.22
   6  -2  14    5.71    0.52
   7  -2  14    4.50    0.57
  -8  -1  14    0.51    0.26
  -7  -1  14   13.52    0.80
  -6  -1  14   11.30    0.70
   5   1 -14   21.40    1.24
  -5  -1  14   21.09    1.08
   4   1 -14   56.52    2.75
   4   1 -14   57.11    2.08
  -4  -1  14   56.98    2.53
   3   1 -14   38.32    2.01
   3   1 -14   40.83    1.47
  -3  -1  14   39.20    1.81
   2   1 -14    3.61    0.28
  -2  -1  14    3.30    0.27
  -2  -1  14    3.02    0.33
   1   1 -14   33.19    1.21
  -1  -1  14   34.09    1.56
   0   1 -14   18.16    0.67
   0  -1  14   18.10    0.93
  -1   1 -14  104.01    3.58
   1  -1  14  108.85    4.55
  -2   1 -14   22.63    0.80
   2  -1  14   22.85    0.99
   2  -1  14   23.58    1.12
   2  -1  14   21.61    0.95
   3  -1  14   40.45    1.60
   3  -1  14   42.71    1.89
   3  -1  14   41.82    1.71
   4  -1  14    0.54    0.23
   4  -1  14    0.26    0.18
   4  -1  14    0.42    0.21
   5  -1  14    6.68    0.51
   5  -1  14    6.97    0.48
   6  -1  14    3.05    0.42
   7  -1  14   10.99    0.74
  -7   0  14    0.02    0.24
   6   0 -14   76.92    2.76
  -6   0  14   71.59    3.26
   5   0 -14    0.48    0.28
   5   0 -14    0.01    0.23
  -5   0  14    0.12    0.21
   4   0 -14   42.20    2.14
   4   0 -14   42.28    1.60
  -4   0  14   40.22    1.89
   3   0 -14    0.29    0.19
   3   0 -14    0.18    0.28
  -3   0  14    0.10    0.12
  -3   0  14   -0.01    0.20
   2   0 -14   63.88    3.13
   2   0 -14   66.55    2.38
  -2   0  14   65.33    2.94
  -2   0  14   73.26    2.53
   1   0 -14    0.04    0.12
  -1   0  14   -0.08    0.14
   0   0  14  192.31    8.06
   2   0  14  109.23    4.73
   2   0  14  109.33    3.93
   2   0  14  115.34    4.20
   3   0  14    0.39    0.21
   4   0  14   71.79    3.02
   4   0  14   67.84    2.58
   4   0  14   69.72    2.75
   5   0  14   -0.04    0.17
   5   0  14    0.00    0.20
   6   0  14   36.71    1.62
   7   0  14   -0.26    0.27
   7  -1 -14   14.54    0.85
   6  -1 -14   12.03    0.72
  -6   1  14   10.57    0.72
   5  -1 -14   21.93    1.29
   5  -1 -14   22.19    1.01
  -5   1  14   21.59    1.12
   4  -1 -14   57.18    2.79
   4  -1 -14   59.20    2.13
  -4   1  14   54.65    2.53
   3  -1 -14   38.02    2.10
   3  -1 -14   40.80    1.55
  -3   1  14   38.87    1.85
  -3   1  14   44.12    1.56
   2  -1 -14    4.04    0.33
   2  -1 -14    3.20    0.50
  -2   1  14    3.84    0.20
  -2   1  14    3.50    0.35
   1  -1 -14   33.21    1.28
  -1   1  14   33.75    1.55
   0   1  14   18.64    0.96
   0   1  14   19.64    0.76
   1   1  14  111.74    4.07
   1   1  14  106.19    4.63
   2   1  14   24.36    0.99
   2   1  14   22.95    0.99
   2   1  14   23.12    1.14
   3   1  14   42.33    1.90
   3   1  14   40.96    1.64
   3   1  14   43.82    1.70
   4   1  14    0.31    0.22
   4   1  14    0.54    0.20
   4   1  14    0.26    0.18
   5   1  14    7.10    0.49
   5   1  14    6.52    0.48
   6   1  14    3.00    0.43
   7   1  14   10.96    0.75
   8  -2 -14    0.65    0.37
   7  -2 -14   28.99    1.32
   6  -2 -14    2.02    0.39
   5  -2 -14   34.23    1.38
   5  -2 -14   32.28    1.75
  -5   2  14   31.87    1.55
   4  -2 -14    1.43    0.31
   4  -2 -14    1.89    0.43
  -4   2  14    1.84    0.32
   3  -2 -14   35.70    1.99
   3  -2 -14   37.86    1.47
  -3   2  14   37.22    1.71
   2  -2 -14    0.54    0.29
   2  -2 -14    0.95    0.23
  -2   2  14    0.61    0.18
   1  -2 -14    1.69    0.36
  -1   2  14    2.63    0.30
   0   2  14    0.40    0.18
   1   2  14    0.50    0.20
   1   2  14    0.29    0.18
   1   2  14    0.23    0.11
   2   2  14    1.06    0.21
   2   2  14    1.56    0.22
   2   2  14    1.07    0.23
   3   2  14   15.71    0.74
   3   2  14   15.26    0.76
   3   2  14   15.54    0.81
   4   2  14    9.83    0.59
   4   2  14   10.98    0.59
   5   2  14    0.24    0.19
   5   2  14    0.43    0.22
   6   2  14    5.30    0.50
   7   2  14    3.75    0.47
   8  -3 -14    7.53    0.70
   7  -3 -14    2.67    0.46
   6  -3 -14   23.19    1.15
   5  -3 -14    9.73    0.83
   5  -3 -14    8.62    0.62
   4  -3 -14   14.54    0.78
   4  -3 -14   14.10    1.05
  -4   3  14   14.51    0.81
   3  -3 -14   76.06    3.67
   3  -3 -14   78.46    2.83
  -3   3  14   75.87    3.34
   2  -3 -14    9.01    0.82
  -2   3  14    9.81    0.58
   1  -3 -14   53.03    2.60
  -1   3  14   52.54    2.34
   0   3  14    5.02    0.44
   1   3  14  130.49    4.62
   1   3  14  121.75    4.39
   1   3  14  122.58    5.29
   2   3  14   15.91    0.77
   2   3  14   16.21    0.86
   2   3  14   17.26    0.72
   3   3  14  128.82    4.74
   3   3  14  123.14    4.47
   4   3  14    2.40    0.34
   4   3  14    1.68    0.25
   5   3  14    1.25    0.25
   5   3  14    1.63    0.29
   6   3  14    1.42    0.28
   7   3  14    7.40    0.63
   8  -4 -14    8.10    0.74
   7  -4 -14    5.01    0.61
   6  -4 -14   38.02    1.64
   5  -4 -14    3.51    0.48
   5  -4 -14    2.57    0.48
   4  -4 -14   35.13    1.49
   4  -4 -14   34.56    1.93
   3  -4 -14    0.39    0.30
   3  -4 -14   -0.12    0.32
   2  -4 -14   30.31    1.76
   1  -4 -14   25.16    1.50
   0  -4 -14  179.93    7.84
   1   4  14    9.34    0.53
   2   4  14  138.63    5.11
   2   4  14  153.15    5.42
   3   4  14    2.99    0.33
   3   4  14    2.96    0.40
   4   4  14   50.61    2.03
   4   4  14   51.55    1.99
   5   4  14    0.02    0.19
   5   4  14   -0.13    0.20
   6   4  14    9.91    0.65
   7   4  14    1.30    0.35
   8  -5 -14    1.63    0.47
   7  -5 -14    7.18    0.70
   6  -5 -14   14.23    0.92
   6  -5 -14   15.11    1.03
   5  -5 -14   27.40    1.31
   5  -5 -14   28.52    1.63
   4  -5 -14   37.32    2.03
   4  -5 -14   35.04    1.56
   3  -5 -14    5.26    0.73
   2  -5 -14   14.40    1.13
   1  -5 -14    2.13    0.47
   0  -5 -14   11.94    0.96
  -1  -5 -14   26.63    1.54
   1   5  14   26.46    1.11
   2   5  14    0.96    0.25
   3   5  14   52.29    2.02
   3   5  14   50.61    1.98
   4   5  14   -0.03    0.18
   4   5  14    0.35    0.23
   5   5  14    7.64    0.53
   5   5  14    7.41    0.55
   6   5  14   -0.38    0.23
   7   5  14    0.59    0.33
   8  -6 -14    1.07    0.47
   7  -6 -14    3.11    0.55
   6  -6 -14    4.49    0.60
   6  -6 -14    4.21    0.61
   5  -6 -14   23.91    1.48
   5  -6 -14   23.25    1.22
   4  -6 -14    0.90    0.40
   4  -6 -14    0.81    0.38
   3  -6 -14   36.70    2.07
   2  -6 -14   13.24    1.10
   1  -6 -14   47.54    2.54
   0  -6 -14   22.31    1.44
  -1  -6 -14    0.11    0.32
   1   6  14    0.00    0.20
  -2  -6 -14    1.12    0.41
   2   6  14    1.33    0.26
   3   6  14    8.56    0.55
   4   6  14   10.37    0.63
   5   6  14    1.18    0.27
   5   6  14    0.90    0.30
   6   6  14   14.78    0.83
   7   6  14   -0.17    0.31
   7  -7 -14    1.68    0.51
   6  -7 -14    6.16    0.70
   6  -7 -14    4.33    0.59
   5  -7 -14    7.90    0.72
   5  -7 -14   10.32    0.93
   4  -7 -14    2.46    0.49
   4  -7 -14    4.02    0.65
   3  -7 -14   43.59    2.39
   2  -7 -14   12.48    1.10
   1  -7 -14   64.02    3.25
   0  -7 -14    1.84    0.50
   0   7  14    0.67    0.23
  -1  -7 -14   53.20    2.82
   1   7  14   55.97    2.06
  -2  -7 -14    0.03    0.33
   2   7  14    0.39    0.22
  -3  -7 -14   27.49    1.65
   3   7  14   29.28    1.22
  -4  -7 -14   15.27    1.12
   4   7  14   14.81    0.80
   7  -8 -14    0.70    0.47
   6  -8 -14    1.58    0.47
   6  -8 -14    1.57    0.43
   5  -8 -14    2.97    0.57
   5  -8 -14    2.59    0.53
   4  -8 -14   12.14    1.06
   3  -8 -14    7.46    0.85
   2  -8 -14   25.57    1.66
   1  -8 -14   13.54    1.17
   0  -8 -14   52.58    2.80
   0   8  14   52.85    1.98
  -1  -8 -14    3.75    0.66
   1   8  14    4.65    0.40
  -2  -8 -14   58.31    3.04
   2   8  14   60.26    2.24
  -3  -8 -14    1.25    0.44
   3   8  14    1.44    0.30
  -4  -8 -14   20.62    1.41
   4   8  14   24.03    1.08
  -5  -8 -14    0.16    0.36
  -6  -8 -14    4.92    0.68
   6  -9 -14    6.21    0.73
   6  -9 -14    6.95    0.82
   5  -9 -14    1.57    0.50
   5  -9 -14    2.09    0.51
   4  -9 -14    6.48    0.82
   3  -9 -14    5.67    0.81
   2  -9 -14    7.38    0.87
   1  -9 -14   15.54    1.29
  -1   9  14   14.73    0.73
   0  -9 -14    7.01    0.86
   0   9  14    5.95    0.46
  -1  -9 -14   34.37    2.06
   1   9  14   34.10    1.38
  -2  -9 -14    2.17    0.55
   2   9  14    2.28    0.32
  -3  -9 -14    2.91    0.58
   3   9  14    2.59    0.35
  -4  -9 -14    0.32    0.38
   4   9  14    0.23    0.26
  -5  -9 -14    0.67    0.40
   6 -10 -14    0.39    0.48
   5 -10 -14   20.11    1.41
   5 -10 -14   17.67    1.17
   4 -10 -14    2.95    0.63
   3 -10 -14    4.14    0.71
   2 -10 -14   19.20    1.45
   1 -10 -14    0.78    0.43
  -1  10  14    0.65    0.22
   0 -10 -14   10.31    1.02
   0  10  14    9.67    0.55
  -1 -10 -14   13.33    1.18
   1  10  14   12.89    0.67
  -2 -10 -14   -0.10    0.37
   2  10  14    0.27    0.24
  -3 -10 -14    0.13    0.35
   3  10  14   -0.32    0.23
  -4 -10 -14    1.20    0.46
  -5 -10 -14    0.99    0.45
   5 -11 -14    4.99    0.75
   5 -11 -14    5.69    0.85
   4 -11 -14    2.44    0.61
   3 -11 -14   17.68    1.38
   2 -11 -14    7.16    0.89
  -2  11  14    5.95    0.44
   1 -11 -14   34.63    2.08
  -1  11  14   33.12    1.34
   0 -11 -14    0.73    0.44
   0  11  14    0.11    0.21
  -1 -11 -14   14.58    1.24
   1  11  14   15.39    0.76
  -2 -11 -14   -0.09    0.39
   2  11  14    0.01    0.23
  -3 -11 -14    6.58    0.86
   3  11  14    6.43    0.53
  -4 -11 -14    0.15    0.39
   4 -12 -14   15.51    1.32
   3 -12 -14    1.43    0.53
   2 -12 -14   14.22    1.26
  -2  12  14   12.60    0.66
   1 -12 -14    2.28    0.61
  -1  12  14    2.27    0.30
   0 -12 -14    3.02    0.63
   0  12  14    2.22    0.32
  -1 -12 -14    0.82    0.46
   1  12  14    1.00    0.27
  -2 -12 -14    8.94    0.97
   2  12  14    8.27    0.56
  -3 -12 -14    0.98    0.45
   3 -13 -14    0.85    0.49
   2 -13 -14   12.84    1.26
   1 -13 -14    0.63    0.49
   0 -13 -14    2.84    0.66
  -1 -13 -14    1.76    0.58
   1  13  14    1.67    0.31
  -2 -13 -14    0.56    0.46
   2  13  14    0.69    0.27
   1 -14 -14    0.67    0.49
  -3 -13  15   -0.21    0.31
  -2 -13  15    0.43    0.35
  -1 -13  15    0.40    0.33
   0 -13  15    3.39    0.60
   1 -13  15   -0.49    0.29
  -4 -12  15    4.45    0.62
  -3 -12  15    7.10    0.72
  -2 -12  15    4.61    0.63
  -1 -12  15   15.29    1.02
   0 -12  15    1.44    0.38
   1 -12  15    2.88    0.47
   2 -12  15   -0.32    0.32
   3 -12  15    2.67    0.50
  -5 -11  15    1.28    0.38
  -4 -11  15   20.84    1.23
  -3 -11  15    0.45    0.29
  -2 -11  15   26.62    1.45
  -1 -11  15    0.34    0.30
   0 -11  15    5.85    0.61
   1 -11  15    1.53    0.40
   2 -11  15    6.60    0.68
   3 -11  15   -0.10    0.32
   4 -11  15   24.44    1.45
  -5 -10  15    5.00    0.60
  -4 -10  15   -0.06    0.28
  -3 -10  15    1.85    0.37
  -2 -10  15   -0.01    0.25
  -1 -10  15    3.34    0.53
   0 -10  15    0.31    0.29
   1 -10  15    0.27    0.30
   2 -10  15    1.23    0.38
   3 -10  15    8.44    0.74
   4 -10  15    0.29    0.33
  -6  -9  15    0.34    0.28
  -5  -9  15    8.53    0.67
  -4  -9  15    1.42    0.34
  -3  -9  15    0.02    0.26
  -2  -9  15    2.66    0.44
  -1  -9  15    6.16    0.59
   0  -9  15    6.59    0.63
   1  -9  15    0.39    0.28
   1  -9  15    0.22    0.21
   2  -9  15   29.72    1.58
   3  -9  15    0.31    0.30
   4  -9  15    0.89    0.34
  -7  -8  15   24.50    1.31
  -6  -8  15    0.24    0.26
  -5  -8  15   28.37    1.44
  -4  -8  15   -0.14    0.25
  -3  -8  15    7.14    0.61
  -2  -8  15   -0.05    0.26
  -1  -8  15   53.79    2.50
   0  -8  15    0.68    0.31
   1  -8  15   78.96    2.81
   1  -8  15   78.12    3.53
   2  -8  15    0.35    0.20
   2  -8  15    0.20    0.28
   3  -8  15   17.53    0.79
   3  -8  15   17.96    1.08
   4  -8  15    5.49    0.61
   5  -8  15    6.82    0.68
  -7  -7  15   -0.14    0.25
  -6  -7  15    8.37    0.64
  -5  -7  15   11.83    0.77
  -4  -7  15   48.78    2.26
  -3  -7  15    2.67    0.43
  -2  -7  15   60.62    2.75
  -1  -7  15   14.90    0.90
   0  -7  15   31.89    1.60
   1  -7  15    0.37    0.27
   1  -7  15    0.76    0.21
   2  -7  15   19.72    0.86
   2  -7  15   20.48    1.13
   3  -7  15    2.72    0.46
   3  -7  15    1.66    0.27
   4  -7  15   21.05    1.21
   4  -7  15   22.36    0.94
   5  -7  15    2.14    0.43
   6  -7  15   17.54    1.10
  -7  -6  15    0.49    0.27
  -6  -6  15    1.84    0.33
  -5  -6  15    1.33    0.30
  -4  -6  15    0.80    0.26
  -3  -6  15   45.37    2.11
  -2  -6  15    1.84    0.32
  -1  -6  15   18.49    1.02
   0  -6  15    0.37    0.25
   1  -6  15    4.49    0.48
   2  -6  15    2.75    0.30
   2  -6  15    2.77    0.43
   3  -6  15    7.59    0.62
   3  -6  15    7.70    0.47
   4  -6  15    3.08    0.34
   4  -6  15    3.35    0.48
   5  -6  15    8.97    0.73
   6  -6  15    3.10    0.48
  -8  -5  15    2.70    0.43
  -7  -5  15    6.55    0.55
  -6  -5  15    0.79    0.27
  -5  -5  15    0.28    0.25
   4   5 -15   22.60    1.32
  -4  -5  15   22.20    1.15
  -3  -5  15    0.01    0.20
  -2  -5  15   25.30    1.27
  -1  -5  15    1.51    0.28
   0  -5  15    8.09    0.62
   1  -5  15    6.13    0.54
   2  -5  15   18.83    1.04
   2  -5  15   19.60    0.84
   3  -5  15    0.95    0.22
   3  -5  15    0.90    0.26
   4  -5  15    4.18    0.45
   4  -5  15    4.22    0.38
   4  -5  15    5.34    0.52
   5  -5  15   -0.06    0.27
   6  -5  15    0.59    0.35
  -8  -4  15    1.82    0.34
  -7  -4  15   31.21    1.53
  -6  -4  15    2.41    0.42
  -5  -4  15   38.75    1.82
   4   4 -15   20.91    1.25
  -4  -4  15   20.49    1.07
  -3  -4  15   70.51    3.11
  -2  -4  15    4.17    0.41
  -1  -4  15   48.77    2.21
   0  -4  15   16.20    0.92
   1  -4  15  132.28    5.65
   2  -4  15    0.24    0.23
   2  -4  15    0.34    0.20
   3  -4  15  104.90    4.54
   3  -4  15  105.19    3.73
   4  -4  15    2.35    0.39
   4  -4  15    2.57    0.33
   4  -4  15    2.68    0.41
   5  -4  15   11.87    0.65
   5  -4  15   11.30    0.73
   6  -4  15    0.04    0.29
   7  -4  15   15.32    0.99
  -8  -3  15   11.78    0.76
  -7  -3  15    0.48    0.26
  -6  -3  15   49.12    2.25
  -5  -3  15   14.20    0.83
   4   3 -15   29.99    1.66
  -4  -3  15   30.04    1.44
   3   3 -15    0.42    0.30
  -3  -3  15    0.11    0.21
  -2  -3  15   15.74    0.86
  -1  -3  15   17.81    0.94
   0  -3  15  148.93    6.32
   1  -3  15    0.16    0.21
   2  -3  15   90.03    3.82
   2  -3  15   85.31    3.14
   3  -3  15    3.86    0.42
   3  -3  15    4.12    0.36
   4  -3  15   19.86    0.89
   4  -3  15   20.26    1.03
   4  -3  15   19.20    0.98
   5  -3  15    1.18    0.29
   5  -3  15    1.06    0.26
   6  -3  15   24.86    1.25
   7  -3  15    6.02    0.64
  -8  -2  15    0.00    0.24
  -7  -2  15    4.32    0.47
  -6  -2  15    7.32    0.59
  -5  -2  15    0.47    0.24
   4   2 -15   12.94    0.95
  -4  -2  15   12.63    0.74
   3   2 -15   88.38    4.12
  -3  -2  15   93.01    3.93
  -2  -2  15   17.06    0.90
  -1  -2  15    0.10    0.17
   0  -2  15   11.16    0.68
   1  -2  15   13.55    0.77
   2  -2  15   12.79    0.73
   2  -2  15   12.19    0.62
   3  -2  15    0.85    0.24
   3  -2  15    1.17    0.25
   3  -2  15    1.12    0.24
   4  -2  15    4.41    0.44
   4  -2  15    4.55    0.38
   4  -2  15    4.53    0.41
   5  -2  15   -0.05    0.20
   5  -2  15    0.08    0.21
   6  -2  15   11.19    0.73
   7  -2  15   -0.09    0.31
  -8  -1  15   10.14    0.70
  -7  -1  15    8.47    0.61
  -6  -1  15   51.57    2.35
   5   1 -15    2.42    0.43
  -5  -1  15    2.34    0.35
   4   1 -15    7.63    0.75
   4   1 -15    7.61    0.48
  -4  -1  15    7.86    0.56
   3   1 -15    3.32    0.58
   3   1 -15    4.20    0.34
  -3  -1  15    3.82    0.39
   2   1 -15    3.70    0.28
  -2  -1  15    3.45    0.27
  -2  -1  15    3.59    0.36
   1   1 -15    8.62    0.41
  -1  -1  15    9.16    0.57
   0   1 -15  142.62    4.75
   0  -1  15  139.96    5.99
   1  -1  15    2.61    0.34
   2  -1  15   73.47    2.74
   2  -1  15   69.40    3.08
   2  -1  15   68.73    2.57
   3  -1  15    1.52    0.25
   3  -1  15    1.06    0.23
   3  -1  15    1.12    0.23
   4  -1  15    7.39    0.49
   4  -1  15    6.65    0.50
   4  -1  15    6.69    0.49
   5  -1  15   -0.26    0.20
   5  -1  15   -0.04    0.19
   6  -1  15    7.71    0.59
   7  -1  15    5.94    0.58
  -7   0  15   26.83    1.36
  -6   0  15    0.06    0.26
   5   0 -15   62.03    2.94
   5   0 -15   62.72    2.29
  -5   0  15   59.57    2.73
   4   0 -15    0.43    0.32
   4   0 -15   -0.14    0.20
  -4   0  15    0.06    0.19
   3   0 -15   53.09    1.89
   3   0 -15   49.01    2.55
  -3   0  15   52.07    2.31
   2   0 -15    0.12    0.15
   2   0 -15    0.10    0.24
  -2   0  15    0.20    0.16
  -2   0  15   -0.05    0.09
   1   0 -15  102.66    3.53
  -1   0  15  102.59    4.40
   1   0  15   68.72    2.56
   1   0  15   65.25    2.93
   2   0  15    0.39    0.20
   3   0  15  101.47    3.79
   3   0  15   97.55    3.56
   3   0  15   98.32    4.24
   4   0  15    0.00    0.18
   4   0  15   -0.04    0.19
   4   0  15    0.14    0.16
   5   0  15   15.22    0.80
   5   0  15   14.89    0.77
   6   0  15    0.28    0.27
   7   0  15   15.99    0.95
   7  -1 -15    9.53    0.71
   6  -1 -15   52.71    2.04
  -6   1  15   51.20    2.37
   5  -1 -15    2.40    0.44
   5  -1 -15    2.82    0.38
  -5   1  15    3.06    0.40
   4  -1 -15    8.37    0.81
   4  -1 -15    8.05    0.54
  -4   1  15    8.28    0.57
   3  -1 -15    3.31    0.58
   3  -1 -15    4.19    0.38
  -3   1  15    4.01    0.39
   2  -1 -15    3.26    0.33
   2  -1 -15    3.21    0.50
  -2   1  15    3.56    0.35
   1  -1 -15    9.25    0.50
  -1   1  15    9.10    0.58
   0   1  15  142.52    6.21
   0   1  15  151.54    5.43
   1   1  15    3.98    0.28
   1   1  15    3.79    0.37
   2   1  15   74.32    2.75
   2   1  15   70.80    2.63
   2   1  15   70.85    3.12
   3   1  15    1.27    0.26
   3   1  15    1.35    0.22
   3   1  15    1.13    0.24
   4   1  15    7.24    0.50
   4   1  15    6.48    0.46
   5   1  15    0.25    0.22
   5   1  15    0.01    0.18
   6   1  15    7.52    0.60
   7   1  15    5.70    0.60
   7  -2 -15    4.81    0.56
   6  -2 -15    7.12    0.62
   5  -2 -15    0.89    0.31
   5  -2 -15    0.88    0.33
  -5   2  15    1.37    0.27
   4  -2 -15   12.56    0.71
   4  -2 -15   12.55    0.98
  -4   2  15   12.51    0.73
   3  -2 -15   91.01    3.23
   3  -2 -15   86.48    4.20
  -3   2  15   92.17    3.90
   2  -2 -15   16.86    1.14
   2  -2 -15   17.22    0.80
  -2   2  15   16.60    0.89
   1  -2 -15    0.12    0.25
  -1   2  15    0.20    0.17
   0   2  15   10.83    0.66
   1   2  15   14.35    0.80
   1   2  15   15.09    0.62
   1   2  15   14.29    0.71
   2   2  15   13.06    0.60
   2   2  15   12.59    0.73
   2   2  15   12.97    0.66
   3   2  15    0.87    0.20
   3   2  15    1.11    0.25
   3   2  15    1.31    0.23
   4   2  15    4.61    0.41
   4   2  15    4.72    0.39
   5   2  15   -0.08    0.23
   5   2  15    0.21    0.19
   6   2  15   12.06    0.75
   7   2  15   -0.34    0.28
   8  -3 -15   12.62    0.85
   7  -3 -15    0.36    0.38
   6  -3 -15   52.77    2.12
   5  -3 -15   15.46    0.87
   5  -3 -15   15.98    1.12
   4  -3 -15   30.83    1.74
   4  -3 -15   28.32    1.27
  -4   3  15   30.02    1.45
   3  -3 -15    0.15    0.34
   3  -3 -15    0.83    0.30
  -3   3  15    0.40    0.22
   2  -3 -15   14.43    0.78
   2  -3 -15   14.53    1.08
  -2   3  15   15.33    0.81
   1  -3 -15   16.75    1.14
  -1   3  15   16.82    0.89
   0   3  15  146.47    6.19
   2   3  15   90.76    3.94
   2   3  15   96.12    3.45
   2   3  15   88.36    3.30
   3   3  15    4.94    0.36
   3   3  15    4.17    0.41
   4   3  15   18.72    0.91
   4   3  15   19.74    0.89
   5   3  15    1.28    0.25
   5   3  15    1.15    0.29
   6   3  15   25.27    1.21
   7   3  15    4.86    0.57
   8  -4 -15    1.58    0.47
   7  -4 -15   30.65    1.45
   6  -4 -15    2.62    0.47
   5  -4 -15   40.84    1.74
   5  -4 -15   42.10    2.20
   4  -4 -15   20.46    1.37
   4  -4 -15   20.76    1.04
   3  -4 -15   67.88    2.58
   3  -4 -15   67.96    3.35
   2  -4 -15    3.75    0.64
   1  -4 -15   47.13    2.45
   0  -4 -15   16.51    1.14
   1   4  15  128.63    4.53
   2   4  15    0.15    0.21
   2   4  15    0.37    0.14
   3   4  15  105.61    3.94
   3   4  15  114.20    4.15
   4   4  15    2.66    0.33
   4   4  15    2.86    0.36
   5   4  15   11.04    0.68
   5   4  15   11.88    0.67
   6   4  15   -0.44    0.24
   7   4  15   13.97    0.85
   8  -5 -15    3.03    0.56
   7  -5 -15    5.95    0.64
   6  -5 -15    0.88    0.38
   5  -5 -15   -0.12    0.33
   5  -5 -15    0.32    0.33
   4  -5 -15   22.40    1.16
   4  -5 -15   23.33    1.48
   3  -5 -15    0.01    0.31
   3  -5 -15    0.04    0.35
   2  -5 -15   25.04    1.62
   1  -5 -15    1.64    0.46
   0  -5 -15    7.48    0.79
  -1  -5 -15    6.97    0.74
   1   5  15    6.97    0.46
   2   5  15   18.45    0.86
   3   5  15    0.91    0.26
   4   5  15    4.19    0.42
   4   5  15    4.42    0.38
   5   5  15    0.01    0.20
   5   5  15    0.19    0.27
   6   5  15   -0.36    0.25
   7  -6 -15   -0.18    0.37
   6  -6 -15    1.97    0.46
   5  -6 -15    1.69    0.44
   5  -6 -15    1.27    0.43
   4  -6 -15    0.24    0.36
   4  -6 -15    0.56    0.37
   3  -6 -15   46.93    2.53
   2  -6 -15    1.64    0.48
   1  -6 -15   18.49    1.36
   0  -6 -15    0.38    0.38
  -1  -6 -15    3.96    0.66
   1   6  15    5.38    0.42
  -2  -6 -15    1.53    0.43
   3   6  15    7.26    0.51
   4   6  15    2.82    0.39
   5   6  15    8.00    0.61
   6   6  15    2.12    0.38
   7  -7 -15   -0.06    0.39
   6  -7 -15    8.44    0.75
   5  -7 -15   12.19    0.88
   5  -7 -15   14.28    1.12
   4  -7 -15   48.52    2.13
   4  -7 -15   52.80    2.70
   3  -7 -15    2.36    0.53
   2  -7 -15   62.06    3.19
   1  -7 -15   14.90    1.23
   0  -7 -15   31.27    1.91
   0   7  15   30.40    1.25
  -1  -7 -15    0.19    0.37
   1   7  15    0.38    0.22
  -2  -7 -15   18.62    1.33
   2   7  15   20.53    0.93
  -3  -7 -15    1.44    0.44
   3   7  15    1.75    0.32
  -4  -7 -15   20.16    1.37
   4   7  15   21.29    1.01
   7  -8 -15   21.99    1.29
   6  -8 -15    0.47    0.42
   5  -8 -15   35.17    1.97
   5  -8 -15   29.82    1.58
   4  -8 -15    0.00    0.36
   4  -8 -15    0.18    0.36
   3  -8 -15    8.37    0.91
   2  -8 -15    0.22    0.38
   1  -8 -15   53.27    2.85
   0  -8 -15    0.45    0.41
   0   8  15    0.46    0.23
  -1  -8 -15   75.35    3.84
   1   8  15   79.18    2.84
  -2  -8 -15    0.31    0.40
   2   8  15    0.18    0.25
  -3  -8 -15   17.08    1.27
   3   8  15   16.70    0.85
  -4  -8 -15    5.06    0.70
   4   8  15    5.37    0.49
  -5  -8 -15    7.37    0.84
   6  -9 -15    0.27    0.47
   5  -9 -15    8.39    0.82
   5  -9 -15   10.54    1.00
   4  -9 -15    1.14    0.48
   3  -9 -15    0.50    0.39
   2  -9 -15    2.74    0.59
   1  -9 -15    7.04    0.88
  -1   9  15    5.97    0.44
   0  -9 -15    7.64    0.92
   0   9  15    7.66    0.49
  -1  -9 -15    0.63    0.45
   1   9  15    0.36    0.23
  -2  -9 -15   25.02    1.71
   2   9  15   27.57    1.16
  -3  -9 -15    0.89    0.42
   3   9  15    0.38    0.26
  -4  -9 -15    1.08    0.45
   4   9  15    0.44    0.29
  -5  -9 -15    2.79    0.59
   5 -10 -15    6.02    0.82
   5 -10 -15    4.45    0.69
   4 -10 -15    0.09    0.40
   3 -10 -15    2.10    0.55
   2 -10 -15    0.42    0.42
   1 -10 -15    3.73    0.70
  -1  10  15    4.32    0.36
   0 -10 -15    0.60    0.43
   0  10  15    0.12    0.21
  -1 -10 -15    0.59    0.47
   1  10  15    0.63    0.25
  -2 -10 -15    1.08    0.48
   2  10  15    1.18    0.30
  -3 -10 -15    7.39    0.92
   3  10  15    8.15    0.59
  -4 -10 -15    0.91    0.46
   5 -11 -15    1.27    0.57
   5 -11 -15    1.81    0.55
   4 -11 -15   23.88    1.70
   3 -11 -15    0.33    0.41
   2 -11 -15   28.24    1.81
  -2  11  15   25.19    1.09
   1 -11 -15    0.25    0.42
  -1  11  15    0.44    0.22
   0 -11 -15    8.35    0.94
   0  11  15    7.19    0.50
  -1 -11 -15    2.13    0.60
   1  11  15    1.78    0.31
  -2 -11 -15    6.49    0.93
   2  11  15    7.26    0.54
  -3 -11 -15    0.72    0.44
   3  11  15    0.14    0.26
  -4 -11 -15   23.52    1.64
   4 -12 -15    5.57    0.87
   3 -12 -15    9.33    1.11
   2 -12 -15    5.03    0.85
   1 -12 -15   16.81    1.36
  -1  12  15   14.59    0.74
   0 -12 -15    1.34    0.51
   0  12  15    1.11    0.28
  -1 -12 -15    3.06    0.67
   1  12  15    3.21    0.40
  -2 -12 -15    0.42    0.45
   2  12  15    0.37    0.26
  -3 -12 -15    3.34    0.65
   2 -13 -15    1.16    0.56
   1 -13 -15    0.85    0.52
   0 -13 -15    3.06    0.66
  -1 -13 -15    0.16    0.43
  -1 -13  16    0.09    0.32
  -3 -12  16    0.11    0.31
  -2 -12  16   16.82    1.12
  -1 -12  16    0.09    0.31
   0 -12  16    7.72    0.72
   1 -12  16   -0.22    0.30
   2 -12  16    2.21    0.48
  -4 -11  16    0.50    0.35
  -3 -11  16   11.06    0.83
  -2 -11  16    0.93    0.36
  -1 -11  16   10.97    0.83
   0 -11  16    0.85    0.35
   1 -11  16    9.88    0.80
   2 -11  16    0.11    0.35
   3 -11  16    5.24    0.67
  -5 -10  16    0.40    0.32
  -4 -10  16    4.02    0.57
  -3 -10  16   -0.19    0.27
  -2 -10  16    1.78    0.38
  -1 -10  16    6.36    0.62
   0 -10  16    0.38    0.30
   1 -10  16    4.74    0.58
   2 -10  16    7.16    0.74
   3 -10  16    2.10    0.44
   4 -10  16    9.41    0.84
  -6  -9  16    0.01    0.27
  -5  -9  16    9.38    0.74
  -4  -9  16    1.71    0.37
  -3  -9  16   -0.07    0.26
  -2  -9  16   -0.10    0.26
  -1  -9  16    3.04    0.45
   0  -9  16   17.01    1.04
   1  -9  16   14.47    0.95
   2  -9  16   10.46    0.83
   3  -9  16    0.30    0.32
   4  -9  16    1.85    0.40
  -6  -8  16   13.13    0.86
  -5  -8  16    4.90    0.55
  -4  -8  16   13.75    0.87
  -3  -8  16    0.39    0.28
  -2  -8  16   21.21    1.19
  -1  -8  16    3.19    0.49
   0  -8  16   27.00    1.43
   1  -8  16    2.11    0.28
   1  -8  16    1.90    0.37
   2  -8  16   47.50    2.29
   2  -8  16   48.29    1.80
   3  -8  16    9.27    0.75
   4  -8  16    9.88    0.78
   5  -8  16    1.83    0.46
  -7  -7  16    6.61    0.62
  -6  -7  16    2.50    0.44
  -5  -7  16   19.59    1.08
  -4  -7  16    2.87    0.44
  -3  -7  16   33.76    1.66
  -2  -7  16    5.52    0.53
  -1  -7  16   39.14    1.89
   0  -7  16    1.03    0.31
   1  -7  16   15.00    0.93
   1  -7  16   15.47    0.72
   2  -7  16    8.69    0.51
   2  -7  16    8.54    0.67
   3  -7  16   13.48    0.89
   3  -7  16   13.97    0.68
   4  -7  16    0.04    0.30
   4  -7  16    0.71    0.24
   5  -7  16   16.27    1.03
  -7  -6  16   -0.28    0.24
  -6  -6  16    4.64    0.50
  -5  -6  16    1.61    0.32
  -4  -6  16   11.84    0.77
  -3  -6  16    8.76    0.64
  -2  -6  16    0.14    0.26
  -1  -6  16    7.68    0.60
   0  -6  16    0.28    0.26
   1  -6  16    0.78    0.27
   2  -6  16    3.29    0.43
   2  -6  16    3.62    0.34
   3  -6  16   25.96    1.36
   3  -6  16   26.60    1.10
   4  -6  16    1.47    0.27
   4  -6  16    0.92    0.31
   5  -6  16   20.09    1.12
   6  -6  16    5.65    0.63
  -7  -5  16    2.72    0.43
  -6  -5  16    0.26    0.26
  -5  -5  16    1.93    0.34
  -4  -5  16    3.22    0.40
  -3  -5  16    1.66    0.29
  -2  -5  16   16.97    0.94
  -1  -5  16   52.71    2.41
   0  -5  16    9.28    0.66
   1  -5  16   40.31    1.91
   2  -5  16    8.00    0.61
   2  -5  16    7.46    0.47
   3  -5  16    0.66    0.22
   3  -5  16    0.62    0.26
   4  -5  16   12.12    0.81
   4  -5  16   13.04    0.78
   4  -5  16   13.39    0.68
   5  -5  16    0.31    0.24
   5  -5  16   -0.14    0.27
   6  -5  16    8.83    0.72
  -7  -4  16    0.62    0.27
  -6  -4  16   38.44    1.84
  -5  -4  16    2.93    0.42
   4   4 -16   18.11    1.16
  -4  -4  16   16.72    0.94
  -3  -4  16    3.81    0.43
  -2  -4  16   52.40    2.38
  -1  -4  16    2.09    0.36
   0  -4  16  114.87    4.95
   1  -4  16    4.60    0.50
   2  -4  16   55.77    2.49
   2  -4  16   54.03    2.05
   3  -4  16    9.68    0.56
   3  -4  16    9.83    0.68
   4  -4  16    8.61    0.60
   4  -4  16    8.62    0.54
   4  -4  16    8.43    0.62
   5  -4  16    4.72    0.42
   5  -4  16    4.56    0.53
   6  -4  16   14.41    0.93
  -8  -3  16    1.44    0.33
  -7  -3  16   22.24    1.17
  -6  -3  16   -0.06    0.25
  -5  -3  16   13.48    0.81
   4   3 -16    0.81    0.33
  -4  -3  16    0.67    0.23
   3   3 -16   29.45    1.63
  -3  -3  16   29.75    1.44
  -2  -3  16    0.52    0.21
  -1  -3  16   56.61    2.54
   0  -3  16   26.44    1.32
   1  -3  16   40.47    1.89
   2  -3  16    1.62    0.27
   2  -3  16    1.53    0.28
   3  -3  16   57.56    2.63
   3  -3  16   58.53    2.20
   3  -3  16   60.02    2.38
   4  -3  16    0.70    0.26
   4  -3  16    0.69    0.23
   4  -3  16    0.67    0.22
   5  -3  16    7.55    0.54
   5  -3  16    7.73    0.60
   6  -3  16    9.49    0.70
  -8  -2  16    0.25    0.26
  -7  -2  16   -0.06    0.24
  -6  -2  16   -0.01    0.25
  -5  -2  16   -0.17    0.20
   4   2 -16    0.71    0.32
  -4  -2  16    0.26    0.20
   3   2 -16    4.16    0.58
  -3  -2  16    4.90    0.43
  -2  -2  16    5.75    0.48
  -1  -2  16   18.81    0.99
   0  -2  16    0.80    0.25
   1  -2  16   28.99    1.41
   2  -2  16    5.62    0.43
   2  -2  16    5.23    0.46
   2  -2  16    5.74    0.40
   3  -2  16   11.50    0.71
   3  -2  16   10.95    0.62
   3  -2  16   13.08    0.68
   4  -2  16    0.07    0.21
   4  -2  16    0.41    0.21
   4  -2  16    0.20    0.20
   5  -2  16    7.83    0.58
   5  -2  16    7.91    0.54
   6  -2  16    6.15    0.61
  -8  -1  16    0.02    0.25
  -7  -1  16   15.38    0.91
  -6  -1  16    0.91    0.28
  -5  -1  16    5.67    0.48
   4   1 -16    0.32    0.29
   4   1 -16    0.06    0.22
  -4  -1  16    0.31    0.21
   3   1 -16    3.97    0.34
   3   1 -16    3.62    0.60
  -3  -1  16    3.96    0.40
   2   1 -16    4.38    0.31
  -2  -1  16    4.48    0.41
   1   1 -16   58.59    2.03
  -1  -1  16   57.78    2.59
   0   1 -16   14.43    0.56
   0  -1  16   14.46    0.83
   1  -1  16   90.82    3.93
   2  -1  16    0.47    0.22
   2  -1  16    0.59    0.22
   2  -1  16    0.61    0.19
   3  -1  16   32.52    1.35
   3  -1  16   30.71    1.29
   3  -1  16   30.99    1.49
   4  -1  16   30.44    1.33
   4  -1  16   30.02    1.28
   4  -1  16   30.68    1.44
   5  -1  16    1.61    0.32
   5  -1  16    1.64    0.30
   6  -1  16   27.99    1.35
   7  -1  16    2.35    0.42
  -7   0  16   -0.04    0.25
  -6   0  16   30.72    1.52
   5   0 -16    0.16    0.23
   5   0 -16    0.16    0.27
  -5   0  16    0.11    0.20
   4   0 -16   39.07    1.50
   4   0 -16   38.02    2.06
  -4   0  16   36.63    1.77
   3   0 -16   -0.04    0.26
   3   0 -16    0.04    0.19
  -3   0  16    0.01    0.19
   2   0 -16   45.47    2.35
   2   0 -16   48.38    1.73
  -2   0  16   47.01    2.13
   0   0 -16  192.18    6.68
   0   0  16  206.35    7.31
   0   0  16  194.64    8.31
   1   0  16    0.14    0.21
   1   0  16    0.49    0.16
   2   0  16   87.54    3.21
   2   0  16   84.21    3.64
   2   0  16   79.83    3.03
   3   0  16    0.32    0.20
   3   0  16    0.18    0.17
   3   0  16    0.29    0.21
   4   0  16    0.65    0.23
   4   0  16    0.15    0.20
   5   0  16   -0.07    0.20
   5   0  16   -0.32    0.21
   6   0  16   24.41    1.21
   7   0  16   -0.22    0.31
   6  -1 -16    1.91    0.38
  -6   1  16    1.32    0.29
   5  -1 -16    6.54    0.52
   5  -1 -16    6.97    0.72
  -5   1  16    6.42    0.53
   4  -1 -16    0.45    0.24
   4  -1 -16    0.20    0.31
  -4   1  16    0.09    0.20
   3  -1 -16    3.70    0.66
   3  -1 -16    4.40    0.42
  -3   1  16    4.06    0.43
   2  -1 -16    4.11    0.60
   2  -1 -16    5.16    0.39
  -2   1  16    4.54    0.42
   1  -1 -16   57.07    2.12
  -1   1  16   60.01    2.61
   0   1  16   15.76    0.62
   0   1  16   14.28    0.83
   1   1  16   94.22    4.06
   1   1  16   89.93    3.37
   1   1  16   98.67    3.54
   2   1  16    0.31    0.21
   2   1  16    0.43    0.20
   3   1  16   32.29    1.51
   3   1  16   31.34    1.32
   3   1  16   32.99    1.34
   4   1  16   30.59    1.31
   4   1  16   31.23    1.33
   5   1  16    1.58    0.28
   5   1  16    1.48    0.31
   6   1  16   27.77    1.32
   7   1  16    1.85    0.41
   7  -2 -16   -0.24    0.30
   6  -2 -16    0.40    0.33
   5  -2 -16   -0.12    0.27
   5  -2 -16    0.07    0.26
  -5   2  16    0.01    0.21
   4  -2 -16    0.58    0.25
   4  -2 -16    0.09    0.33
  -4   2  16    0.15    0.21
   3  -2 -16    5.18    0.45
   3  -2 -16    4.18    0.67
  -3   2  16    4.51    0.44
   2  -2 -16    5.21    0.66
   2  -2 -16    5.98    0.44
  -2   2  16    5.82    0.46
   1  -2 -16   18.56    1.20
  -1   2  16   18.07    0.97
   0   2  16    1.05    0.25
   1   2  16   28.76    1.22
   1   2  16   32.01    1.17
   1   2  16   28.38    1.41
   2   2  16    5.84    0.47
   2   2  16    5.80    0.37
   2   2  16    5.77    0.43
   3   2  16   12.23    0.61
   3   2  16   12.50    0.67
   3   2  16   11.15    0.68
   4   2  16    0.48    0.24
   4   2  16    0.20    0.19
   5   2  16    7.95    0.59
   5   2  16    7.68    0.54
   6   2  16    5.59    0.56
   8  -3 -16    2.13    0.49
   7  -3 -16   23.59    1.19
   6  -3 -16    0.43    0.33
   5  -3 -16   14.27    0.83
   5  -3 -16   14.43    1.08
   4  -3 -16    0.94    0.30
   4  -3 -16    0.94    0.41
  -4   3  16    0.48    0.26
   3  -3 -16   28.19    1.25
   3  -3 -16   29.17    1.75
  -3   3  16   29.26    1.42
   2  -3 -16   -0.13    0.29
   2  -3 -16    0.28    0.26
  -2   3  16    0.46    0.22
   1  -3 -16   55.42    2.78
  -1   3  16   55.22    2.47
   0   3  16   26.30    1.29
   1   3  16   41.02    1.60
   1   3  16   40.70    1.87
   2   3  16    2.29    0.25
   2   3  16    1.44    0.27
   2   3  16    2.41    0.36
   3   3  16   62.36    2.38
   3   3  16   60.07    2.32
   4   3  16    0.98    0.26
   4   3  16    0.73    0.20
   5   3  16    7.20    0.55
   5   3  16    7.11    0.51
   6   3  16    8.61    0.65
   7  -4 -16    1.42    0.44
   6  -4 -16   37.94    1.66
   5  -4 -16    3.02    0.47
   5  -4 -16    4.27    0.66
   4  -4 -16   16.92    0.92
   4  -4 -16   17.29    1.26
   3  -4 -16    3.50    0.61
   3  -4 -16    3.92    0.48
   2  -4 -16   50.11    2.65
   1  -4 -16    1.30    0.43
   0  -4 -16  111.74    5.10
   1   4  16    5.20    0.41
   2   4  16   57.13    2.16
   3   4  16    9.27    0.58
   3   4  16    9.82    0.52
   4   4  16    8.76    0.59
   4   4  16    8.64    0.53
   5   4  16    4.30    0.42
   5   4  16    4.31    0.47
   6   4  16   12.89    0.80
   7  -5 -16    3.26    0.56
   6  -5 -16    0.53    0.38
   5  -5 -16    2.66    0.52
   5  -5 -16    2.22    0.45
   4  -5 -16    3.19    0.47
   4  -5 -16    4.09    0.69
   3  -5 -16    1.90    0.39
   3  -5 -16    1.64    0.49
   2  -5 -16   17.22    1.29
   1  -5 -16   49.11    2.61
   0  -5 -16    8.50    0.86
  -1  -5 -16   39.54    2.15
   1   5  16   39.89    1.56
   2   5  16    7.96    0.52
   3   5  16    0.23    0.22
   4   5  16   13.47    0.75
   5   5  16    0.22    0.24
   5   5  16   -0.01    0.29
   7  -6 -16   -0.37    0.36
   6  -6 -16    4.86    0.60
   5  -6 -16    1.98    0.45
   5  -6 -16    2.36    0.50
   4  -6 -16   14.20    1.15
   4  -6 -16   11.51    0.85
   3  -6 -16    8.70    0.92
   2  -6 -16    0.55    0.41
   1  -6 -16    6.87    0.91
   0  -6 -16    0.11    0.36
   0   6  16    0.70    0.22
  -1  -6 -16    0.57    0.38
   1   6  16    1.14    0.25
  -2  -6 -16    2.65    0.53
   2   6  16    3.66    0.38
   3   6  16   25.77    1.15
   4   6  16    1.25    0.31
   7  -7 -16    6.45    0.77
   6  -7 -16    2.40    0.52
   5  -7 -16   21.64    1.24
   5  -7 -16   23.46    1.54
   4  -7 -16    2.59    0.51
   4  -7 -16    2.08    0.55
   3  -7 -16   34.31    2.04
   2  -7 -16    5.58    0.82
   1  -7 -16   39.12    2.28
   0  -7 -16    0.38    0.40
   0   7  16    0.79    0.25
  -1  -7 -16   15.20    1.26
   1   7  16   16.45    0.79
  -2  -7 -16    9.33    0.92
   2   7  16    8.36    0.56
  -3  -7 -16   12.24    1.06
   3   7  16   13.16    0.73
  -4  -7 -16    0.15    0.35
   4   7  16    0.12    0.26
  -5  -7 -16   14.36    1.14
   6  -8 -16   12.59    0.95
   5  -8 -16    5.85    0.85
   5  -8 -16    6.16    0.75
   4  -8 -16   15.31    1.24
   4  -8 -16   13.27    0.98
   3  -8 -16    0.65    0.40
   2  -8 -16   23.11    1.61
   1  -8 -16    3.41    0.65
   0  -8 -16   25.93    1.73
   0   8  16   25.75    1.11
  -1  -8 -16    1.12    0.48
   1   8  16    1.92    0.30
  -2  -8 -16   42.55    2.48
   2   8  16   47.41    1.80
  -3  -8 -16    8.90    0.96
   3   8  16    9.69    0.63
  -4  -8 -16    9.80    0.96
   4   8  16    9.61    0.65
  -5  -8 -16    1.28    0.48
   6  -9 -16    0.27    0.48
   5  -9 -16    8.44    0.83
   5  -9 -16    9.42    0.99
   4  -9 -16    2.23    0.56
   3  -9 -16    0.22    0.38
   2  -9 -16    1.22    0.48
   1  -9 -16    3.03    0.64
  -1   9  16    3.41    0.38
   0  -9 -16   17.60    1.38
   0   9  16   17.52    0.84
  -1  -9 -16   16.18    1.33
   1   9  16   14.77    0.76
  -2  -9 -16    9.93    1.07
   2   9  16   10.46    0.65
  -3  -9 -16    0.55    0.44
   3   9  16    0.54    0.28
  -4  -9 -16    2.23    0.56
   5 -10 -16    0.34    0.46
   5 -10 -16    0.90    0.47
   4 -10 -16    4.94    0.83
   3 -10 -16    0.16    0.42
   2 -10 -16    2.51    0.63
   1 -10 -16    7.90    0.96
  -1  10  16    7.23    0.49
   0 -10 -16    0.72    0.45
   0  10  16    0.26    0.23
  -1 -10 -16    5.38    0.88
   1  10  16    4.45    0.42
  -2 -10 -16    6.76    0.91
   2  10  16    6.94    0.53
  -3 -10 -16    2.15    0.60
   3  10  16    2.13    0.39
  -4 -10 -16    7.59    0.96
   4 -11 -16    1.25    0.55
   3 -11 -16   12.81    1.21
   2 -11 -16    0.68    0.48
  -2  11  16    0.52    0.24
   1 -11 -16   12.36    1.22
  -1  11  16   11.97    0.65
   0 -11 -16    1.23    0.51
   0  11  16    0.56    0.25
  -1 -11 -16   11.18    1.15
   1  11  16    9.70    0.60
  -2 -11 -16    0.62    0.50
   2  11  16    0.11    0.26
  -3 -11 -16    6.56    0.92
   3 -12 -16    0.90    0.50
   2 -12 -16   18.57    1.49
   1 -12 -16    0.33    0.48
  -1  12  16   -0.05    0.23
   0 -12 -16    8.37    1.02
   0  12  16    7.20    0.52
  -1 -12 -16    0.40    0.44
   1  12  16    0.06    0.24
  -2 -12 -16    2.35    0.62
   2  12  16    2.62    0.38
  -2 -12  17    1.88    0.45
  -1 -12  17    2.64    0.49
   0 -12  17    0.06    0.33
  -3 -11  17    1.31    0.39
  -2 -11  17   16.00    1.07
  -1 -11  17    2.01    0.43
   0 -11  17    2.08    0.43
   1 -11  17    0.06    0.33
   2 -11  17    1.21    0.43
  -4 -10  17    6.86    0.66
  -3 -10  17    7.82    0.71
  -2 -10  17    6.63    0.63
  -1 -10  17    1.14    0.36
   0 -10  17    7.10    0.71
   1 -10  17    1.95    0.43
   2 -10  17   18.39    1.19
   3 -10  17    2.14    0.46
  -5  -9  17    6.01    0.62
  -4  -9  17    0.21    0.29
  -3  -9  17   -0.32    0.25
  -2  -9  17    4.95    0.55
  -1  -9  17   17.88    1.08
   0  -9  17    1.14    0.34
   1  -9  17   27.02    1.47
   2  -9  17    1.08    0.38
   3  -9  17   17.39    1.10
   4  -9  17   -0.15    0.33
  -6  -8  17    4.21    0.53
  -5  -8  17   23.31    1.27
  -4  -8  17    1.52    0.33
  -3  -8  17    6.13    0.56
  -2  -8  17    1.65    0.37
  -1  -8  17    6.36    0.60
   0  -8  17    1.19    0.35
   1  -8  17   11.88    0.83
   1  -8  17   11.87    0.62
   2  -8  17    5.85    0.60
   2  -8  17    6.39    0.45
   3  -8  17    2.59    0.44
   4  -8  17    1.64    0.39
  -6  -7  17    3.13    0.48
  -5  -7  17    0.05    0.27
  -4  -7  17    6.80    0.57
  -3  -7  17    0.87    0.29
  -2  -7  17   23.46    1.27
  -1  -7  17   22.43    1.23
   0  -7  17    9.90    0.74
   1  -7  17    2.11    0.29
   1  -7  17    2.03    0.37
   2  -7  17    7.93    0.65
   2  -7  17    8.27    0.50
   3  -7  17    0.10    0.21
   3  -7  17   -0.11    0.28
   4  -7  17    2.11    0.40
   5  -7  17   13.12    0.90
  -7  -6  17    0.24    0.29
  -6  -6  17    0.16    0.26
  -5  -6  17    0.25    0.26
  -4  -6  17   33.80    1.66
  -3  -6  17    9.44    0.67
  -2  -6  17   48.41    2.26
  -1  -6  17    0.10    0.27
   0  -6  17   17.19    0.99
   1  -6  17    2.95    0.47
   1  -6  17    3.02    0.34
   2  -6  17   13.88    0.85
   2  -6  17   13.06    0.67
   3  -6  17    7.30    0.49
   3  -6  17    6.54    0.58
   4  -6  17   26.28    1.32
   4  -6  17   25.34    1.37
   4  -6  17   26.58    1.12
   5  -6  17    5.02    0.64
  -7  -5  17    0.25    0.26
  -6  -5  17    0.39    0.28
  -5  -5  17    6.95    0.57
  -4  -5  17    2.43    0.39
  -3  -5  17   17.62    0.99
  -2  -5  17   37.62    1.80
  -1  -5  17   22.30    1.18
   0  -5  17   21.21    1.13
   1  -5  17   26.41    1.36
   2  -5  17    0.07    0.18
   2  -5  17    0.02    0.22
   3  -5  17   38.83    1.52
   3  -5  17   37.68    1.84
   4  -5  17    0.18    0.23
   4  -5  17   -0.37    0.24
   4  -5  17    0.29    0.26
   5  -5  17   14.54    0.93
   5  -5  17   14.99    0.79
   6  -5  17    0.13    0.35
  -7  -4  17   18.06    1.04
  -6  -4  17    8.10    0.62
  -5  -4  17   16.56    0.95
  -4  -4  17    0.22    0.22
  -3  -4  17   29.51    1.47
  -2  -4  17    0.34    0.27
  -1  -4  17   65.83    2.95
   0  -4  17    6.83    0.56
   1  -4  17   29.08    1.45
   2  -4  17    1.06    0.24
   2  -4  17    1.04    0.27
   3  -4  17    3.00    0.43
   3  -4  17    3.19    0.43
   3  -4  17    2.59    0.34
   4  -4  17    3.01    0.37
   4  -4  17    2.89    0.44
   4  -4  17    2.15    0.34
   5  -4  17    1.24    0.29
   5  -4  17    1.17    0.33
   6  -4  17   -0.02    0.33
  -7  -3  17    0.81    0.28
  -6  -3  17   35.81    1.74
  -5  -3  17   -0.04    0.23
   4   3 -17   14.66    1.05
  -4  -3  17   13.97    0.84
   3   3 -17    3.98    0.63
  -3  -3  17    4.13    0.46
  -2  -3  17   21.84    1.15
  -1  -3  17   45.71    2.11
   0  -3  17   26.90    1.35
   1  -3  17   18.58    1.01
   2  -3  17   21.81    1.10
   2  -3  17   19.94    0.92
   3  -3  17    3.83    0.42
   3  -3  17    4.42    0.40
   3  -3  17    3.71    0.43
   4  -3  17    1.32    0.28
   4  -3  17    0.72    0.26
   4  -3  17    1.16    0.30
   5  -3  17   14.56    0.85
   5  -3  17   13.96    0.78
   6  -3  17    1.97    0.42
  -7  -2  17    0.43    0.27
  -6  -2  17    5.66    0.55
  -5  -2  17    8.12    0.61
   4   2 -17    0.70    0.34
  -4  -2  17    0.45    0.22
   3   2 -17    0.05    0.31
  -3  -2  17    0.22    0.23
  -2  -2  17   52.97    2.40
  -1  -2  17    3.86    0.43
   0  -2  17   99.86    4.32
   1  -2  17    3.43    0.44
   2  -2  17   25.56    1.11
   2  -2  17   27.44    1.32
   2  -2  17   26.59    1.16
   3  -2  17    0.69    0.22
   3  -2  17    0.66    0.22
   3  -2  17    0.68    0.23
   4  -2  17   22.01    1.07
   4  -2  17   22.12    1.02
   5  -2  17    0.08    0.27
   5  -2  17    0.24    0.25
   6  -2  17   63.17    2.64
  -7  -1  17    1.53    0.33
  -6  -1  17   14.83    0.88
  -5  -1  17    5.91    0.50
   4   1 -17   35.99    1.99
  -4  -1  17   36.31    1.72
   3   1 -17   60.86    3.03
   3   1 -17   62.68    2.23
  -3  -1  17   61.69    2.77
   2   1 -17    6.69    0.40
  -2  -1  17    6.70    0.52
   1   1 -17   40.24    1.42
  -1  -1  17   38.88    1.84
   0  -1  17   40.05    1.87
   1  -1  17   17.52    0.78
   1  -1  17   15.87    0.92
   2  -1  17   18.10    0.80
   2  -1  17   16.31    0.79
   2  -1  17   15.84    0.89
   3  -1  17   26.85    1.30
   3  -1  17   25.70    1.13
   3  -1  17   26.49    1.16
   4  -1  17    1.40    0.27
   4  -1  17    0.66    0.25
   5  -1  17   15.77    0.83
   5  -1  17   15.21    0.84
   6  -1  17    6.46    0.63
  -7   0  17   10.85    0.75
  -6   0  17    0.16    0.24
   5   0 -17    1.43    0.31
  -5   0  17    1.45    0.29
   4   0 -17   -0.36    0.22
   4   0 -17    0.23    0.33
  -4   0  17    0.10    0.21
   3   0 -17   59.30    3.04
   3   0 -17   64.31    2.26
  -3   0  17   61.47    2.76
   2   0 -17    0.17    0.19
   2   0 -17    0.02    0.28
  -2   0  17    0.19    0.21
   1   0 -17  119.85    4.11
  -1   0  17  119.63    5.13
   1   0  17   34.73    1.35
   1   0  17   32.40    1.59
   2   0  17    0.32    0.15
   2   0  17   -0.01    0.17
   2   0  17    0.43    0.21
   3   0  17    0.18    0.19
   3   0  17    0.41    0.20
   3   0  17    0.31    0.18
   4   0  17    0.13    0.22
   4   0  17   -0.25    0.18
   5   0  17    8.08    0.60
   5   0  17    8.00    0.61
   6   0  17   -0.08    0.31
   6  -1 -17   16.02    0.87
  -6   1  17   15.32    0.93
   5  -1 -17    6.24    0.72
   5  -1 -17    6.27    0.51
  -5   1  17    5.93    0.51
   4  -1 -17   37.72    1.51
   4  -1 -17   37.37    2.08
  -4   1  17   36.51    1.76
   3  -1 -17   62.71    2.24
   3  -1 -17   57.61    3.00
  -3   1  17   59.92    2.70
   2  -1 -17    7.06    0.46
   2  -1 -17    7.20    0.75
  -2   1  17    7.13    0.54
   1  -1 -17   39.33    1.48
  -1   1  17   38.12    1.81
   0   1  17   44.01    1.61
   0   1  17   41.11    1.96
   1   1  17   15.74    0.87
   1   1  17   15.73    0.76
   1   1  17   16.86    0.70
   2   1  17   16.42    0.90
   2   1  17   16.58    0.81
   2   1  17   18.06    0.77
   3   1  17   28.14    1.15
   3   1  17   25.89    1.16
   3   1  17   26.48    1.30
   4   1  17    0.58    0.22
   4   1  17    0.75    0.25
   5   1  17   16.42    0.88
   5   1  17   15.70    0.84
   6   1  17    4.76    0.57
   7  -2 -17    0.73    0.36
   6  -2 -17    6.19    0.59
   5  -2 -17    9.08    0.85
   5  -2 -17    8.13    0.61
  -5   2  17    8.05    0.62
   4  -2 -17    0.82    0.39
   4  -2 -17    0.63    0.28
   3  -2 -17    0.13    0.25
   3  -2 -17    0.00    0.34
  -3   2  17    0.26    0.25
   2  -2 -17   53.22    2.00
   2  -2 -17   50.01    2.67
  -2   2  17   54.30    2.39
   1  -2 -17    3.94    0.62
   1  -2 -17    4.50    0.43
  -1   2  17    3.83    0.46
   0   2  17  102.49    4.42
   1   2  17    4.56    0.39
   1   2  17    4.39    0.41
   2   2  17   25.78    1.31
   2   2  17   29.14    1.12
   2   2  17   26.73    1.16
   3   2  17    0.54    0.22
   3   2  17    0.92    0.24
   3   2  17    0.86    0.19
   4   2  17   22.84    1.01
   4   2  17   21.00    1.03
   5   2  17   -0.09    0.24
   5   2  17   -0.04    0.28
   6   2  17   63.42    2.60
   7  -3 -17    0.73    0.39
   6  -3 -17   35.61    1.56
   5  -3 -17    0.09    0.30
   5  -3 -17    0.19    0.30
   4  -3 -17   14.39    1.14
   4  -3 -17   14.22    0.79
  -4   3  17   13.57    0.85
   3  -3 -17    4.14    0.46
   3  -3 -17    3.21    0.58
  -3   3  17    3.09    0.42
   2  -3 -17   21.22    1.42
   2  -3 -17   21.39    1.02
  -2   3  17   20.91    1.10
   1  -3 -17   44.35    2.37
  -1   3  17   45.72    2.07
   0   3  17   27.20    1.35
   1   3  17   20.29    1.04
   1   3  17   19.28    0.90
   2   3  17   21.79    1.08
   2   3  17   19.82    0.94
   3   3  17    4.30    0.35
   3   3  17    4.33    0.41
   4   3  17    0.98    0.28
   4   3  17    1.05    0.24
   5   3  17   14.14    0.77
   5   3  17   13.81    0.83
   6   3  17    1.28    0.36
   7  -4 -17   16.99    1.04
   6  -4 -17    7.92    0.67
   5  -4 -17   18.15    1.25
   5  -4 -17   16.00    0.95
   4  -4 -17    0.60    0.36
   4  -4 -17    0.14    0.29
   3  -4 -17   30.19    1.34
   3  -4 -17   29.51    1.82
   2  -4 -17    0.45    0.39
   1  -4 -17   63.43    3.18
   0  -4 -17    6.47    0.76
   1   4  17   28.55    1.20
   2   4  17    0.96    0.24
   3   4  17    2.50    0.36
   4   4  17    2.39    0.36
   7  -5 -17    0.23    0.40
   6  -5 -17    0.49    0.37
   5  -5 -17    6.88    0.63
   5  -5 -17    8.20    0.83
   4  -5 -17    2.79    0.56
   4  -5 -17    2.74    0.47
   3  -5 -17   18.78    1.35
   3  -5 -17   17.22    0.96
   2  -5 -17   38.69    2.23
   1  -5 -17   22.29    1.51
   0  -5 -17   20.32    1.39
  -1  -5 -17   26.01    1.63
   1   5  17   28.29    1.17
   2   5  17   -0.22    0.19
   3   5  17   38.64    1.59
   4   5  17   -0.11    0.26
   6  -6 -17   -0.04    0.36
   5  -6 -17    0.69    0.40
   5  -6 -17    0.20    0.34
   4  -6 -17   36.74    2.11
   4  -6 -17   35.47    1.64
   3  -6 -17   10.72    1.03
   3  -6 -17   10.28    0.75
   2  -6 -17   51.54    2.79
   1  -6 -17    0.09    0.41
   0  -6 -17   16.73    1.29
   0   6  17   17.66    0.82
  -1  -6 -17    2.60    0.55
   1   6  17    3.04    0.36
  -2  -6 -17   12.95    1.07
   2   6  17   13.39    0.72
  -3  -6 -17    6.43    0.77
   3   6  17    6.73    0.52
   4   6  17   26.60    1.22
   6  -7 -17    2.70    0.56
   5  -7 -17    0.21    0.40
   5  -7 -17    0.35    0.40
   4  -7 -17    6.59    0.66
   4  -7 -17    6.54    0.85
   3  -7 -17    0.54    0.43
   2  -7 -17   24.00    1.65
   1  -7 -17   24.42    1.71
   0  -7 -17    9.13    0.97
   0   7  17    8.98    0.55
  -1  -7 -17    1.77    0.53
   1   7  17    1.98    0.31
  -2  -7 -17    6.96    0.89
   2   7  17    8.06    0.55
  -3  -7 -17    0.07    0.34
   3   7  17    0.01    0.24
  -4  -7 -17    1.78    0.52
  -5  -7 -17   12.78    1.11
   6  -8 -17    3.89    0.64
   5  -8 -17   26.38    1.67
   5  -8 -17   23.02    1.36
   4  -8 -17    1.78    0.48
   4  -8 -17    1.87    0.53
   3  -8 -17    8.93    0.98
   2  -8 -17    2.16    0.58
   1  -8 -17    7.81    0.94
   0  -8 -17    1.93    0.56
   0   8  17    1.56    0.28
  -1  -8 -17   11.61    1.10
   1   8  17   11.99    0.67
  -2  -8 -17    6.00    0.84
   2   8  17    6.28    0.50
  -3  -8 -17    2.01    0.55
   3   8  17    2.64    0.38
  -4  -8 -17    1.87    0.54
   5  -9 -17    6.31    0.82
   5  -9 -17    8.47    0.98
   4  -9 -17    0.72    0.44
   4  -9 -17    0.33    0.43
   3  -9 -17    0.00    0.38
   2  -9 -17    6.29    0.86
   1  -9 -17   19.82    1.50
  -1   9  17   19.27    0.90
   0  -9 -17    1.21    0.50
   0   9  17    1.31    0.29
  -1  -9 -17   25.40    1.75
   1   9  17   25.47    1.12
  -2  -9 -17    0.92    0.51
   2   9  17    0.80    0.29
  -3  -9 -17   18.17    1.43
  -4  -9 -17    0.31    0.43
   4 -10 -17    8.81    1.07
   3 -10 -17    8.72    1.01
   2 -10 -17    6.98    0.97
   1 -10 -17    0.80    0.51
  -1  10  17    0.68    0.24
   0 -10 -17    7.55    0.94
   0  10  17    6.91    0.51
  -1 -10 -17    2.33    0.62
   1  10  17    2.68    0.37
  -2 -10 -17   17.90    1.48
   2  10  17   18.07    0.92
  -3 -10 -17    2.44    0.62
   3 -11 -17    2.08    0.62
   2 -11 -17   17.77    1.44
  -2  11  17   15.83    0.80
   1 -11 -17    1.70    0.58
  -1  11  17    2.38    0.33
   0 -11 -17    2.32    0.62
   0  11  17    1.98    0.31
  -1 -11 -17    0.46    0.48
   1  11  17    0.32    0.27
  -2 -11 -17    1.71    0.58
   1 -12 -17    3.15    0.69
  -1  12  17    2.84    0.38
   0 -12 -17   -0.04    0.43
   0  12  17   -0.09    0.23
   1  12  17    5.96    0.49
  -2 -11  18    2.51    0.47
  -1 -11  18    0.34    0.33
   0 -11  18    0.64    0.36
   1 -11  18    2.80    0.52
  -4 -10  18    2.07    0.43
  -3 -10  18    3.97    0.59
  -2 -10  18   -0.05    0.29
  -1 -10  18    9.81    0.78
   0 -10  18    4.34    0.57
   1 -10  18   10.96    0.88
   2 -10  18    1.34    0.44
  -5  -9  18    0.86    0.36
  -4  -9  18   13.56    0.90
  -3  -9  18    0.12    0.29
  -2  -9  18    4.69    0.55
  -1  -9  18    1.72    0.40
   0  -9  18    8.71    0.73
   1  -9  18    1.18    0.37
   2  -9  18   41.04    2.07
   3  -9  18    1.28    0.39
  -5  -8  18    9.10    0.74
  -4  -8  18    3.10    0.49
  -3  -8  18    5.89    0.56
  -2  -8  18    6.93    0.62
  -1  -8  18    0.59    0.32
   0  -8  18    0.72    0.31
   1  -8  18    8.76    0.73
   1  -8  18    9.38    0.54
   2  -8  18    1.31    0.38
   3  -8  18    8.31    0.72
   4  -8  18    0.81    0.36
  -6  -7  18    0.43    0.30
  -5  -7  18    0.58    0.31
  -4  -7  18    3.16    0.48
  -3  -7  18    2.53    0.42
  -2  -7  18   11.97    0.82
  -1  -7  18    2.65    0.45
   0  -7  18    1.00    0.31
   1  -7  18    1.43    0.34
   1  -7  18    1.63    0.28
   2  -7  18    5.05    0.59
   2  -7  18    5.08    0.41
   3  -7  18    0.02    0.28
   3  -7  18    0.17    0.22
   4  -7  18    4.07    0.60
  -6  -6  18    0.16    0.27
  -5  -6  18   10.62    0.76
  -4  -6  18    2.86    0.43
  -3  -6  18   49.63    2.32
  -2  -6  18    1.01    0.32
  -1  -6  18   69.96    3.16
   0  -6  18    0.36    0.26
   1  -6  18   20.78    1.14
   1  -6  18   19.82    0.90
   2  -6  18    2.44    0.33
   2  -6  18    1.34    0.33
   3  -6  18   10.83    0.61
   3  -6  18   10.34    0.78
   4  -6  18    0.30    0.25
   4  -6  18    0.40    0.33
   4  -6  18   -0.39    0.29
   5  -6  18   35.58    1.71
  -6  -5  18   13.96    0.89
  -5  -5  18    0.80    0.30
  -4  -5  18    9.70    0.68
  -3  -5  18   -0.02    0.24
  -2  -5  18   28.52    1.45
  -1  -5  18    8.57    0.65
   0  -5  18   29.43    1.49
   1  -5  18   16.27    0.95
   1  -5  18   15.79    0.77
   2  -5  18   24.12    1.05
   2  -5  18   24.44    1.29
   3  -5  18    9.95    0.58
   3  -5  18    9.74    0.73
   4  -5  18   12.80    0.83
   4  -5  18   13.42    0.71
   5  -5  18    5.94    0.54
   5  -5  18    5.86    0.63
  -7  -4  18    1.04    0.31
  -6  -4  18    7.87    0.62
  -5  -4  18    0.12    0.23
  -4  -4  18    3.14    0.41
  -3  -4  18   -0.13    0.22
  -2  -4  18    2.78    0.46
  -1  -4  18    4.82    0.49
   0  -4  18   12.41    0.80
   1  -4  18    6.59    0.45
   1  -4  18    6.74    0.55
   2  -4  18   -0.01    0.21
   2  -4  18   -0.14    0.19
   3  -4  18   13.55    0.84
   3  -4  18   14.46    0.73
   3  -4  18   12.88    0.79
   4  -4  18    0.44    0.29
   4  -4  18    0.57    0.27
   5  -4  18    1.53    0.35
   5  -4  18    1.26    0.37
  -7  -3  18    6.90    0.61
  -6  -3  18    4.34    0.52
  -5  -3  18    2.69    0.44
   4   3 -18   10.57    0.91
  -4  -3  18   10.20    0.68
   3   3 -18    5.32    0.72
  -3  -3  18    4.49    0.48
  -2  -3  18   27.29    1.38
  -1  -3  18    1.46    0.31
   0  -3  18   13.26    0.81
   1  -3  18    0.27    0.22
   2  -3  18    7.12    0.55
   2  -3  18    7.40    0.49
   3  -3  18    0.05    0.24
   3  -3  18    0.12    0.22
   3  -3  18    0.38    0.23
   4  -3  18   20.13    0.96
   4  -3  18   20.18    1.04
   5  -3  18    2.51    0.41
   5  -3  18    2.56    0.39
  -7  -2  18    4.85    0.53
  -6  -2  18    0.31    0.27
  -5  -2  18   32.90    1.62
   4   2 -18    0.28    0.33
  -4  -2  18    0.19    0.24
   3   2 -18   74.14    3.55
  -3  -2  18   74.16    3.29
  -2  -2  18    1.87    0.32
  -1  -2  18   47.69    2.20
   0  -2  18    8.78    0.64
   1  -2  18   32.11    1.55
   2  -2  18    0.43    0.20
   2  -2  18    0.31    0.20
   2  -2  18    0.19    0.18
   3  -2  18   50.08    2.26
   3  -2  18   47.52    1.91
   3  -2  18   49.84    2.02
   4  -2  18    1.47    0.30
   4  -2  18    1.21    0.30
   5  -2  18   45.74    1.96
   5  -2  18   45.29    1.85
   6  -2  18    1.01    0.37
  -7  -1  18    7.58    0.64
  -6  -1  18   11.72    0.77
  -5  -1  18   -0.02    0.23
   4   1 -18   22.64    1.48
  -4  -1  18   23.10    1.20
   3   1 -18   14.74    1.15
   3   1 -18   16.63    0.74
  -3  -1  18   16.21    0.92
   2   1 -18  102.41    3.47
  -2  -1  18   98.10    4.35
  -1  -1  18    6.85    0.54
   0  -1  18   63.61    2.84
   1  -1  18    0.39    0.22
   1  -1  18    0.58    0.21
   1  -1  18    1.04    0.19
   2  -1  18    6.56    0.51
   2  -1  18    7.09    0.48
   2  -1  18    7.24    0.45
   3  -1  18    0.55    0.23
   3  -1  18    0.31    0.20
   3  -1  18    0.47    0.23
   4  -1  18   23.59    1.09
   4  -1  18   22.49    1.07
   5  -1  18   -0.06    0.27
   5  -1  18    0.30    0.28
   6  -1  18   40.65    1.81
  -7   0  18    0.13    0.27
  -6   0  18   12.40    0.82
   5   0 -18   -0.31    0.24
  -5   0  18   -0.06    0.22
   4   0 -18    2.30    0.34
   4   0 -18    2.14    0.48
  -4   0  18    2.35    0.38
   3   0 -18    0.05    0.32
   3   0 -18    0.40    0.24
  -3   0  18    0.28    0.24
   2   0 -18   11.84    0.58
   2   0 -18   10.78    0.94
  -2   0  18   10.94    0.75
   0   0  18   24.84    1.26
   1   0  18    0.01    0.19
   1   0  18    0.33    0.21
   1   0  18    0.09    0.14
   2   0  18    2.89    0.37
   2   0  18    2.97    0.33
   2   0  18    2.65    0.29
   3   0  18   -0.10    0.18
   3   0  18    0.02    0.17
   3   0  18    0.00    0.20
   4   0  18   20.15    0.99
   4   0  18   20.53    0.99
   5   0  18   -0.19    0.24
   5   0  18    0.11    0.29
   6   0  18    0.70    0.34
   6  -1 -18   12.44    0.77
  -6   1  18   12.03    0.81
   5  -1 -18   -0.06    0.26
  -5   1  18    0.30    0.23
   4  -1 -18   23.19    1.07
   4  -1 -18   23.97    1.54
  -4   1  18   24.83    1.26
   3  -1 -18   15.73    1.21
   3  -1 -18   16.33    0.82
  -3   1  18   17.33    0.96
   2  -1 -18   98.13    4.57
   2  -1 -18   99.00    3.46
  -2   1  18   96.86    4.25
   1  -1 -18    7.59    0.48
  -1   1  18    7.47    0.56
   0  -1 -18   64.37    2.31
   0   1  18   64.32    2.86
   1   1  18    0.68    0.23
   1   1  18    0.88    0.22
   2   1  18    6.51    0.48
   2   1  18    6.42    0.46
   3   1  18    0.42    0.22
   3   1  18    0.35    0.24
   3   1  18    0.60    0.19
   4   1  18   21.42    1.05
   4   1  18   23.03    1.04
   5   1  18    0.07    0.26
   6   1  18   41.01    1.80
   7  -2 -18    5.32    0.61
   6  -2 -18    0.44    0.34
   5  -2 -18   32.55    1.44
   5  -2 -18   35.61    1.94
  -5   2  18   32.12    1.63
   4  -2 -18    0.53    0.37
   4  -2 -18    0.20    0.28
  -4   2  18    0.09    0.24
   3  -2 -18   74.24    3.74
   3  -2 -18   76.61    2.81
  -3   2  18   77.84    3.39
   2  -2 -18    1.51    0.46
   2  -2 -18    2.19    0.34
  -2   2  18    1.80    0.33
   1  -2 -18   46.05    2.46
   1  -2 -18   47.43    1.83
  -1   2  18   49.52    2.20
   0   2  18    9.35    0.65
   1   2  18   32.21    1.51
   1   2  18   30.72    1.29
   2   2  18   -0.12    0.18
   2   2  18    0.24    0.18
   3   2  18   49.93    1.97
   4   2  18    1.52    0.34
   7  -3 -18    6.37    0.65
   6  -3 -18    4.10    0.56
   5  -3 -18    3.44    0.60
   5  -3 -18    2.71    0.45
   4  -3 -18   10.38    1.00
   4  -3 -18    9.95    0.67
  -4   3  18    8.93    0.68
   3  -3 -18    5.66    0.52
   3  -3 -18    5.59    0.82
  -3   3  18    4.35    0.50
   2  -3 -18   27.87    1.24
   2  -3 -18   26.83    1.71
  -2   3  18   27.72    1.38
   1  -3 -18    1.24    0.43
  -1   3  18    2.05    0.36
   0  -3 -18   12.44    1.02
   0   3  18   13.69    0.78
   1   3  18    0.02    0.19
   1   3  18    0.23    0.19
   2   3  18    7.65    0.51
   3   3  18    0.13    0.24
   4   3  18   19.95    1.00
   7  -4 -18    0.98    0.43
   6  -4 -18    8.34    0.73
   5  -4 -18   -0.16    0.28
   5  -4 -18    0.19    0.34
   4  -4 -18    3.14    0.45
   4  -4 -18    3.13    0.59
   3  -4 -18    0.13    0.38
   3  -4 -18    0.04    0.29
   2  -4 -18    3.52    0.47
   2  -4 -18    3.34    0.62
   1  -4 -18    4.93    0.76
   0  -4 -18   10.73    0.96
   1   4  18    7.29    0.49
   2   4  18    0.05    0.20
   3   4  18   14.15    0.77
   4   4  18    0.39    0.28
   6  -5 -18   13.63    0.90
   5  -5 -18    1.29    0.45
   5  -5 -18    0.75    0.38
   4  -5 -18    8.57    0.69
   4  -5 -18    9.76    0.97
   3  -5 -18    0.32    0.41
   3  -5 -18    0.34    0.32
   2  -5 -18   29.87    1.88
   1  -5 -18    8.43    0.92
   0  -5 -18   27.60    1.72
  -1  -5 -18   15.86    1.19
   1   5  18   15.92    0.79
   2   5  18   22.83    1.04
   3   5  18    9.54    0.63
   6  -6 -18    0.15    0.40
   5  -6 -18   10.52    0.99
   5  -6 -18   10.19    0.81
   4  -6 -18    2.71    0.58
   4  -6 -18    2.73    0.48
   3  -6 -18   52.50    2.79
   3  -6 -18   49.22    2.11
   2  -6 -18    1.57    0.53
   1  -6 -18   69.58    3.57
   0  -6 -18    0.01    0.36
   0   6  18    0.13    0.21
  -1  -6 -18   19.31    1.41
   1   6  18   21.40    0.97
  -2  -6 -18    0.96    0.46
   2   6  18    1.65    0.31
  -3  -6 -18    9.53    0.94
   3   6  18   10.77    0.66
   6  -7 -18    0.17    0.40
   5  -7 -18    0.49    0.40
   5  -7 -18    1.32    0.48
   4  -7 -18    3.48    0.56
   4  -7 -18    3.50    0.65
   3  -7 -18    2.89    0.60
   2  -7 -18   13.49    1.25
   1  -7 -18    2.26    0.59
   0  -7 -18    0.99    0.48
   0   7  18    1.24    0.28
  -1  -7 -18    1.26    0.47
   1   7  18    1.66    0.31
  -2  -7 -18    4.38    0.73
   2   7  18    4.97    0.46
  -3  -7 -18   -0.07    0.38
   3   7  18   -0.14    0.25
  -4  -7 -18    5.11    0.79
   5  -8 -18   11.03    1.07
   5  -8 -18    8.59    0.83
   4  -8 -18    3.33    0.58
   4  -8 -18    3.61    0.67
   3  -8 -18    7.69    0.95
   2  -8 -18    8.40    0.98
   1  -8 -18    0.74    0.47
   0  -8 -18    0.68    0.46
   0   8  18    0.84    0.26
  -1  -8 -18    8.24    1.02
   1   8  18    9.25    0.60
  -2  -8 -18    0.77    0.48
   2   8  18    1.32    0.32
  -3  -8 -18    7.87    0.93
  -4  -8 -18    0.75    0.46
   4  -9 -18   13.72    1.06
   4  -9 -18   15.79    1.33
   3  -9 -18    0.04    0.41
   2  -9 -18    5.12    0.83
   1  -9 -18    1.71    0.61
  -1   9  18    1.93    0.31
   0  -9 -18    9.11    1.03
   0   9  18    8.67    0.56
  -1  -9 -18    1.36    0.56
   1   9  18    1.34    0.30
  -2  -9 -18   40.00    2.44
   2   9  18   41.96    1.70
  -3  -9 -18    1.44    0.55
   4 -10 -18    2.73    0.62
   3 -10 -18    4.95    0.85
   2 -10 -18   -0.07    0.45
   1 -10 -18   10.98    1.18
  -1  10  18    9.93    0.61
   0 -10 -18    5.30    0.86
   0  10  18    4.53    0.43
  -1 -10 -18   11.89    1.24
   1  10  18   12.05    0.71
  -2 -10 -18    1.21    0.57
   2 -11 -18    2.79    0.68
  -2  11  18    3.16    0.37
   1 -11 -18    0.78    0.51
  -1  11  18    0.33    0.24
   0 -11 -18    0.24    0.46
   0  11  18    0.10    0.24
  -1 -11 -18    2.91    0.68
  -3 -10  19   -0.06    0.30
  -2 -10  19   12.72    0.91
  -1 -10  19    2.25    0.45
   0 -10  19    3.63    0.57
   1 -10  19    1.30    0.41
  -4  -9  19    0.13    0.32
  -3  -9  19    6.71    0.64
  -2  -9  19    2.71    0.45
  -1  -9  19    5.52    0.59
   0  -9  19   -0.01    0.30
   1  -9  19   30.91    1.68
   2  -9  19    6.70    0.71
  -4  -8  19    0.06    0.28
  -3  -8  19    2.49    0.41
  -2  -8  19   -0.07    0.28
  -1  -8  19    0.33    0.32
   0  -8  19   14.46    0.95
   1  -8  19    1.88    0.40
   2  -8  19    6.46    0.67
   3  -8  19    0.65    0.35
  -5  -7  19    3.38    0.52
  -4  -7  19    0.15    0.28
  -3  -7  19    3.12    0.46
  -2  -7  19    0.18    0.28
  -1  -7  19   10.92    0.78
   0  -7  19    0.88    0.30
   1  -7  19    1.22    0.27
   1  -7  19    0.66    0.33
   2  -7  19    0.17    0.30
   2  -7  19    0.55    0.25
   3  -7  19   -0.38    0.30
   4  -7  19    0.55    0.38
  -6  -6  19    4.35    0.54
  -5  -6  19    2.39    0.41
  -4  -6  19   11.06    0.76
  -3  -6  19    0.11    0.28
  -2  -6  19   66.50    3.03
  -1  -6  19    0.42    0.29
   0  -6  19   23.57    1.27
   1  -6  19    3.66    0.51
   1  -6  19    3.94    0.39
   2  -6  19   10.14    0.76
   2  -6  19   10.65    0.60
   3  -6  19    0.08    0.29
   3  -6  19    0.45    0.26
   4  -6  19   28.84    1.27
   4  -6  19   29.69    1.45
  -6  -5  19    1.06    0.33
  -5  -5  19    9.04    0.68
  -4  -5  19    2.88    0.46
  -3  -5  19   34.29    1.70
  -2  -5  19    2.18    0.39
  -1  -5  19   23.32    1.25
   0  -5  19    4.15    0.50
   1  -5  19   22.33    1.17
   1  -5  19   19.70    0.93
   2  -5  19    3.49    0.38
   2  -5  19    3.36    0.46
   3  -5  19   26.06    1.27
   3  -5  19   26.05    1.15
   3  -5  19   25.62    1.38
   4  -5  19    2.76    0.44
   4  -5  19    3.48    0.44
  -6  -4  19   15.28    0.95
  -5  -4  19   -0.38    0.23
  -4  -4  19    0.04    0.25
   3   4 -19    0.15    0.35
  -3  -4  19   -0.05    0.25
  -2  -4  19    0.84    0.32
  -1  -4  19   -0.38    0.21
   0  -4  19    8.10    0.61
   1  -4  19    5.56    0.42
   1  -4  19    5.54    0.52
   2  -4  19    1.36    0.31
   2  -4  19    1.85    0.29
   3  -4  19   15.73    0.81
   3  -4  19   15.49    0.93
   3  -4  19   15.32    0.88
   4  -4  19    0.32    0.27
   4  -4  19    0.30    0.31
   5  -4  19    2.61    0.40
   5  -4  19    2.80    0.45
  -6  -3  19   -0.03    0.27
  -5  -3  19   19.15    1.09
  -4  -3  19    6.02    0.54
   3   3 -19   28.23    1.70
  -3  -3  19   28.47    1.45
  -2  -3  19    2.09    0.35
  -1  -3  19   10.57    0.72
   0  -3  19    4.31    0.46
   1  -3  19    6.83    0.55
   1  -3  19    6.16    0.45
   2  -3  19    1.55    0.29
   2  -3  19    1.30    0.30
   2  -3  19    1.45    0.29
   3  -3  19   10.83    0.75
   3  -3  19   11.03    0.69
   3  -3  19   10.44    0.63
   4  -3  19    4.93    0.53
   4  -3  19    5.04    0.49
   5  -3  19   12.99    0.83
  -7  -2  19    2.24    0.39
  -6  -2  19   31.35    1.59
  -5  -2  19    0.03    0.25
   4   2 -19   48.87    2.57
  -4  -2  19   48.24    2.27
   3   2 -19    1.19    0.42
  -3  -2  19    1.14    0.31
  -2  -2  19   58.29    2.65
  -1  -2  19    2.79    0.39
   0  -2  19   47.09    2.19
   1  -2  19    1.57    0.26
   1  -2  19    0.80    0.25
   2  -2  19   18.45    0.89
   2  -2  19   18.54    1.03
   2  -2  19   20.75    0.92
   3  -2  19    0.44    0.24
   3  -2  19    0.68    0.27
   3  -2  19    0.70    0.26
   4  -2  19   36.59    1.58
   4  -2  19   35.18    1.51
   5  -2  19    2.42    0.41
  -7  -1  19    2.00    0.37
  -6  -1  19    0.48    0.29
  -5  -1  19    2.15    0.35
   4   1 -19    0.23    0.36
  -4  -1  19   -0.13    0.24
   3   1 -19   61.16    3.08
  -3  -1  19   61.02    2.77
   2   1 -19    0.58    0.36
  -2  -1  19    0.39    0.26
  -1  -1  19   31.49    1.55
   0  -1  19    0.36    0.23
   1  -1  19   12.57    0.76
   1  -1  19   12.35    0.65
   2  -1  19    6.33    0.53
   2  -1  19    6.28    0.43
   2  -1  19    5.76    0.45
   3  -1  19   30.80    1.31
   3  -1  19   29.55    1.47
   3  -1  19   28.93    1.28
   4  -1  19   10.63    0.67
   4  -1  19   10.37    0.67
   5  -1  19   21.46    1.09
  -7   0  19    8.31    0.69
  -6   0  19    0.23    0.28
   5   0 -19    7.24    0.56
  -5   0  19    7.45    0.61
   4   0 -19    0.00    0.33
  -4   0  19   -0.08    0.23
   3   0 -19    0.18    0.24
   3   0 -19    0.98    0.44
  -3   0  19    0.25    0.27
   2   0 -19    0.08    0.33
   2   0 -19    0.16    0.20
  -2   0  19   -0.02    0.24
  -1   0  19   13.57    0.82
   0   0  19    0.18    0.22
   1   0  19    2.67    0.31
   1   0  19    1.68    0.29
   2   0  19    0.19    0.21
   2   0  19    0.09    0.20
   3   0  19   11.76    0.68
   3   0  19   11.62    0.75
   4   0  19   -0.07    0.28
   6  -1 -19    1.33    0.38
  -6   1  19    0.96    0.32
   5  -1 -19    2.32    0.39
  -5   1  19    2.20    0.36
   4  -1 -19    0.18    0.36
   4  -1 -19   -0.48    0.24
  -4   1  19    0.36    0.27
   3  -1 -19   63.13    2.27
   3  -1 -19   57.12    3.07
  -3   1  19   61.14    2.75
   2  -1 -19    0.52    0.36
   1  -1 -19   30.45    1.21
  -1   1  19   30.69    1.50
   1   1  19   12.92    0.77
   1   1  19   13.37    0.69
   2   1  19    5.93    0.46
   2   1  19    6.26    0.51
   3   1  19   29.71    1.30
[truncated: 30,720 more chars]
