# Supplementary material for: Dichlorido{(2E)-2-[phen­yl(pyridin-2-yl)methyl­idene]hydrazinecarbo­thio­amide}cadmium(II) methanol monosolvate
Source: Acta Crystallogr Sect E Struct Rep Online. 2014 Jul 17;70(Pt 8):m301–2. doi: 10.1107/S1600536814015694 (PMC4158520; doi:10.1107/S1600536814015694)
Supplement: Supplementary file 2 [file e-70-0m301-Isup2.hkl]

# 
# h,k,l, Fc-squared, Fo-squared, sigma(Fo-squared) and status flag 
# 
data_I
_shelx_title ' sncL in P2(1)/n' 
_shelx_refln_list_code          4 
_shelx_F_calc_maximum      270.02 
_exptl_crystal_F_000       936.00 
_reflns_d_resolution_high  0.7570 
 
loop_ 
 _symmetry_equiv_pos_as_xyz 
 'x, y, z' 
 '-x+1/2, y+1/2, -z+1/2' 
 '-x, -y, -z' 
 'x-1/2, -y-1/2, z-1/2' 
 
_cell_length_a     7.7213 
_cell_length_b    12.9759 
_cell_length_c    18.3318 
_cell_angle_alpha  90.000 
_cell_angle_beta   95.248 
_cell_angle_gamma  90.000 
 
_shelx_F_squared_multiplier     1.000 
 
loop_ 
 _refln_index_h 
 _refln_index_k 
 _refln_index_l 
 _refln_F_squared_calc 
 _refln_F_squared_meas 
 _refln_F_squared_sigma 
 _refln_observed_status 
   2   0   0    22696.89    24500.60    461.13 o 
   4   0   0       54.94       34.86      8.50 o 
   6   0   0     6421.84     6604.06    379.42 o 
   8   0   0     3097.81     2933.03    122.21 o 
  10   0   0      398.25      357.85     33.12 o 
   1   1   0    27210.67    20819.03   1755.91 o 
   2   1   0     5912.79     6466.97     90.46 o 
   3   1   0     2682.79     2712.81     34.42 o 
   4   1   0     4412.75     4570.95     79.60 o 
   5   1   0     2745.31     2728.85     55.98 o 
   6   1   0     2975.23     3002.57     88.09 o 
   7   1   0     1698.80     1642.55     51.68 o 
   8   1   0      226.80      222.97     17.55 o 
   9   1   0      711.71      716.73     31.56 o 
  10   1   0       68.47       52.17     12.66 o 
   1   2   0    11618.49    11645.16    234.83 o 
   2   2   0     9496.08     9759.50    164.11 o 
   3   2   0     2932.17     3161.75     45.56 o 
   4   2   0       32.31       45.34      3.56 o 
   5   2   0      397.74      413.37      8.90 o 
   6   2   0      156.09      120.28     10.53 o 
   7   2   0      721.53      680.19     27.02 o 
   8   2   0      114.80       91.17     11.83 o 
   9   2   0      252.41      240.03     19.17 o 
  10   2   0        7.23       -2.42     10.55 o 
   1   3   0      508.41      550.47     14.89 o 
   2   3   0       79.64      101.13      4.18 o 
   3   3   0    28288.59    28875.36    484.84 o 
   4   3   0      426.76      464.92     11.12 o 
   5   3   0     2770.37     2804.49     50.48 o 
   6   3   0      278.76      281.02     20.71 o 
   7   3   0     1080.97     1044.94     88.36 o 
   8   3   0      136.20      130.06     14.13 o 
   9   3   0      458.68      422.77     51.53 o 
  10   3   0       80.10       94.06     14.90 o 
   0   4   0    23648.43    21128.31   1410.69 o 
   1   4   0     5140.42     5308.15     95.12 o 
   2   4   0    20221.07    19932.92    418.72 o 
   3   4   0      105.32       66.50      9.67 o 
   4   4   0     3137.70     3116.99     55.44 o 
   5   4   0     3118.69     3024.90     59.60 o 
   6   4   0     2465.82     2478.43     50.33 o 
   7   4   0       15.29        9.88      6.86 o 
   8   4   0     1765.98     1712.75     55.50 o 
   9   4   0       35.33       44.33     11.68 o 
   1   5   0    29800.71    29767.27    713.14 o 
   2   5   0       54.60       64.13      8.39 o 
   3   5   0       35.17       39.95      4.83 o 
   4   5   0      945.59      870.89     22.99 o 
   5   5   0       84.96       79.87      6.28 o 
   6   5   0       42.27       41.43      5.63 o 
   7   5   0     1983.35     1866.55     45.90 o 
   8   5   0      105.45      139.13     14.95 o 
   9   5   0      209.59      216.85     20.27 o 
   0   6   0     3134.67     3185.88    138.37 o 
   1   6   0      470.63      476.81     12.07 o 
   2   6   0      199.34      230.12      9.24 o 
   3   6   0      272.58      221.12      9.19 o 
   4   6   0      368.62      353.89     11.03 o 
   5   6   0      990.95      914.00     31.79 o 
   6   6   0      986.02     1015.63     28.37 o 
   7   6   0     1313.35     1258.68     49.86 o 
   8   6   0        6.24       25.02     10.71 o 
   9   6   0      155.78      175.11     27.12 o 
   1   7   0    15391.86    15323.31    340.15 o 
   2   7   0     2249.31     2293.56     52.19 o 
   3   7   0     6676.34     6421.58    143.78 o 
   4   7   0      154.45      134.65     13.42 o 
   5   7   0      958.83      913.83     22.43 o 
   6   7   0       65.96       68.62      8.96 o 
   7   7   0     1459.26     1463.41     47.33 o 
   8   7   0      499.40      513.59     25.03 o 
   9   7   0      533.18      608.33     44.64 o 
   0   8   0     1587.88     1523.41     72.34 o 
   1   8   0       81.09       57.09      5.61 o 
   2   8   0     4657.18     4319.95     98.23 o 
   3   8   0        0.50       -2.99      2.98 o 
   4   8   0     4786.18     4651.52    148.83 o 
   5   8   0      142.19      125.44     19.57 o 
   6   8   0     1456.18     1451.90     33.36 o 
   7   8   0       39.47       66.91     11.90 o 
   8   8   0      576.52      595.79     27.65 o 
   1   9   0      909.55      982.77     69.32 o 
   2   9   0     1498.78     1333.74     33.54 o 
   3   9   0       68.96       74.34      8.47 o 
   4   9   0      632.92      589.50     30.33 o 
   5   9   0        2.71        7.22      6.13 o 
   6   9   0       62.36       49.54      6.15 o 
   7   9   0      393.44      426.83     23.71 o 
   8   9   0       25.50       24.66     11.53 o 
   0  10   0        6.76       12.86     10.11 o 
   1  10   0      696.23      624.24     27.70 o 
   2  10   0      479.63      445.97     18.16 o 
   3  10   0       67.40       64.87      6.67 o 
   4  10   0     3211.71     3111.21    240.16 o 
   5  10   0      531.39      485.17     19.75 o 
   6  10   0       78.49       85.68      8.30 o 
   7  10   0       28.33       52.89     12.50 o 
   8  10   0       21.16       22.89     12.50 o 
   1  11   0     3374.30     3123.73    100.62 o 
   2  11   0      639.77      597.06     18.90 o 
   3  11   0      534.48      497.86     16.74 o 
   4  11   0       32.94       17.07      9.71 o 
   5  11   0     1143.83     1113.77     40.19 o 
   6  11   0      267.87      279.47     13.34 o 
   7  11   0      372.32      380.85     23.96 o 
   0  12   0     2201.67     1969.64     96.88 o 
   1  12   0       71.87       49.80     11.64 o 
   2  12   0     1185.35     1063.27     42.93 o 
   3  12   0       56.11       47.42     10.26 o 
   4  12   0      901.87      873.50     35.62 o 
   5  12   0       66.74       34.47      8.69 o 
   6  12   0      133.26      129.60     11.73 o 
   7  12   0        0.72       15.88     12.43 o 
   1  13   0       76.80       54.34     11.97 o 
   2  13   0      702.16      669.18     32.31 o 
   3  13   0        0.97        1.11      9.15 o 
   4  13   0        5.85       -0.51      8.92 o 
   5  13   0       66.32       78.32     10.47 o 
   6  13   0       22.96        6.90      7.77 o 
   0  14   0       35.77       11.95     14.70 o 
   1  14   0      251.19      180.23     19.02 o 
   2  14   0      858.94      791.55     36.26 o 
   3  14   0      324.49      296.35     21.98 o 
   4  14   0      517.10      458.42     52.92 o 
   5  14   0       26.19       23.42     11.15 o 
   1  15   0      157.66      114.67     15.56 o 
   2  15   0        4.96        3.21     12.40 o 
   3  15   0     1082.92     1053.07     78.37 o 
   4  15   0        0.34       16.86     11.98 o 
   0  16   0      117.97       96.51     22.06 o 
   1  16   0        2.55      -20.67     15.16 o 
   2  16   0      295.30      277.15     24.03 o 
   3  16   0       30.35       37.34     12.90 o 
   1  17   0        0.00       -3.13     11.83 o 
  -9   0   1     2855.26     2883.63    122.91 o 
  -7   0   1     6423.71     6266.24    241.95 o 
  -5   0   1     2044.45     2221.99    114.56 o 
  -3   0   1    18719.41    20016.77    323.09 o 
  -1   0   1    36697.01    29501.72    628.38 o 
   1   0   1    20645.37    13802.54    574.04 o 
   3   0   1    20113.05    20488.15    375.35 o 
   5   0   1     1373.35     1405.72     70.60 o 
   7   0   1     2270.49     2212.84     94.13 o 
   9   0   1     1614.56     1544.09     74.83 o 
 -10   1   1      177.12      181.58     18.52 o 
  -9   1   1       16.57       34.65     12.18 o 
  -8   1   1     1043.93      946.43     35.38 o 
  -7   1   1      339.37      321.24     18.21 o 
  -6   1   1     3464.07     3607.03     93.76 o 
  -5   1   1      291.96      292.18     10.42 o 
  -4   1   1     6120.80     6455.90     95.39 o 
  -3   1   1     3795.63     4120.35     45.36 o 
  -2   1   1    31129.42    33618.63    657.77 o 
  -1   1   1     1450.91     1371.66     61.89 o 
   1   1   1     1441.85     1259.87     40.15 o 
   2   1   1      326.39      269.27      5.42 o 
   3   1   1       32.53       26.81      2.11 o 
   4   1   1      324.78      421.14     10.06 o 
   5   1   1       94.38       56.92      4.53 o 
   6   1   1     3562.45     3706.06     75.88 o 
   7   1   1     2901.61     2695.73     78.88 o 
   8   1   1      446.26      424.85     21.45 o 
   9   1   1      391.00      413.02     24.06 o 
  10   1   1       18.44       15.16     11.37 o 
 -10   2   1       90.84       85.17     14.43 o 
  -9   2   1       73.57       58.61     12.67 o 
  -8   2   1       40.81       22.51      9.58 o 
  -7   2   1        0.15      -10.23      6.82 o 
  -6   2   1       10.71        9.01     11.07 o 
  -5   2   1       66.29       67.66      7.11 o 
  -4   2   1      229.41      243.04      6.44 o 
  -3   2   1      140.34      208.17      5.99 o 
  -2   2   1    28781.78    29593.26    740.89 o 
  -1   2   1     2838.86     2985.36     63.44 o 
   0   2   1    22913.74    14547.05    645.42 o 
   1   2   1      264.44      293.09      6.65 o 
   2   2   1      165.17      212.44      6.88 o 
   3   2   1     2251.62     2303.05     39.70 o 
   4   2   1     6656.39     6601.76    112.92 o 
   5   2   1      290.82      297.34      7.36 o 
   6   2   1     5135.01     5184.23    132.45 o 
   7   2   1       40.79       51.38      9.91 o 
   8   2   1      467.22      430.50     23.47 o 
   9   2   1      190.83      177.28     18.04 o 
  10   2   1      463.58      449.31     26.30 o 
 -10   3   1      446.38      480.00     27.31 o 
  -9   3   1       99.81       94.71     14.07 o 
  -8   3   1      911.33      885.81     33.85 o 
  -7   3   1        3.62       -1.38     10.57 o 
  -6   3   1     2874.77     2880.82     75.45 o 
  -5   3   1      279.57      288.10      8.71 o 
  -4   3   1    12187.64    12495.89    211.72 o 
  -3   3   1     2405.73     2514.87     44.64 o 
  -2   3   1     6849.02     7142.67    143.88 o 
  -1   3   1    19799.20    20468.54    425.94 o 
   0   3   1    13930.91    14079.86    248.80 o 
   1   3   1    11755.94    11589.54    196.31 o 
   2   3   1     1063.48     1019.67     16.81 o 
   3   3   1     4015.16     3993.98     77.51 o 
   4   3   1     1868.43     1923.20     35.05 o 
   5   3   1     2561.61     2479.81     44.99 o 
   6   3   1     4966.79     4856.67     93.19 o 
   7   3   1      773.90      690.46     27.52 o 
   8   3   1      450.79      433.07     22.10 o 
   9   3   1       59.26       53.97     11.97 o 
  -9   4   1     1496.55     1469.13     51.03 o 
  -8   4   1       84.65       89.10     12.56 o 
  -7   4   1     2571.65     2478.94     57.95 o 
  -6   4   1      286.93      241.37      9.76 o 
  -5   4   1     3942.17     3902.89     75.71 o 
  -4   4   1       34.19       22.07      3.49 o 
  -3   4   1    13777.17    13739.22    390.59 o 
  -2   4   1      622.75      658.63     15.63 o 
  -1   4   1    45265.64    44517.64    937.90 o 
   0   4   1     5442.74     5580.45     99.56 o 
   1   4   1     3201.40     3155.80     62.50 o 
   2   4   1      644.03      616.43     13.34 o 
   3   4   1     2852.77     2828.10     48.91 o 
   4   4   1     2204.70     2241.58     38.94 o 
   5   4   1     4258.80     4374.68     84.27 o 
   6   4   1       24.00       19.84      6.44 o 
   7   4   1     1231.04     1156.69     39.64 o 
   8   4   1       98.17       83.73     11.78 o 
   9   4   1      191.29      176.44     23.67 o 
  -9   5   1        3.34        6.47     10.85 o 
  -8   5   1     1779.33     1791.91     45.88 o 
  -7   5   1       12.55       32.44      7.81 o 
  -6   5   1        1.53        1.97      4.61 o 
  -5   5   1     1356.65     1363.73     34.49 o 
  -4   5   1      414.67      418.51     13.15 o 
  -3   5   1     2810.44     2875.33     87.09 o 
  -2   5   1    12378.69    12183.09    357.90 o 
  -1   5   1      253.09      308.10     14.29 o 
   0   5   1    10112.18    10406.83    195.29 o 
   1   5   1     2143.62     2003.31     37.49 o 
   2   5   1     1205.99     1134.68     29.51 o 
   3   5   1     5861.55     5951.64    111.65 o 
   4   5   1      214.62      214.27      9.14 o 
   5   5   1     1019.41      984.21     25.66 o 
   6   5   1      255.43      234.79     10.20 o 
   7   5   1     1322.84     1282.43     34.17 o 
   8   5   1      776.29      714.52     30.02 o 
   9   5   1      454.35      453.69     25.22 o 
  -9   6   1       56.12       69.84     20.22 o 
  -8   6   1       36.85       49.47     11.85 o 
  -7   6   1       10.89       34.23     10.40 o 
  -6   6   1      595.13      598.12     19.90 o 
  -5   6   1      466.11      450.69     12.83 o 
  -4   6   1      861.77      845.26     23.07 o 
  -3   6   1     3109.17     2900.48     88.66 o 
  -2   6   1      532.38      518.83     49.37 o 
  -1   6   1       10.82       33.04      9.30 o 
   0   6   1     2725.09     2390.58    109.61 o 
   1   6   1        0.92       25.41      5.49 o 
   2   6   1       59.21       62.36      8.73 o 
   3   6   1     5086.58     5005.87    153.36 o 
   4   6   1      567.47      544.40     11.83 o 
   5   6   1       35.82       46.45      4.83 o 
   6   6   1     1731.30     1754.01     36.66 o 
   7   6   1       38.07       42.19     10.40 o 
   8   6   1     1246.53     1288.66     43.81 o 
   9   6   1      201.86      254.67     32.18 o 
  -9   7   1        0.10       -3.56     11.48 o 
  -8   7   1     1176.54     1208.44     42.35 o 
  -7   7   1        0.50       20.95      9.90 o 
  -6   7   1     3032.80     3103.30     63.81 o 
  -5   7   1       52.69       45.83      7.53 o 
  -4   7   1     1917.14     1893.32     47.01 o 
  -3   7   1       54.05       56.87      7.28 o 
  -2   7   1      626.24      621.36     15.39 o 
  -1   7   1     1392.50     1303.08     46.64 o 
   0   7   1     8815.88     8445.93    251.44 o 
   1   7   1      420.09      432.29     13.30 o 
   2   7   1    10131.57     9823.47    219.12 o 
   3   7   1        5.82       -2.27      4.11 o 
   4   7   1     3138.61     3140.46    140.72 o 
   5   7   1     1862.53     1794.59     69.97 o 
   6   7   1     1178.16     1139.00     45.75 o 
   7   7   1      135.58      137.70     14.26 o 
   8   7   1      451.07      462.85     23.97 o 
   9   7   1       38.53       51.00     19.76 o 
  -9   8   1      195.81      176.60     18.12 o 
  -8   8   1      119.03      150.68     23.67 o 
  -7   8   1      738.87      738.55     30.39 o 
  -6   8   1       25.98       32.20      5.19 o 
  -5   8   1     2608.37     2561.19     62.30 o 
  -4   8   1      677.07      623.19     46.31 o 
  -3   8   1     2667.77     2658.35     62.00 o 
  -2   8   1      585.30      582.15     17.02 o 
  -1   8   1     7236.86     6950.29    155.77 o 
   0   8   1     1250.54     1193.58     41.89 o 
   1   8   1     5414.76     5281.35    119.00 o 
   2   8   1       82.80       48.21      8.22 o 
   3   8   1     1366.02     1284.39     37.17 o 
   4   8   1      183.63      182.05     14.93 o 
   5   8   1     1156.29     1147.61     55.84 o 
   6   8   1       11.09        4.59      4.96 o 
   7   8   1     1041.39      993.57     36.16 o 
   8   8   1       35.91       36.30     11.83 o 
  -8   9   1      230.57      219.92     19.30 o 
  -7   9   1      259.15      283.43     19.80 o 
  -6   9   1        2.92        5.21      6.96 o 
  -5   9   1       64.24       52.78      9.95 o 
  -4   9   1        0.86        9.83     18.61 o 
  -3   9   1      159.93      149.10     14.99 o 
  -2   9   1     1710.55     1672.47     40.94 o 
  -1   9   1      273.18      263.79      9.97 o 
   0   9   1      758.32      738.99     29.67 o 
   1   9   1      890.46      808.53     32.14 o 
   2   9   1        1.07        3.84      7.87 o 
   3   9   1     1511.30     1347.62     35.24 o 
   4   9   1      433.43      428.37     22.79 o 
   5   9   1      830.74      794.46     34.37 o 
   6   9   1       41.11       42.87      6.25 o 
   7   9   1      240.05      261.34     18.78 o 
   8   9   1       13.02       15.04     15.62 o 
  -8  10   1       38.26       45.01     13.80 o 
  -7  10   1       36.37       25.60     11.83 o 
  -6  10   1        2.85        1.81      5.37 o 
  -5  10   1     1470.65     1445.32     39.93 o 
  -4  10   1      127.00       99.95     23.21 o 
  -3  10   1     2021.16     1939.80     47.41 o 
  -2  10   1      170.04      133.27      8.42 o 
  -1  10   1       36.27       28.84      4.75 o 
   0  10   1      425.00      387.60     20.34 o 
   1  10   1       76.50       70.95     15.17 o 
   2  10   1     2552.50     2381.82     62.92 o 
   3  10   1      786.18      719.06     27.28 o 
   4  10   1      408.23      332.10     66.03 o 
   5  10   1      885.28      869.01     52.66 o 
   6  10   1      366.97      349.19     13.94 o 
   7  10   1       25.88       56.45     12.62 o 
   8  10   1      356.80      351.80     23.25 o 
  -7  11   1        3.83       11.26     11.69 o 
  -6  11   1      510.88      544.53     18.20 o 
  -5  11   1      175.85      157.49     23.25 o 
  -4  11   1     4082.22     4015.70    204.85 o 
  -3  11   1       16.17       -4.63      5.73 o 
  -2  11   1     2730.75     2647.87     63.26 o 
  -1  11   1      337.56      279.20     20.04 o 
   0  11   1      100.05       83.12     11.69 o 
   1  11   1      123.32      115.18     13.81 o 
   2  11   1     1829.35     1750.12     50.22 o 
   3  11   1      670.35      625.74     19.43 o 
   4  11   1     1197.03     1115.62     88.15 o 
   5  11   1      233.72      207.97     19.65 o 
   6  11   1      121.87      128.86     11.46 o 
   7  11   1      418.89      415.02     24.56 o 
  -7  12   1      446.95      472.56     27.44 o 
  -6  12   1       18.59       11.27      6.89 o 
  -5  12   1      490.59      520.56     21.18 o 
  -4  12   1      471.12      428.48     27.61 o 
  -3  12   1      308.58      277.64     18.89 o 
  -2  12   1        2.27       -7.90      8.15 o 
  -1  12   1     1136.79     1048.28     41.82 o 
   0  12   1      431.88      376.12     23.43 o 
   1  12   1     2148.70     1993.78     69.30 o 
   2  12   1      535.60      471.31     25.56 o 
   3  12   1      196.47      181.94     16.30 o 
   4  12   1       65.04       29.88      9.77 o 
   5  12   1      160.65      126.21     13.17 o 
   6  12   1        3.43       -1.73      6.77 o 
   7  12   1      183.08      217.99     38.15 o 
  -6  13   1        0.31       -0.50      7.72 o 
  -5  13   1       67.09       65.77     10.18 o 
  -4  13   1        1.27        5.17      9.35 o 
  -3  13   1       64.82       56.88     16.31 o 
  -2  13   1       28.43       17.66     14.70 o 
  -1  13   1     1073.08      992.62     41.75 o 
   0  13   1       13.04        7.16      9.55 o 
   1  13   1      213.65      171.62     18.31 o 
   2  13   1       14.00       15.76     17.00 o 
   3  13   1      160.85      122.29     15.40 o 
   4  13   1        0.03       -6.23      8.72 o 
   5  13   1      138.87      114.50     11.58 o 
   6  13   1       50.10       46.28      9.02 o 
  -5  14   1      535.62      537.35     34.85 o 
  -4  14   1       35.94       28.24     11.39 o 
  -3  14   1        5.17        6.60     10.26 o 
  -2  14   1        3.85      -11.19      9.60 o 
  -1  14   1       38.80       24.84     10.79 o 
   0  14   1       39.31       17.46     10.23 o 
   1  14   1      381.21      339.09     23.72 o 
   2  14   1      400.05      387.68     33.12 o 
   3  14   1      444.63      400.64     26.00 o 
   4  14   1      191.58      153.87     18.33 o 
   5  14   1       33.87       33.87      9.63 o 
  -4  15   1     1116.51     1163.31    124.25 o 
  -3  15   1       11.95       19.48     11.92 o 
  -2  15   1      599.12      581.63     38.44 o 
  -1  15   1       20.23        9.24     10.71 o 
   0  15   1       12.13      -12.58      9.08 o 
   1  15   1        2.93      -12.66      9.08 o 
   2  15   1       82.56       67.96     20.68 o 
   3  15   1      132.84      150.29     34.24 o 
   4  15   1      467.28      484.54     76.14 o 
  -3  16   1      370.84      394.53     53.81 o 
  -2  16   1       35.89       12.28     11.92 o 
  -1  16   1       45.98       20.83     12.64 o 
   0  16   1        0.06      -14.37      9.58 o 
   1  16   1        9.26       -7.51     10.55 o 
   2  16   1      188.20      134.06     17.28 o 
   3  16   1      135.71      127.44     18.15 o 
  -1  17   1       41.60       25.00     13.78 o 
   0  17   1       59.67       42.27     13.97 o 
   1  17   1      187.03      161.22     20.35 o 
 -10   0   2      686.20      681.36     46.50 o 
  -8   0   2     2161.94     2159.42     94.01 o 
  -6   0   2     9302.27     9630.24    345.79 o 
  -4   0   2     6561.06     6841.03    190.88 o 
  -2   0   2     1209.22     1491.09     20.77 o 
   2   0   2    22625.04    23727.55    488.56 o 
   4   0   2      166.68      145.05     17.25 o 
   6   0   2     1215.13     1247.57     95.64 o 
   8   0   2       91.46       86.39     15.62 o 
  10   0   2        3.46       -3.68     14.70 o 
 -10   1   2        6.74        7.86     11.36 o 
  -9   1   2     1495.67     1488.98     51.25 o 
  -8   1   2      918.52      867.53     38.26 o 
  -7   1   2      378.70      382.54     38.65 o 
  -6   1   2      832.48      803.04     20.47 o 
  -5   1   2      779.42      772.03     22.34 o 
  -4   1   2      151.69      166.90      4.33 o 
  -3   1   2     8209.34     8419.65     91.56 o 
  -2   1   2     4133.33     4422.72     48.35 o 
  -1   1   2     1211.92     1261.48     26.72 o 
   0   1   2    20388.99    16782.45    494.75 o 
   1   1   2    10965.49    10369.21    249.05 o 
   2   1   2       15.43       27.02      1.45 o 
   3   1   2      597.86      700.44      9.92 o 
   4   1   2     1282.08     1207.52     20.15 o 
   5   1   2     1077.51     1112.07     24.03 o 
   6   1   2     5145.55     5213.15    108.90 o 
   7   1   2      538.56      520.49     23.26 o 
   8   1   2      434.94      443.51     21.95 o 
   9   1   2        1.04       20.46     11.20 o 
  10   1   2      236.93      226.85     20.59 o 
 -10   2   2        6.53       -3.76     10.85 o 
  -9   2   2       51.86       34.17     12.15 o 
  -8   2   2       60.60       44.71     10.80 o 
  -7   2   2       10.21       -5.30      9.65 o 
  -6   2   2      860.05      859.55     18.80 o 
  -5   2   2     5816.75     5916.22    100.15 o 
  -4   2   2      444.63      486.85     11.11 o 
  -3   2   2    23052.29    23819.76    380.43 o 
  -2   2   2     3630.42     3788.05     55.40 o 
  -1   2   2    12524.15    12749.41    264.63 o 
   0   2   2     2118.59     2243.63     80.31 o 
   1   2   2      778.64      722.81      9.85 o 
   2   2   2     3136.22     3240.74     42.12 o 
   3   2   2    16785.43    16373.28    208.35 o 
   4   2   2      133.74      144.18      4.01 o 
   5   2   2     8755.58     8953.14    152.97 o 
   6   2   2      343.12      346.64     11.75 o 
   7   2   2     3723.69     3563.47    101.33 o 
   8   2   2       15.13        6.66      8.12 o 
   9   2   2      607.31      614.73     28.80 o 
 -10   3   2       25.49       33.47     12.48 o 
  -9   3   2     1274.26     1269.49     46.32 o 
  -8   3   2        0.11      -12.67      8.45 o 
  -7   3   2      659.70      615.08     20.19 o 
  -6   3   2      626.75      569.87     11.85 o 
  -5   3   2       57.13       70.45      5.90 o 
  -4   3   2     8382.94     8225.82    140.64 o 
  -3   3   2    12266.10    12352.98    192.73 o 
  -2   3   2      900.95      986.04     21.78 o 
  -1   3   2    72909.12    73019.02   1513.99 o 
   0   3   2      140.40      190.44     13.68 o 
   1   3   2     1691.09     1890.02     27.35 o 
   2   3   2      814.02      754.15     11.61 o 
   3   3   2      913.67      882.99     14.89 o 
   4   3   2     9069.89     8881.86    123.80 o 
   5   3   2     4917.25     5186.40     80.73 o 
   6   3   2     4645.11     4571.71    129.94 o 
   7   3   2       87.69       78.62     10.56 o 
   8   3   2      376.30      347.32     20.23 o 
   9   3   2      235.41      201.30     30.34 o 
  -9   4   2        3.74       32.25     15.39 o 
  -8   4   2     1736.58     1677.87     54.84 o 
  -7   4   2        0.47        3.26      3.47 o 
  -6   4   2      977.69      902.01     21.66 o 
  -5   4   2      712.14      699.62     17.49 o 
  -4   4   2     2397.15     2492.94     50.03 o 
  -3   4   2     1282.59     1339.96     29.13 o 
  -2   4   2    19913.38    20416.64    409.65 o 
  -1   4   2    11417.13    12207.96    253.33 o 
   0   4   2    18016.10    18202.87    326.06 o 
   1   4   2        0.55        2.53      1.43 o 
   2   4   2     4903.36     4930.92     77.07 o 
   3   4   2    12796.44    13365.67    199.21 o 
   4   4   2     1503.74     1590.50     25.65 o 
   5   4   2      148.16      173.31      7.34 o 
   6   4   2     2125.61     2141.74     72.55 o 
   7   4   2        7.59        8.63      7.91 o 
   8   4   2      379.10      342.26     19.95 o 
   9   4   2      344.69      329.70     28.74 o 
  -9   5   2      396.84      432.38     37.26 o 
  -8   5   2      421.22      448.81     23.40 o 
  -7   5   2     2022.96     1942.36     70.61 o 
  -6   5   2      170.65      176.10     11.89 o 
  -5   5   2      742.37      747.73     18.08 o 
  -4   5   2      719.46      768.30     18.26 o 
  -3   5   2      714.87      747.45     25.73 o 
  -2   5   2     4620.79     4811.43    116.88 o 
  -1   5   2     5392.74     5696.24    120.19 o 
   0   5   2     5299.30     5470.58    119.83 o 
   1   5   2     3970.68     3904.03     87.12 o 
   2   5   2     6438.93     6509.61    121.94 o 
   3   5   2       26.21       33.64      4.02 o 
   4   5   2     5744.58     5845.79     94.98 o 
   5   5   2        0.77        1.67      4.58 o 
   6   5   2     3963.75     3970.08     85.78 o 
   7   5   2       66.01       66.90      8.50 o 
   8   5   2      505.09      502.02     25.03 o 
   9   5   2        0.47        6.49     11.18 o 
  -9   6   2      204.30      178.82     26.66 o 
  -8   6   2        2.82       16.54     14.70 o 
  -7   6   2      609.75      607.16     25.95 o 
  -6   6   2     1405.58     1433.45     33.75 o 
  -5   6   2      103.66      107.73      6.72 o 
  -4   6   2      249.35      260.27     10.69 o 
  -3   6   2     3664.15     3510.18    106.40 o 
  -2   6   2     1842.74     1783.47     46.01 o 
  -1   6   2    11326.96    11037.65    265.69 o 
   0   6   2     1869.70     1646.92    196.22 o 
   1   6   2     3022.32     2889.77     77.13 o 
   2   6   2    11008.80    10757.03    238.74 o 
   3   6   2     3197.49     3235.13     54.70 o 
   4   6   2      122.03      123.47      5.83 o 
   5   6   2     3377.17     3407.31     59.55 o 
   6   6   2        1.76        8.87      5.19 o 
   7   6   2     1609.37     1529.82     39.24 o 
   8   6   2        6.91       28.48     15.16 o 
   9   6   2      699.92      726.07     49.26 o 
  -9   7   2      289.54      291.30     20.88 o 
  -8   7   2       58.48       74.40     13.13 o 
  -7   7   2      886.67      977.30     27.39 o 
  -6   7   2      253.30      256.47     10.77 o 
  -5   7   2     4646.11     4584.58     91.50 o 
  -4   7   2     3096.54     3032.50     71.94 o 
  -3   7   2     1974.69     1940.90     61.97 o 
  -2   7   2     2959.61     3027.51     77.50 o 
  -1   7   2      847.75      888.68     22.71 o 
   0   7   2     1734.09     1537.03    208.91 o 
   1   7   2     4630.45     4666.09    105.39 o 
   2   7   2     1508.62     1446.94     44.75 o 
   3   7   2     2488.93     2410.42     64.05 o 
   4   7   2     2866.49     2838.03     90.34 o 
   5   7   2      113.04      106.07      7.56 o 
   6   7   2      574.90      538.01     22.81 o 
   7   7   2        1.54       -1.44     13.78 o 
   8   7   2      133.50      125.50     14.44 o 
   9   7   2      102.45       92.37     22.06 o 
  -9   8   2        3.79        1.61     11.04 o 
  -8   8   2      758.99      726.66     31.00 o 
  -7   8   2      212.29      214.51     17.01 o 
  -6   8   2        7.87       14.33      5.01 o 
  -5   8   2     1035.88     1064.78     26.29 o 
  -4   8   2     1159.86     1160.94     60.04 o 
  -3   8   2      398.32      375.48     18.13 o 
  -2   8   2    12732.45    12020.94    356.06 o 
  -1   8   2      631.31      646.20     28.35 o 
   0   8   2     2909.23     2919.13     92.33 o 
   1   8   2     2892.44     2687.35     85.69 o 
   2   8   2      314.13      325.68     11.81 o 
   3   8   2      442.91      405.95     33.35 o 
   4   8   2     1701.18     1597.50     57.26 o 
   5   8   2      335.24      295.35     20.91 o 
   6   8   2      280.39      261.10     11.34 o 
   7   8   2      108.15      123.78     13.74 o 
   8   8   2       21.33       25.81     11.45 o 
  -8   9   2        5.53        8.49     11.20 o 
  -7   9   2        2.98       20.48     10.52 o 
  -6   9   2      611.82      612.72     18.12 o 
  -5   9   2      201.53      206.29     13.21 o 
  -4   9   2     2955.91     2946.65    117.25 o 
  -3   9   2      939.55      929.25     42.30 o 
  -2   9   2      100.83      114.70     14.67 o 
  -1   9   2     1817.17     1745.95     42.40 o 
   0   9   2     1471.39     1381.91     48.25 o 
   1   9   2     1017.23     1007.31    121.69 o 
   2   9   2     4188.59     4009.52    122.09 o 
   3   9   2       46.09       31.70      5.50 o 
   4   9   2     2587.66     2479.14     84.78 o 
   5   9   2        3.72        1.67      8.52 o 
   6   9   2      990.96      960.41     29.54 o 
   7   9   2      239.86      266.75     19.05 o 
   8   9   2      539.80      572.66     27.91 o 
  -8  10   2       55.39       61.09     14.28 o 
  -7  10   2      334.18      333.43     22.11 o 
  -6  10   2      139.46      115.60      9.05 o 
  -5  10   2      342.33      360.46     16.63 o 
  -4  10   2      578.94      612.96     27.44 o 
  -3  10   2       93.25       61.33      6.49 o 
  -2  10   2      169.83      144.70     13.73 o 
  -1  10   2     2180.56     2089.72     49.92 o 
   0  10   2       12.22        6.76      7.59 o 
   1  10   2     1923.14     1808.67     64.90 o 
   2  10   2      725.43      676.34     41.24 o 
   3  10   2      929.21      906.63     36.46 o 
   4  10   2      101.02       68.33     28.95 o 
   5  10   2     2132.66     1990.89    104.77 o 
   6  10   2      180.44      173.66     10.81 o 
   7  10   2      708.78      750.18     31.84 o 
   8  10   2       33.23       49.62     13.78 o 
  -7  11   2      472.57      452.25     26.19 o 
  -6  11   2       96.86      107.35      9.56 o 
  -5  11   2     2075.30     2064.00     54.61 o 
  -4  11   2      131.72      115.92     14.07 o 
  -3  11   2       83.02       76.14     10.22 o 
  -2  11   2      158.19      123.50     10.11 o 
  -1  11   2      108.03       76.55      6.76 o 
   0  11   2      968.27      956.01     38.31 o 
   1  11   2     3047.10     2764.04     90.83 o 
   2  11   2       11.46       11.03      9.42 o 
   3  11   2     1007.28      918.25     75.42 o 
   4  11   2        0.85       -1.38     11.94 o 
   5  11   2      213.05      195.06     22.07 o 
   6  11   2       32.98       27.55      6.99 o 
   7  11   2       80.32       88.34     14.72 o 
  -7  12   2      256.90      299.86     28.28 o 
  -6  12   2      339.81      354.16     15.77 o 
  -5  12   2       14.70       28.91     10.39 o 
  -4  12   2      453.20      491.23     29.22 o 
  -3  12   2       75.47       67.71     10.79 o 
  -2  12   2      165.23      120.17     21.15 o 
  -1  12   2      681.51      590.46     28.99 o 
   0  12   2      297.98      246.18     22.77 o 
   1  12   2      436.17      368.10     23.59 o 
   2  12   2     1103.40     1022.28     55.14 o 
   3  12   2      185.57      156.98     15.76 o 
   4  12   2       48.95       30.46      9.81 o 
   5  12   2        0.42        0.51     14.24 o 
   6  12   2        2.55       -6.13      6.40 o 
   7  12   2       35.97       40.86     13.74 o 
  -6  13   2      105.44      110.16     10.51 o 
  -5  13   2       10.96       17.12      8.64 o 
  -4  13   2      584.88      551.46     27.87 o 
  -3  13   2      501.15      478.78     25.98 o 
  -2  13   2      243.33      209.68     17.99 o 
  -1  13   2      131.77      110.50     26.66 o 
   0  13   2      240.67      209.89     18.50 o 
   1  13   2       50.94       38.37     12.01 o 
   2  13   2     1064.74      928.97     39.62 o 
   3  13   2      115.52      104.52     13.46 o 
   4  13   2      146.26      125.62     18.38 o 
   5  13   2        0.01       -8.70      7.40 o 
   6  13   2      115.14      104.19     10.86 o 
  -5  14   2      191.13      204.96     16.60 o 
  -4  14   2       36.33       19.36     11.05 o 
  -3  14   2      493.67      446.67     25.74 o 
  -2  14   2      104.34       75.38     13.47 o 
  -1  14   2       17.18        0.77      9.59 o 
   0  14   2        1.85      -10.27      9.15 o 
   1  14   2       66.89       67.86     12.83 o 
   2  14   2       45.19       23.20     11.03 o 
   3  14   2      544.21      485.21     64.66 o 
   4  14   2      325.73      291.88     28.74 o 
   5  14   2      224.37      227.02     19.63 o 
  -4  15   2       33.88       33.85     16.08 o 
  -3  15   2       58.01       47.49     13.17 o 
  -2  15   2       53.31       48.64     29.64 o 
  -1  15   2      119.34       88.60     16.31 o 
   0  15   2        7.99       -0.66      9.90 o 
   1  15   2       77.71       51.90     13.13 o 
   2  15   2       43.38       42.90     12.35 o 
   3  15   2      125.26      113.61     28.03 o 
   4  15   2        8.13        8.79     15.16 o 
  -3  16   2        0.13      -11.89     10.54 o 
  -2  16   2        0.18      -11.15     11.05 o 
  -1  16   2       44.15       23.93     12.43 o 
   0  16   2       65.51       26.88     12.67 o 
   1  16   2      156.51      111.79     16.21 o 
   2  16   2       25.26       16.45     12.03 o 
   3  16   2       92.83       91.44     15.11 o 
  -1  17   2        0.30      -14.03     11.69 o 
   0  17   2      160.83      120.94     17.84 o 
  -9   0   3     1411.95     1568.48     76.62 o 
  -7   0   3      225.89      223.47     20.69 o 
  -5   0   3      386.43      428.34     41.44 o 
  -3   0   3     5753.98     6164.15     88.09 o 
  -1   0   3    19933.94    21074.22    359.00 o 
   1   0   3       14.70       29.65      2.32 o 
   3   0   3     1332.12     1401.04     27.16 o 
   5   0   3       65.24       40.12     11.49 o 
   7   0   3      638.84      603.36     35.46 o 
   9   0   3      230.56      297.91     29.88 o 
 -10   1   3      508.69      531.07     28.78 o 
  -9   1   3      672.74      647.65     29.95 o 
  -8   1   3      112.18      110.76     13.16 o 
  -7   1   3       46.72       39.86      8.93 o 
  -6   1   3      291.01      286.10     20.45 o 
  -5   1   3     1911.08     1867.79     31.81 o 
  -4   1   3      975.66      992.77     16.65 o 
  -3   1   3     9375.08    10176.39    110.54 o 
  -2   1   3    14408.66    15614.34    157.53 o 
  -1   1   3    14059.78    15316.78    246.25 o 
   0   1   3        5.35        6.06      1.35 o 
   1   1   3     8228.96     8104.47     93.04 o 
   2   1   3      539.75      529.37      7.02 o 
   3   1   3    15912.32    16364.38    213.77 o 
   4   1   3      137.35      217.87      6.88 o 
   5   1   3     4576.44     4770.73     83.03 o 
   6   1   3        5.45       18.47      7.38 o 
   7   1   3     1271.33     1230.81     41.14 o 
   8   1   3      141.64      125.93     13.48 o 
   9   1   3     1179.89     1188.86     52.11 o 
 -10   2   3      237.01      226.13     20.47 o 
  -9   2   3       29.82       23.63     11.68 o 
  -8   2   3      847.38      771.56     36.87 o 
  -7   2   3     1136.19     1147.93     39.32 o 
  -6   2   3     2955.61     2839.91     47.64 o 
  -5   2   3       69.68       68.59      4.54 o 
  -4   2   3     7809.29     8248.69    121.97 o 
  -3   2   3       26.70       33.66      3.20 o 
  -2   2   3    20780.74    21782.05    551.72 o 
  -1   2   3     2847.23     3234.43     98.39 o 
   0   2   3    19607.30    19870.64    645.97 o 
   1   2   3      177.38      152.27      3.11 o 
   2   2   3    13546.45    13558.20    155.45 o 
   3   2   3        0.68       -0.79      2.24 o 
   4   2   3    17915.87    17727.61    251.89 o 
   5   2   3      126.38      158.83      5.75 o 
   6   2   3     9833.34     9914.02    196.12 o 
   7   2   3     1079.82     1001.60     35.23 o 
   8   2   3      338.44      352.58     57.03 o 
   9   2   3        4.64       -1.43     11.03 o 
 -10   3   3      354.66      385.21     25.37 o 
  -9   3   3       65.85       50.08     12.51 o 
  -8   3   3       45.31       42.30     14.24 o 
  -7   3   3       43.47       34.22      7.39 o 
  -6   3   3     1031.98      988.39     18.57 o 
  -5   3   3     5197.89     5063.71    103.61 o 
  -4   3   3     4666.35     4659.80     69.94 o 
  -3   3   3    11297.88    11218.37    194.00 o 
  -2   3   3     4946.19     5331.71     97.40 o 
  -1   3   3     6587.31     6869.12    189.26 o 
   0   3   3     7209.98     7837.47    184.68 o 
   1   3   3     1286.14     1434.80     21.01 o 
   2   3   3      278.90      308.16      5.26 o 
   3   3   3     2886.49     2751.58     42.34 o 
   4   3   3     1868.97     1870.19     26.29 o 
   5   3   3     9087.58     9030.36    129.63 o 
   6   3   3      458.84      448.05     13.58 o 
   7   3   3      385.11      382.60     19.34 o 
   8   3   3      146.84      136.63     14.11 o 
   9   3   3        3.17      -13.08     21.82 o 
  -9   4   3      940.23      995.56     42.40 o 
  -8   4   3        3.99       10.20      7.66 o 
  -7   4   3      919.17      959.89     23.12 o 
  -6   4   3      761.81      748.93     15.07 o 
  -5   4   3      174.35      172.46      8.49 o 
  -4   4   3      353.77      351.11     10.06 o 
  -3   4   3     7406.07     7496.59    131.25 o 
  -2   4   3     3057.34     3489.28     77.14 o 
  -1   4   3     9190.28     9818.59    224.66 o 
   0   4   3     4404.97     4627.72    124.86 o 
   1   4   3     1179.93     1222.69     18.37 o 
   2   4   3      157.63      182.69      4.52 o 
   3   4   3     1041.95     1151.79     19.00 o 
   4   4   3       43.77       68.54      4.51 o 
   5   4   3      610.67      617.14     12.32 o 
   6   4   3      918.80      872.68     18.40 o 
   7   4   3        6.55       -6.66      7.15 o 
   8   4   3        0.12       -6.64      8.43 o 
   9   4   3       16.30       15.25     19.30 o 
  -9   5   3      538.08      594.11     42.80 o 
  -8   5   3      472.79      482.29     23.37 o 
  -7   5   3      273.37      310.58     18.46 o 
  -6   5   3      312.16      376.71     12.88 o 
  -5   5   3     1765.96     1793.96     37.92 o 
  -4   5   3      288.47      285.75     10.56 o 
  -3   5   3    11443.10    11368.34    334.42 o 
  -2   5   3      721.20      703.75     20.03 o 
  -1   5   3    10865.59    11700.94    348.08 o 
   0   5   3       36.82       33.64      4.05 o 
   1   5   3     8349.11     8647.01    140.99 o 
   2   5   3        6.04        9.61      3.09 o 
   3   5   3    10098.20    10203.94    180.76 o 
   4   5   3       61.11       50.33      4.30 o 
   5   5   3     3223.67     3330.17     57.15 o 
   6   5   3      129.54      106.08      8.33 o 
   7   5   3     1624.06     1536.27     49.96 o 
   8   5   3      262.05      261.93     19.00 o 
   9   5   3      908.96      894.31     43.77 o 
  -9   6   3       57.19       60.75     13.63 o 
  -8   6   3      494.21      506.31     24.53 o 
  -7   6   3      187.22      201.11     13.27 o 
  -6   6   3      151.67      149.53      8.43 o 
  -5   6   3      354.24      378.39     12.32 o 
  -4   6   3     3267.57     3356.01     67.58 o 
  -3   6   3      130.96      142.54     14.25 o 
  -2   6   3    16651.62    16707.85    400.10 o 
  -1   6   3      197.78      154.58     11.06 o 
   0   6   3    12326.10    12013.27    266.47 o 
   1   6   3        9.12       12.42      4.33 o 
   2   6   3    14998.13    14560.11    323.62 o 
   3   6   3      438.49      378.13     15.29 o 
   4   6   3     4608.51     4644.33     88.40 o 
   5   6   3      233.01      209.42      9.26 o 
   6   6   3     2746.09     2659.36     69.40 o 
   7   6   3      211.65      231.46     13.30 o 
   8   6   3     1167.13     1085.91     40.05 o 
   9   6   3        0.34       12.40     17.92 o 
  -9   7   3        9.98       13.29     12.33 o 
  -8   7   3      129.32      160.80     17.14 o 
  -7   7   3       37.94       49.43      8.93 o 
  -6   7   3     1385.63     1352.87     31.23 o 
  -5   7   3      150.08      163.09     11.35 o 
  -4   7   3     1635.05     1595.39     41.13 o 
  -3   7   3     2966.80     2955.51     91.74 o 
  -2   7   3     2328.33     2473.54     78.34 o 
  -1   7   3     2514.96     2686.78     62.64 o 
   0   7   3      254.46      278.85     23.10 o 
   1   7   3       52.12       61.58     10.11 o 
   2   7   3      341.45      241.33     11.47 o 
   3   7   3      696.95      672.41     19.32 o 
   4   7   3      110.29       98.30      8.81 o 
   5   7   3     3865.65     3837.24    121.66 o 
   6   7   3      349.99      352.93     12.00 o 
   7   7   3      480.77      478.31     23.11 o 
   8   7   3      133.13      163.61     25.28 o 
   9   7   3       42.09       51.00     20.22 o 
  -9   8   3      258.76      300.85     23.35 o 
  -8   8   3      283.35      281.63     20.13 o 
  -7   8   3      114.74      133.12     10.04 o 
  -6   8   3      563.34      571.47     16.94 o 
  -5   8   3     2762.58     2685.28     56.69 o 
  -4   8   3      165.99      156.40     12.50 o 
  -3   8   3     2916.58     2908.75     91.33 o 
  -2   8   3       17.03       27.01      7.65 o 
  -1   8   3      542.08      511.32     28.82 o 
   0   8   3     6360.36     6095.42    137.58 o 
   1   8   3      583.34      480.83     39.87 o 
   2   8   3     4119.90     3977.21    125.22 o 
   3   8   3      778.88      710.45     24.29 o 
   4   8   3        2.51       12.98      5.90 o 
   5   8   3        5.52        7.34      4.49 o 
   6   8   3       98.87      108.34      8.58 o 
   7   8   3      163.33      167.56     15.11 o 
   8   8   3      331.60      346.03     21.65 o 
  -8   9   3      268.53      315.62     22.76 o 
  -7   9   3      632.20      654.41     29.29 o 
  -6   9   3       54.34       56.28      6.49 o 
  -5   9   3     2650.38     2695.94     66.88 o 
  -4   9   3      113.72      103.54     12.62 o 
  -3   9   3      598.71      601.50     25.57 o 
  -2   9   3     2679.47     2580.21     83.35 o 
  -1   9   3     4749.62     4653.02     88.14 o 
   0   9   3      165.69      135.19     13.18 o 
   1   9   3     5266.60     4932.99    191.26 o 
   2   9   3     1122.76     1061.42     45.52 o 
   3   9   3     2666.73     2545.30     92.53 o 
   4   9   3       33.21       24.08      7.86 o 
   5   9   3     2649.81     2548.22    115.99 o 
   6   9   3       43.70       48.31      6.76 o 
   7   9   3      665.82      735.50     30.75 o 
   8   9   3      109.37      131.01     15.76 o 
  -8  10   3       13.99        7.51     12.33 o 
  -7  10   3        0.98        6.59     10.66 o 
  -6  10   3       79.86       94.99      8.47 o 
  -5  10   3        1.99       -1.17     11.74 o 
  -4  10   3     3714.51     3685.12    115.62 o 
  -3  10   3        9.73       -3.68      5.07 o 
  -2  10   3     3459.90     3422.17     68.58 o 
  -1  10   3      357.34      323.55     15.09 o 
   0  10   3      850.22      772.14     31.88 o 
   1  10   3      298.39      260.90     25.99 o 
   2  10   3     2874.54     2608.24    166.82 o 
   3  10   3      100.88       89.67     20.22 o 
   4  10   3     1827.73     1702.23    106.41 o 
   5  10   3        0.01       -1.26     11.94 o 
   6  10   3      400.37      393.78     14.78 o 
   7  10   3       14.79       30.95     11.57 o 
   8  10   3      464.95      533.52     27.52 o 
  -7  11   3        5.53       11.66     11.57 o 
  -6  11   3      226.64      216.42     12.35 o 
  -5  11   3        0.64        9.26      9.76 o 
  -4  11   3        8.86       -3.68      9.19 o 
  -3  11   3        3.38        2.57     11.94 o 
  -2  11   3      728.52      646.59     19.77 o 
  -1  11   3      298.67      278.97     11.87 o 
   0  11   3      150.41      120.68     14.58 o 
   1  11   3      558.44      522.73     43.29 o 
   2  11   3      125.45       91.45     17.93 o 
   3  11   3      144.59      124.62     19.54 o 
   4  11   3       83.63       69.21     10.68 o 
   5  11   3      118.42      106.25     10.74 o 
   6  11   3      108.64       98.70     10.26 o 
   7  11   3       40.75       41.69     12.69 o 
  -7  12   3      162.38      217.30     21.52 o 
  -6  12   3       77.63       78.44      8.95 o 
  -5  12   3      918.90      945.43     30.92 o 
  -4  12   3        0.46       -1.56      8.41 o 
  -3  12   3       38.90       13.45      8.63 o 
  -2  12   3       80.11       57.70     10.78 o 
  -1  12   3        0.17      -15.16     10.11 o 
   0  12   3      850.31      784.57     34.85 o 
   1  12   3       99.54       76.36     13.09 o 
   2  12   3     1122.38     1058.59     89.51 o 
   3  12   3      337.74      315.79     20.61 o 
   4  12   3        4.90      -11.93      8.04 o 
   5  12   3      134.12      108.54     10.55 o 
   6  12   3       23.08       21.20      7.47 o 
   7  12   3       32.65       34.20     13.08 o 
  -6  13   3        2.06        6.65      7.27 o 
  -5  13   3      159.25      144.21     13.93 o 
  -4  13   3       87.43       49.61     11.31 o 
  -3  13   3       27.88       11.49      9.52 o 
  -2  13   3      104.68       68.11     11.98 o 
  -1  13   3     1608.55     1547.37     57.97 o 
   0  13   3       72.26       61.08     12.36 o 
   1  13   3     2830.79     2576.16     87.49 o 
   2  13   3       35.03       21.14     11.45 o 
   3  13   3      314.02      284.46     42.77 o 
   4  13   3       95.29       67.84     12.23 o 
   5  13   3      170.35      156.80     13.31 o 
   6  13   3        2.14       -3.48      7.24 o 
  -5  14   3      174.56      185.90     19.13 o 
  -4  14   3      207.20      197.94     18.67 o 
  -3  14   3        1.63      -14.52      9.68 o 
  -2  14   3      185.96      150.00     16.75 o 
  -1  14   3      127.68       96.84     14.45 o 
   0  14   3      324.42      302.21     21.86 o 
   1  14   3      526.14      468.24     31.30 o 
   2  14   3      177.88      144.37     17.01 o 
   3  14   3       17.94        7.81     10.40 o 
   4  14   3      440.06      407.42     77.75 o 
   5  14   3        1.45       -2.37     12.87 o 
  -4  15   3       11.64       -4.72     11.05 o 
  -3  15   3       97.46      100.48     18.61 o 
  -2  15   3      214.94      175.01     19.29 o 
  -1  15   3       15.66        3.22     10.71 o 
   0  15   3       78.77       38.07     11.78 o 
   1  15   3       21.63       14.01     11.05 o 
   2  15   3        0.05      -14.37      9.58 o 
   3  15   3        0.84       -3.55     10.33 o 
   4  15   3       10.38       -3.46     10.38 o 
  -3  16   3        5.46       -5.59     10.92 o 
  -2  16   3      142.48      115.28     16.78 o 
  -1  16   3       16.35       -6.18     16.31 o 
   0  16   3       15.24        8.25     12.17 o 
   1  16   3       45.29       25.02     12.18 o 
   2  16   3      342.56      293.39     24.16 o 
   3  16   3        7.04       -0.25     11.12 o 
   0  17   3        4.15       -4.76     11.77 o 
 -10   0   4      202.95      231.68     28.96 o 
  -8   0   4       30.49       15.62     13.32 o 
  -6   0   4       11.10        3.81      7.12 o 
  -4   0   4     3084.11     3146.09     62.60 o 
  -2   0   4     3470.31     3621.20     49.45 o 
   0   0   4    18773.46    20002.82    907.45 o 
   2   0   4     2086.40     2088.57     35.78 o 
   4   0   4        4.28        4.83      3.52 o 
   6   0   4      720.76      688.46     40.56 o 
   8   0   4        4.77       -3.68     11.48 o 
 -10   1   4      100.10       76.98     14.94 o 
  -9   1   4      243.30      222.38     19.98 o 
  -8   1   4      642.00      589.25     26.05 o 
  -7   1   4        4.15       10.34      9.88 o 
  -6   1   4     7822.31     7876.27    136.51 o 
  -5   1   4      379.04      353.12      7.88 o 
  -4   1   4     7466.23     7687.30    107.11 o 
  -3   1   4     4511.30     4987.82     60.33 o 
  -2   1   4     4420.62     4493.03     48.04 o 
  -1   1   4     4224.54     4608.29     56.54 o 
   0   1   4     9035.54     9660.32    153.39 o 
   1   1   4       89.38      117.74      3.74 o 
   2   1   4    19000.77    18928.89    200.26 o 
   3   1   4     6227.20     6237.92     82.28 o 
   4   1   4     6629.61     6604.58     95.04 o 
   5   1   4      145.60      150.83      6.30 o 
   6   1   4     2652.09     2599.59     55.49 o 
   7   1   4      121.54      113.99     12.11 o 
   8   1   4      388.69      377.29     20.93 o 
   9   1   4      247.24      274.62     20.88 o 
 -10   2   4        0.04       -0.76     11.03 o 
  -9   2   4     1058.43     1089.48     41.88 o 
  -8   2   4      856.23      799.37     33.64 o 
  -7   2   4      127.33      134.52     10.43 o 
  -6   2   4      588.43      535.40     16.81 o 
  -5   2   4     8823.89     8978.05    133.00 o 
  -4   2   4      582.91      598.97     11.42 o 
  -3   2   4    54062.15    58707.07    898.87 o 
  -2   2   4    10892.07    11510.71    164.07 o 
  -1   2   4     3962.91     3977.26    129.70 o 
   0   2   4     4359.79     4780.00    100.79 o 
   1   2   4     8211.39     8028.26    105.27 o 
   2   2   4     1210.21     1238.31     14.31 o 
   3   2   4    23057.87    22992.01    298.80 o 
   4   2   4        9.74       14.21      2.70 o 
   5   2   4    10787.86    11203.28    176.52 o 
   6   2   4        2.94       19.44      8.37 o 
   7   2   4      573.16      547.53     24.07 o 
   8   2   4       76.17       48.37     10.06 o 
   9   2   4      649.28      613.53     29.12 o 
 -10   3   4      334.34      357.68     24.51 o 
  -9   3   4      370.52      392.29     24.23 o 
  -8   3   4       21.58        0.62      8.60 o 
  -7   3   4     1602.29     1500.95     32.99 o 
  -6   3   4        8.58        8.64      2.93 o 
  -5   3   4      740.50      694.62     15.31 o 
  -4   3   4    11370.50    11556.90    223.70 o 
  -3   3   4      141.80      172.56      6.42 o 
  -2   3   4    14463.22    15204.53    476.77 o 
  -1   3   4     3206.59     3365.01    132.27 o 
   0   3   4       79.25       68.60      4.12 o 
   1   3   4      675.88      678.92     12.49 o 
   2   3   4     5704.93     5991.36     69.38 o 
   3   3   4     2591.84     2631.69     38.13 o 
   4   3   4     6095.08     6025.75     80.14 o 
   5   3   4      770.00      784.23     16.35 o 
   6   3   4     1505.60     1439.62     41.12 o 
   7   3   4      497.11      428.88     20.67 o 
   8   3   4      118.64      109.12     12.99 o 
   9   3   4      227.39      196.62     23.22 o 
  -9   4   4      377.46      377.17     33.12 o 
  -8   4   4       59.33       66.11      9.45 o 
  -7   4   4       20.96       20.50      4.35 o 
  -6   4   4     1331.24     1250.70     28.06 o 
  -5   4   4       54.17       43.97      4.48 o 
  -4   4   4      214.33      194.13      7.30 o 
  -3   4   4     2001.84     1974.70     40.55 o 
  -2   4   4      445.20      512.15     13.78 o 
  -1   4   4    11881.86    12595.10    514.15 o 
   0   4   4      313.29      363.00     11.90 o 
   1   4   4      280.07      329.32      6.78 o 
   2   4   4     1824.59     1759.61     25.40 o 
   3   4   4       48.48       42.21      5.05 o 
   4   4   4     2380.76     2381.73     34.87 o 
   5   4   4      149.62      154.12      5.78 o 
   6   4   4      421.35      417.08     12.41 o 
   7   4   4       55.04       42.54     14.70 o 
   8   4   4      275.17      275.17     18.97 o 
   9   4   4       90.09       87.93     14.47 o 
  -9   5   4       34.69       47.78     17.46 o 
  -8   5   4      598.73      623.25     27.25 o 
  -7   5   4      225.54      240.47     11.19 o 
  -6   5   4     8606.54     8961.55    191.21 o 
  -5   5   4     1354.68     1321.74     29.29 o 
  -4   5   4     4402.56     4597.95     90.36 o 
  -3   5   4      726.37      641.37     31.38 o 
  -2   5   4    14840.25    15143.71    392.57 o 
  -1   5   4     3027.63     3098.35     89.74 o 
   0   5   4     9954.87     9541.17    314.65 o 
   1   5   4     1278.41     1275.36     23.72 o 
   2   5   4     2383.14     2267.22     44.49 o 
   3   5   4        7.25        1.53      3.25 o 
   4   5   4     4904.37     5156.72     95.37 o 
   5   5   4      157.65      151.72      6.14 o 
   6   5   4     2336.32     2293.37     58.08 o 
   7   5   4       18.98       22.48      9.08 o 
   8   5   4      451.26      426.13     23.36 o 
   9   5   4      217.22      234.57     20.03 o 
  -9   6   4      275.33      270.49     20.30 o 
  -8   6   4       43.22       64.35     12.81 o 
  -7   6   4     2550.73     2596.29     62.09 o 
  -6   6   4       61.44       88.39      7.89 o 
  -5   6   4     9307.66     9368.22    180.77 o 
  -4   6   4      706.14      665.13     17.44 o 
  -3   6   4     2860.15     2896.05     89.65 o 
  -2   6   4      333.87      308.77     14.83 o 
  -1   6   4    10167.23    10000.13    297.50 o 
   0   6   4     1826.53     1914.40     59.16 o 
   1   6   4     8410.05     8168.72    152.45 o 
   2   6   4      155.73      123.67      8.30 o 
   3   6   4    10800.33    10600.15    173.50 o 
   4   6   4        6.28       26.09      6.09 o 
   5   6   4     4427.14     4511.11     85.18 o 
   6   6   4      422.20      408.64     13.51 o 
   7   6   4      368.15      386.01     20.63 o 
   8   6   4        6.70        6.15     12.17 o 
   9   6   4      149.08      151.33     17.00 o 
  -9   7   4       73.73       72.51     14.11 o 
  -8   7   4       27.68       32.27     10.99 o 
  -7   7   4      213.04      178.30     10.62 o 
  -6   7   4       64.50       73.21      8.27 o 
  -5   7   4       69.50       78.28      7.63 o 
  -4   7   4     2702.34     2634.07     82.53 o 
  -3   7   4       70.60       61.82     10.11 o 
  -2   7   4     6809.47     6821.99    205.27 o 
  -1   7   4     4049.16     4289.87    132.18 o 
   0   7   4      236.15      239.12      9.39 o 
   1   7   4      740.48      738.09     27.58 o 
   2   7   4        4.81       11.21      6.28 o 
   3   7   4       46.37       48.63      4.80 o 
   4   7   4     4482.90     4392.18     89.24 o 
   5   7   4      164.39      148.66     11.88 o 
   6   7   4       37.04       38.83      5.79 o 
   7   7   4      275.72      266.80     13.08 o 
   8   7   4        0.13       -1.84     15.16 o 
  -8   8   4      678.17      649.38     29.90 o 
  -7   8   4      366.20      399.49     16.02 o 
  -6   8   4       38.31       44.92      6.00 o 
  -5   8   4       60.46       65.48      6.80 o 
  -4   8   4      810.59      807.48     59.71 o 
  -3   8   4      376.36      434.08     27.46 o 
  -2   8   4     1121.96     1068.35     43.67 o 
  -1   8   4      323.10      324.60     20.47 o 
   0   8   4       14.63        8.81     10.41 o 
   1   8   4     5962.91     5980.24    146.94 o 
   2   8   4     2166.71     2099.76     50.69 o 
   3   8   4      112.73      110.70     13.53 o 
   4   8   4      421.68      379.93     17.19 o 
   5   8   4        1.60       12.47      6.19 o 
   6   8   4      477.39      425.54     16.41 o 
   7   8   4      154.90      165.37     15.56 o 
   8   8   4      268.42      285.53     32.64 o 
  -8   9   4      433.70      491.30     26.98 o 
  -7   9   4       24.61       28.58      6.65 o 
  -6   9   4      314.99      300.83     12.68 o 
  -5   9   4      159.21      181.29     14.73 o 
  -4   9   4     4974.55     5004.19    153.40 o 
  -3   9   4        2.53       -6.53     12.63 o 
  -2   9   4     7196.03     7188.15    217.75 o 
  -1   9   4        0.03       -7.08      6.13 o 
   0   9   4     1715.68     1621.55     40.39 o 
   1   9   4       17.88        1.05      7.72 o 
   2   9   4     2517.61     2441.85     86.25 o 
   3   9   4      526.29      491.17     38.22 o 
   4   9   4     1114.19     1075.54     42.83 o 
   5   9   4      346.27      317.32     32.01 o 
   6   9   4      943.93      924.75     28.59 o 
   7   9   4       13.78       40.79     11.37 o 
   8   9   4      658.09      729.96     31.85 o 
  -8  10   4       11.27       24.88     13.08 o 
  -7  10   4      499.53      510.80     27.17 o 
  -6  10   4       13.42        7.37      5.67 o 
  -5  10   4     2017.21     1985.66     52.61 o 
  -4  10   4       38.62       31.43      9.43 o 
  -3  10   4     2097.55     2020.82     67.89 o 
  -2  10   4       93.74      107.01     20.91 o 
  -1  10   4     1951.44     1889.09     52.16 o 
   0  10   4      313.35      288.84     18.20 o 
   1  10   4     3842.41     3619.19    149.36 o 
   2  10   4        8.42       -5.05     10.11 o 
   3  10   4      815.32      760.26     49.55 o 
   4  10   4       27.21       16.93      9.76 o 
   5  10   4     1490.26     1381.92     49.69 o 
   6  10   4       85.23       92.73      9.72 o 
   7  10   4      414.64      445.67     24.29 o 
  -7  11   4        4.68        7.05     11.81 o 
  -6  11   4      150.03      168.84     11.58 o 
  -5  11   4      421.75      412.49     18.60 o 
  -4  11   4     1215.55     1178.83     44.48 o 
  -3  11   4      175.41      169.76     12.51 o 
  -2  11   4       35.77       26.05      6.68 o 
  -1  11   4      868.67      846.01     30.62 o 
   0  11   4       73.90       70.76     11.04 o 
   1  11   4        3.17      -13.23      8.82 o 
   2  11   4      659.85      617.60     29.41 o 
   3  11   4        0.93       -9.46      7.63 o 
   4  11   4      344.21      295.83     22.46 o 
   5  11   4      480.68      458.42     19.65 o 
   6  11   4        3.78       -0.22      6.66 o 
   7  11   4      121.61      147.34     16.34 o 
  -7  12   4      409.73      420.33     26.18 o 
  -6  12   4       17.26       12.77      7.37 o 
  -5  12   4      192.08      215.58     15.26 o 
  -4  12   4       77.00       53.76     10.97 o 
  -3  12   4      102.65       70.61     11.05 o 
  -2  12   4        6.92       -5.51     10.11 o 
  -1  12   4     1233.94     1166.28     45.86 o 
   0  12   4      234.63      193.49     18.52 o 
   1  12   4     2191.65     2032.26     77.39 o 
   2  12   4      171.80      132.70     16.09 o 
   3  12   4       15.44        6.43     11.03 o 
   4  12   4        7.90       -1.12      7.09 o 
   5  12   4       35.82       39.99     11.05 o 
   6  12   4       96.76      101.39     10.59 o 
  -6  13   4      241.97      244.92     14.73 o 
  -5  13   4       61.45       62.91     12.23 o 
  -4  13   4       57.42       83.87     42.50 o 
  -3  13   4        1.74      -22.74     15.16 o 
  -2  13   4      926.44      884.08     38.32 o 
  -1  13   4      116.57       87.40     13.57 o 
   0  13   4     1798.74     1742.69     63.59 o 
   1  13   4       17.71       12.06     11.57 o 
   2  13   4     1430.27     1383.04     53.23 o 
   3  13   4       27.16        7.69      9.55 o 
   4  13   4      300.35      283.18     25.52 o 
   5  13   4       22.81        9.08      7.82 o 
   6  13   4       60.59       60.60      9.24 o 
  -5  14   4       45.54       40.40     11.73 o 
  -4  14   4      101.50       65.83     13.22 o 
  -3  14   4      274.12      259.20     21.77 o 
  -2  14   4       28.75       16.16     11.05 o 
  -1  14   4      775.23      755.93     36.07 o 
   0  14   4        6.26       18.49     10.26 o 
   1  14   4      351.98      367.93     27.83 o 
   2  14   4        3.66      -13.88      9.25 o 
   3  14   4       41.97       14.35     10.88 o 
   4  14   4       40.35       22.46     11.48 o 
   5  14   4       80.74       77.65     10.82 o 
  -4  15   4        1.92      -15.23     10.16 o 
  -3  15   4       15.33        6.69     11.05 o 
  -2  15   4       41.59       36.20     12.23 o 
  -1  15   4        2.55       -6.47     10.49 o 
   0  15   4       59.26       67.78     13.34 o 
   1  15   4       64.06       61.42     13.01 o 
   2  15   4        0.53      -14.59      9.73 o 
   3  15   4       74.81       49.55     12.95 o 
   4  15   4        1.99       -8.15     10.37 o 
  -3  16   4       86.42       58.95     14.11 o 
  -2  16   4        1.68       -3.15     10.88 o 
  -1  16   4      312.60      303.80     24.42 o 
   0  16   4        3.32       -9.65     10.33 o 
   1  16   4       66.23       43.34     13.27 o 
   2  16   4        0.51       -6.47     13.09 o 
   3  16   4        3.93       -2.41     10.92 o 
  -9   0   5      130.77       93.76     19.76 o 
  -7   0   5      393.50      380.53     27.61 o 
  -5   0   5      808.56      754.18     18.31 o 
  -3   0   5        5.48        7.96      2.37 o 
  -1   0   5     1221.81     1163.11     23.16 o 
   1   0   5    48932.76    47183.70   1052.54 o 
   3   0   5    11504.68    11513.76    171.36 o 
   5   0   5       62.50       74.08      7.45 o 
   7   0   5     1920.72     1733.42     76.37 o 
   9   0   5     2308.01     2615.54    114.79 o 
 -10   1   5       35.59       16.54     12.15 o 
  -9   1   5      770.73      776.16     33.50 o 
  -8   1   5      131.05      129.42     13.96 o 
  -7   1   5     3042.72     2928.86     84.96 o 
  -6   1   5     1230.74     1199.47     23.06 o 
  -5   1   5     6935.12     6905.49    103.07 o 
  -4   1   5      628.69      642.45     10.54 o 
  -3   1   5    16548.18    17432.12    195.60 o 
  -2   1   5       34.18       33.82      2.24 o 
  -1   1   5     3295.78     3282.62     45.19 o 
   0   1   5      494.41      497.63      8.62 o 
   1   1   5    11294.40    11599.92    167.49 o 
   2   1   5     4106.02     4140.23     44.48 o 
   3   1   5    19867.10    20221.26    231.82 o 
   4   1   5     3329.05     3291.78     48.48 o 
   5   1   5     1554.11     1517.66     32.95 o 
   6   1   5     1180.35     1191.98     27.64 o 
   7   1   5       23.07       15.44     10.80 o 
   8   1   5      192.13      205.90     25.05 o 
   9   1   5      299.26      337.97     22.92 o 
 -10   2   5      548.67      566.61     29.44 o 
  -9   2   5       23.38       20.05     11.20 o 
  -8   2   5      124.55      123.68     21.14 o 
  -7   2   5       37.34       34.62      6.23 o 
  -6   2   5     6464.42     6303.40    149.80 o 
  -5   2   5        1.58        2.78      4.11 o 
  -4   2   5    11818.06    12082.36    189.88 o 
  -3   2   5       26.31       42.62      3.43 o 
  -2   2   5     8109.98     8581.44    147.81 o 
  -1   2   5     1235.35     1211.13     23.64 o 
   0   2   5    11147.63    11326.52    199.41 o 
   1   2   5     3980.60     4307.11     61.90 o 
   2   2   5    10532.56    10768.80    123.72 o 
   3   2   5       29.94       51.33      3.69 o 
   4   2   5     7291.71     7471.60    107.28 o 
   5   2   5      286.22      304.88      7.92 o 
   6   2   5     2823.44     2802.19     66.88 o 
   7   2   5       11.75        6.43     12.40 o 
   8   2   5      348.84      301.84     18.83 o 
   9   2   5       91.95       66.81     17.69 o 
  -9   3   5       68.62       73.62     14.13 o 
  -8   3   5      347.07      354.01     25.76 o 
  -7   3   5      289.34      258.24     10.37 o 
  -6   3   5     1068.28     1036.50     19.90 o 
  -5   3   5     3207.44     3255.96     58.00 o 
  -4   3   5      296.66      264.17      8.32 o 
  -3   3   5     3940.33     4193.17     69.49 o 
  -2   3   5     4010.67     4116.66    136.53 o 
  -1   3   5      496.05      472.59     12.45 o 
   0   3   5      113.39      113.85      4.38 o 
   1   3   5      910.84      890.45     12.58 o 
   2   3   5     1760.94     1905.42     24.37 o 
   3   3   5     3192.14     3290.46     43.81 o 
   4   3   5     7415.39     7532.96    115.29 o 
   5   3   5     1589.06     1621.37     30.38 o 
   6   3   5     1667.54     1682.84     55.06 o 
   7   3   5      486.16      423.62     28.08 o 
   8   3   5      189.41      185.71     16.03 o 
   9   3   5       47.31       46.08     12.48 o 
  -9   4   5        0.01        8.27     15.16 o 
  -8   4   5       95.56       88.81      8.46 o 
  -7   4   5      105.96      100.47      7.84 o 
  -6   4   5      173.11      208.52     11.56 o 
  -5   4   5     1582.33     1558.89     33.56 o 
  -4   4   5      483.29      466.73     12.78 o 
  -3   4   5      508.76      506.42     12.56 o 
  -2   4   5      591.04      764.20     27.95 o 
  -1   4   5      556.42      564.53     25.85 o 
   0   4   5     3534.85     3520.00    107.80 o 
   1   4   5     8559.41     8774.11    146.62 o 
   2   4   5     1281.90     1313.83     19.13 o 
   3   4   5     4533.21     4141.24     63.07 o 
   4   4   5      503.23      454.88      9.71 o 
   5   4   5     2004.57     2016.93     37.12 o 
   6   4   5      784.73      795.09     28.52 o 
   7   4   5      520.04      544.71     23.88 o 
   8   4   5      347.66      318.95     30.82 o 
   9   4   5     1003.61     1037.42     54.38 o 
  -9   5   5     1030.90     1061.94     40.13 o 
  -8   5   5       14.03       28.68      5.82 o 
  -7   5   5     1300.47     1358.26     35.51 o 
  -6   5   5        4.42       29.66      5.26 o 
  -5   5   5     1117.67     1110.76     25.63 o 
  -4   5   5       23.99       27.48      5.87 o 
  -3   5   5     6942.57     6726.07    136.75 o 
  -2   5   5      117.07      106.31     21.70 o 
  -1   5   5     2437.01     2237.49     99.88 o 
   0   5   5     2264.85     2261.50     53.16 o 
   1   5   5     6188.58     6264.47    105.00 o 
   2   5   5    10388.93    10319.64    143.91 o 
   3   5   5     3731.90     3721.87     67.76 o 
   4   5   5       85.22       95.46      5.24 o 
   5   5   5     1436.43     1453.24     25.09 o 
   6   5   5      120.46       92.83     16.14 o 
   7   5   5      104.75      114.25     12.69 o 
   8   5   5     1113.32     1067.40     39.86 o 
   9   5   5      215.03      232.50     24.36 o 
  -9   6   5       67.67       72.91     14.11 o 
  -8   6   5     1726.34     1717.64     54.67 o 
  -7   6   5      146.29      196.57     11.47 o 
  -6   6   5     5789.26     5885.95    117.76 o 
  -5   6   5      475.81      581.08     19.27 o 
  -4   6   5     6777.01     6655.60    129.78 o 
  -3   6   5     2159.13     2266.72     57.51 o 
  -2   6   5     1876.96     1691.24     56.02 o 
  -1   6   5        4.01        7.35      5.51 o 
   0   6   5     4187.12     4090.84     93.83 o 
   1   6   5       46.70       41.40      3.82 o 
   2   6   5    10765.26    10803.51    202.06 o 
   3   6   5       74.55       82.63      8.27 o 
   4   6   5     7773.11     7959.17    166.92 o 
   5   6   5        2.68        1.62      3.24 o 
   6   6   5        2.50       -7.44      4.96 o 
   7   6   5      111.50      111.59     13.56 o 
   8   6   5       40.18       24.51     10.99 o 
   9   6   5       55.82       42.44     12.76 o 
  -9   7   5        7.71       11.51     11.64 o 
  -8   7   5      117.11      124.02     15.41 o 
  -7   7   5      210.37      233.62     12.14 o 
  -6   7   5      260.05      285.97     11.84 o 
  -5   7   5     3329.05     3226.49     66.59 o 
  -4   7   5        4.22        6.43      6.89 o 
  -3   7   5      477.21      487.55     22.86 o 
  -2   7   5     1607.80     1610.95     54.46 o 
  -1   7   5        9.27        6.43      5.97 o 
   0   7   5     3012.08     2864.27     67.19 o 
   1   7   5     2391.90     2437.05     47.78 o 
   2   7   5     2526.74     2626.20     52.05 o 
   3   7   5      459.85      471.66     12.99 o 
   4   7   5     1097.07     1078.73     29.35 o 
   5   7   5      381.30      372.07     11.77 o 
   6   7   5     1086.12     1016.68     25.16 o 
   7   7   5       17.29       28.02     15.62 o 
   8   7   5      433.52      466.48     38.18 o 
  -8   8   5      199.98      218.87     19.24 o 
  -7   8   5      268.32      254.32     12.98 o 
  -6   8   5     1080.40     1112.96     27.63 o 
  -5   8   5      831.51      838.38     22.46 o 
  -4   8   5       38.62       37.53     14.47 o 
  -3   8   5     1085.16     1061.94     38.86 o 
  -2   8   5      515.70      548.18     64.72 o 
  -1   8   5      532.75      505.18     26.01 o 
   0   8   5     3015.38     2983.38     70.29 o 
   1   8   5      206.20      182.56      9.58 o 
   2   8   5     1061.91     1017.48     38.76 o 
   3   8   5     2562.44     2472.47     60.41 o 
   4   8   5        0.25        1.80      5.56 o 
   5   8   5     2690.65     2551.84     84.64 o 
   6   8   5      293.71      298.47     12.74 o 
   7   8   5       70.01       94.82     12.80 o 
   8   8   5      225.09      248.71     33.56 o 
  -8   9   5       46.75       78.62     14.72 o 
  -7   9   5      418.00      434.96     17.67 o 
  -6   9   5       17.39        7.47      5.30 o 
  -5   9   5      596.71      622.67     18.89 o 
  -4   9   5      572.56      606.17     28.55 o 
  -3   9   5     2811.03     2797.14     90.22 o 
  -2   9   5      202.06      177.35     22.99 o 
  -1   9   5     5545.41     5523.66    151.60 o 
   0   9   5       39.91       43.74      7.71 o 
   1   9   5     2087.33     2043.98     50.39 o 
   2   9   5      977.19      901.72     38.77 o 
   3   9   5       60.43       59.03      9.87 o 
   4   9   5      428.63      392.89     16.24 o 
   5   9   5      772.89      750.48     31.84 o 
   6   9   5        0.39        6.18      5.72 o 
   7   9   5     1246.63     1305.64     44.67 o 
   8   9   5       35.43       66.16     21.59 o 
  -8  10   5      674.63      696.16     32.87 o 
  -7  10   5       37.25       42.96      8.35 o 
  -6  10   5      257.84      249.66     12.81 o 
  -5  10   5      183.13      217.87     13.16 o 
  -4  10   5      587.88      589.49     27.21 o 
  -3  10   5      262.68      294.09     19.14 o 
  -2  10   5     2036.91     2033.66     49.70 o 
  -1  10   5      292.72      272.14     24.79 o 
   0  10   5      440.89      423.38     15.09 o 
   1  10   5       10.59       -3.84     19.07 o 
   2  10   5     1280.68     1263.31     47.39 o 
   3  10   5        1.43      -10.20      6.80 o 
   4  10   5      849.59      848.24     36.11 o 
   5  10   5      838.78      860.31     48.88 o 
   6  10   5      101.02      128.89     11.34 o 
   7  10   5      181.68      183.67     17.65 o 
  -7  11   5       82.57       92.80     15.70 o 
  -6  11   5        5.39        3.38      6.26 o 
  -5  11   5      566.13      633.60     24.29 o 
  -4  11   5      259.05      250.04     18.03 o 
  -3  11   5       12.12        6.80      8.41 o 
  -2  11   5      582.71      625.98     28.15 o 
  -1  11   5       25.05       24.27      3.98 o 
   0  11   5      285.50      238.57     20.47 o 
   1  11   5      106.71      116.17     22.98 o 
   2  11   5      690.77      636.43     30.43 o 
   3  11   5      680.99      659.19     30.29 o 
   4  11   5       34.65       23.15      7.76 o 
   5  11   5        2.28        8.10      7.56 o 
   6  11   5      322.93      330.75     16.04 o 
   7  11   5       75.03       87.19     14.35 o 
  -7  12   5       35.69       47.17     14.58 o 
  -6  12   5       60.56       75.52      8.99 o 
  -5  12   5        0.02       -0.30      9.32 o 
  -4  12   5        1.47      -12.10      8.07 o 
  -3  12   5       53.50       24.14      9.32 o 
  -2  12   5      546.26      495.32     26.55 o 
  -1  12   5      813.52      800.80     35.89 o 
   0  12   5      849.34      786.23     35.29 o 
   1  12   5      760.79      712.04     33.48 o 
   2  12   5      210.92      210.96     19.54 o 
   3  12   5      123.14       99.41     13.00 o 
   4  12   5      320.26      297.85     16.26 o 
   5  12   5      262.55      280.68     16.01 o 
   6  12   5       17.27       18.42     10.08 o 
  -6  13   5        0.93        2.88      7.48 o 
  -5  13   5      784.39      804.20     48.59 o 
  -4  13   5        0.01       -8.79      9.39 o 
  -3  13   5      267.04      218.09     19.14 o 
  -2  13   5       13.11       -7.31     13.09 o 
  -1  13   5      753.92      691.01     33.53 o 
   0  13   5        3.65        0.78      9.60 o 
   1  13   5     1621.05     1587.84     59.38 o 
   2  13   5       46.33       35.98     11.83 o 
   3  13   5      140.44      120.15     14.78 o 
   4  13   5      112.44      113.31     11.79 o 
   5  13   5      167.14      145.56     13.03 o 
   6  13   5       14.36       31.24     11.94 o 
  -5  14   5       27.22       13.54     11.34 o 
  -4  14   5      168.69      149.09     17.78 o 
  -3  14   5       14.20        2.78     10.62 o 
  -2  14   5      762.20      795.63     37.39 o 
  -1  14   5      310.82      298.46     23.08 o 
   0  14   5      562.75      569.67     30.59 o 
   1  14   5       45.12       33.28     11.12 o 
   2  14   5       62.71       49.05     12.66 o 
   3  14   5        3.63      -11.69     11.94 o 
   4  14   5       66.60       51.55     13.02 o 
   5  14   5      205.95      196.32     19.57 o 
  -4  15   5      146.83      151.33     18.94 o 
  -3  15   5        9.55        5.38     11.05 o 
  -2  15   5      151.53      154.84     18.44 o 
  -1  15   5        2.40       16.69     11.15 o 
   0  15   5        9.91        7.71     10.04 o 
   1  15   5        9.30        5.69     10.15 o 
   2  15   5       27.09        7.92     11.53 o 
   3  15   5       28.82       17.54     11.50 o 
   4  15   5      187.43      179.67     20.03 o 
  -3  16   5       31.07       23.38     12.49 o 
  -2  16   5      366.64      383.63     27.98 o 
  -1  16   5       16.38       27.99     20.90 o 
   0  16   5      209.78      195.94     36.09 o 
   1  16   5       28.56        9.74     11.31 o 
   2  16   5        0.77      -11.96     16.77 o 
 -10   0   6       57.00       45.95     19.30 o 
  -8   0   6      743.77      707.08     41.46 o 
  -6   0   6     5775.97     5750.71    166.07 o 
  -4   0   6        7.06        6.46      2.25 o 
  -2   0   6      312.76      328.96      7.50 o 
   0   0   6    33852.89    35957.98   1058.00 o 
   2   0   6    15139.82    14941.14    283.60 o 
   4   0   6     8874.68     8929.80    182.25 o 
   6   0   6     1837.55     1762.81     75.48 o 
   8   0   6     2268.52     2207.77     96.31 o 
 -10   1   6       73.10       70.86     14.43 o 
  -9   1   6      189.60      162.02     17.14 o 
  -8   1   6       10.77       14.09      8.89 o 
  -7   1   6       36.09       27.26      9.25 o 
  -6   1   6     4652.86     4556.49     75.05 o 
  -5   1   6     1436.25     1400.28     23.53 o 
  -4   1   6    13027.08    13490.89    231.75 o 
  -3   1   6    10248.85    11006.35    149.98 o 
  -2   1   6      228.45      209.06      3.65 o 
  -1   1   6     1512.77     1496.01     21.27 o 
   0   1   6     4684.46     4791.87     76.66 o 
   1   1   6    11527.91    11503.45    183.81 o 
   2   1   6    10208.80    10466.64    129.05 o 
   3   1   6    10088.30    10248.72    113.87 o 
   4   1   6     2573.71     2642.97     39.50 o 
   5   1   6     1209.63     1198.45     26.96 o 
   6   1   6      147.29      178.71     43.21 o 
   7   1   6     1789.34     1773.39     55.43 o 
   8   1   6        0.61       11.71     10.80 o 
   9   1   6      796.49      805.86     46.75 o 
 -10   2   6       14.16        0.87     11.64 o 
  -9   2   6     1296.22     1289.67     56.98 o 
  -8   2   6       92.35       77.15     11.68 o 
  -7   2   6     4040.13     3874.06     76.43 o 
  -6   2   6      443.62      453.68     11.28 o 
  -5   2   6     1837.48     1849.15     32.18 o 
  -4   2   6     3408.23     3603.04     65.17 o 
  -3   2   6     8720.07     8907.03    130.80 o 
  -2   2   6     1142.27     1189.89     22.14 o 
  -1   2   6     4338.93     4523.31     82.22 o 
   0   2   6        3.12        5.84      1.66 o 
   1   2   6     1534.39     1524.97     23.51 o 
   2   2   6       39.00       34.80      2.49 o 
   3   2   6     9705.32    10036.72    115.88 o 
   4   2   6       46.24       49.60      3.10 o 
   5   2   6      384.09      372.26     11.40 o 
   6   2   6       54.04       71.30     24.81 o 
   7   2   6       41.94       49.62     11.26 o 
   8   2   6       48.52       45.50     10.38 o 
   9   2   6        5.36       -1.09     13.09 o 
  -9   3   6      237.52      236.92     19.82 o 
  -8   3   6      660.36      646.36     22.47 o 
  -7   3   6      185.74      156.94      8.95 o 
  -6   3   6     1868.60     1846.73     39.28 o 
  -5   3   6     1827.10     1835.30     38.47 o 
  -4   3   6     2992.14     3023.62     60.53 o 
  -3   3   6     9829.65     9588.96    153.38 o 
  -2   3   6     2539.45     2653.22     58.63 o 
  -1   3   6     5014.34     5335.98    139.08 o 
   0   3   6      647.79      684.67     21.94 o 
   1   3   6     9187.08     9630.92    136.83 o 
   2   3   6     1876.07     1956.60     28.44 o 
   3   3   6     5978.51     5949.93     82.43 o 
   4   3   6      630.58      627.23     13.63 o 
   5   3   6     2280.47     2303.72     48.24 o 
   6   3   6      336.05      301.92     30.13 o 
   7   3   6     1275.84     1293.97     51.47 o 
   8   3   6       58.92       46.73     12.41 o 
   9   3   6     1022.38     1079.42     57.15 o 
  -9   4   6      231.79      230.79     27.58 o 
  -8   4   6      338.49      287.28     13.42 o 
  -7   4   6       40.63       53.26      8.13 o 
  -6   4   6     3194.32     3123.71     63.54 o 
  -5   4   6     1427.84     1417.16     36.68 o 
  -4   4   6     1365.05     1326.13     29.09 o 
  -3   4   6      275.20      290.84      9.71 o 
  -2   4   6     7020.64     6909.07    218.99 o 
  -1   4   6     4402.55     4514.64    149.21 o 
   0   4   6    18287.94    17210.27    749.82 o 
   1   4   6       35.95       39.80      4.00 o 
   2   4   6    19511.26    20544.16    262.32 o 
   3   4   6      677.22      717.22     13.02 o 
   4   4   6     5906.39     5994.01    115.71 o 
   5   4   6       79.52       79.89      5.18 o 
   6   4   6     1855.14     1858.06     46.92 o 
   7   4   6        4.26       -1.53     16.31 o 
   8   4   6     1418.96     1363.19     46.92 o 
   9   4   6       32.12       39.77     14.47 o 
  -9   5   6       80.89       91.86     14.39 o 
  -8   5   6      147.81      153.53     14.85 o 
  -7   5   6     1741.42     1710.42     43.31 o 
  -6   5   6     1271.01     1265.55     29.53 o 
  -5   5   6      346.73      384.49     14.68 o 
  -4   5   6     3207.72     3234.23     65.28 o 
  -3   5   6     3642.23     3714.33     69.27 o 
  -2   5   6      486.11      426.91     63.14 o 
  -1   5   6     1199.69     1174.47     41.22 o 
   0   5   6     8167.55     8261.20    247.67 o 
   1   5   6     8763.76     8416.31    140.74 o 
   2   5   6      524.29      504.92      9.40 o 
   3   5   6     2040.64     2016.69     32.15 o 
   4   5   6       29.14       38.85      3.75 o 
   5   5   6      477.18      473.14     10.67 o 
   6   5   6      691.97      668.56     31.89 o 
   7   5   6       99.50       76.34     11.12 o 
   8   5   6       98.74       90.20     12.89 o 
   9   5   6      336.00      323.57     41.39 o 
  -9   6   6        2.22       -3.18     11.03 o 
  -8   6   6      118.03      140.95     15.59 o 
  -7   6   6      601.02      627.00     20.73 o 
  -6   6   6      214.17      220.60     12.01 o 
  -5   6   6     6713.28     6768.16    132.68 o 
  -4   6   6       17.10       29.03      5.12 o 
  -3   6   6     3034.95     3117.19     88.97 o 
  -2   6   6     1898.50     1734.09     82.94 o 
  -1   6   6      324.49      317.67     28.31 o 
   0   6   6     2651.98     2717.46     63.91 o 
   1   6   6     5349.57     5647.05     95.43 o 
   2   6   6      493.15      506.86     12.69 o 
   3   6   6     3295.93     3249.13     63.33 o 
   4   6   6      905.37      905.83     24.08 o 
   5   6   6      849.00      833.99     17.73 o 
   6   6   6     1089.00     1034.21     38.41 o 
   7   6   6       21.63       16.00      9.35 o 
   8   6   6       11.02        0.57     10.01 o 
  -9   7   6      336.20      311.56     23.23 o 
  -8   7   6      246.22      263.10     20.47 o 
  -7   7   6      594.60      640.12     23.92 o 
  -6   7   6      234.72      245.97     11.00 o 
  -5   7   6      388.46      369.13     13.95 o 
  -4   7   6      424.13      396.43     15.60 o 
  -3   7   6      723.77      697.23     35.27 o 
  -2   7   6      394.11      330.51     61.92 o 
  -1   7   6      486.11      392.75     22.11 o 
   0   7   6      153.91      175.41      8.87 o 
   1   7   6     5439.70     5651.98    107.23 o 
   2   7   6      480.07      483.05     16.11 o 
   3   7   6     2447.91     2449.91     58.98 o 
   4   7   6      822.14      855.99     24.36 o 
   5   7   6     1013.26     1058.73     24.11 o 
   6   7   6       20.68       21.28      7.04 o 
   7   7   6     1099.12     1093.37     59.49 o 
   8   7   6      108.95      119.02     22.98 o 
  -8   8   6       32.90       39.58     12.80 o 
  -7   8   6       93.02      111.99     10.09 o 
  -6   8   6        8.98       13.92      5.51 o 
  -5   8   6       88.29       88.07      7.94 o 
  -4   8   6     1369.46     1328.53     36.98 o 
  -3   8   6     1180.73     1225.18     44.40 o 
  -2   8   6     3281.28     3144.51    108.81 o 
  -1   8   6      980.27      986.79     56.57 o 
   0   8   6     2385.92     2437.97     58.73 o 
   1   8   6       37.31       46.48      9.01 o 
   2   8   6     3905.87     3770.77     88.87 o 
   3   8   6     1250.47     1256.48     33.85 o 
   4   8   6     2094.91     2165.77     63.83 o 
   5   8   6      246.28      233.90     23.48 o 
   6   8   6      761.59      830.39     32.63 o 
   7   8   6       31.65       45.17     10.34 o 
   8   8   6      726.75      776.77     51.57 o 
  -8   9   6      976.56     1000.19     39.75 o 
  -7   9   6      266.17      286.44     18.20 o 
  -6   9   6       56.12       54.71      6.90 o 
  -5   9   6       92.03       89.68      8.55 o 
  -4   9   6       45.02       17.35     17.69 o 
  -3   9   6        4.51       52.29     12.17 o 
  -2   9   6     4240.66     4112.29    129.84 o 
  -1   9   6      753.97      743.88     23.84 o 
   0   9   6     2993.58     3062.10     73.08 o 
   1   9   6      876.70      881.94     25.37 o 
   2   9   6       68.16       59.71     10.82 o 
   3   9   6      164.49      150.51     10.98 o 
   4   9   6      148.61      140.83     11.22 o 
   5   9   6       49.44       68.14     13.89 o 
   6   9   6       61.38       60.06      7.69 o 
   7   9   6       70.51      114.94     25.27 o 
   8   9   6      116.88      151.65     27.11 o 
  -8  10   6        0.54       13.50     12.75 o 
  -7  10   6      303.72      341.45     20.65 o 
  -6  10   6       27.79       31.11      6.68 o 
  -5  10   6      867.40      859.53     24.00 o 
  -4  10   6     1064.35     1089.98     41.97 o 
  -3  10   6      822.85      818.35     37.11 o 
  -2  10   6     2444.86     2406.91     81.11 o 
  -1  10   6      824.12      837.81     24.17 o 
   0  10   6       81.59       82.62      9.45 o 
   1  10   6      666.40      663.22     21.18 o 
   2  10   6       44.90       34.01      9.77 o 
   3  10   6      128.05      135.79     14.66 o 
   4  10   6      869.73      880.86     31.62 o 
   5  10   6        6.13       20.36      7.56 o 
   6  10   6      596.64      583.39     21.14 o 
   7  10   6       80.95       92.65     13.90 o 
  -7  11   6      253.35      257.17     15.92 o 
  -6  11   6      121.62      122.74     10.50 o 
  -5  11   6      467.52      518.46     18.32 o 
  -4  11   6      125.12      138.14     16.55 o 
  -3  11   6      617.97      635.27     29.53 o 
  -2  11   6        0.48       22.92     15.36 o 
  -1  11   6     2256.85     2361.96     82.38 o 
   0  11   6      189.89      186.62     13.54 o 
   1  11   6     1235.34     1222.41     47.40 o 
   2  11   6      235.03      216.87     19.55 o 
   3  11   6      616.40      614.19     29.40 o 
   4  11   6      284.98      308.10     16.14 o 
   5  11   6     2044.57     1989.11     51.93 o 
   6  11   6       14.58       17.47      7.50 o 
   7  11   6      475.46      485.83     42.33 o 
  -7  12   6       23.22       48.36     14.57 o 
  -6  12   6        5.05        8.97      7.22 o 
  -5  12   6      276.30      284.87     20.97 o 
  -4  12   6      318.12      324.95     21.69 o 
  -3  12   6      194.55      173.67     17.33 o 
  -2  12   6       75.39       65.79     11.65 o 
  -1  12   6       71.51       69.92     13.01 o 
   0  12   6      536.77      533.46     28.20 o 
   1  12   6      204.92      204.63     20.03 o 
   2  12   6     1296.17     1276.20     49.68 o 
   3  12   6        0.31        6.32      9.58 o 
   4  12   6      506.09      537.72     21.86 o 
   5  12   6       57.68       60.98      9.45 o 
   6  12   6       90.55      114.42     19.76 o 
  -6  13   6      154.32      176.19     13.30 o 
  -5  13   6        2.33        4.67     10.28 o 
  -4  13   6      430.21      398.85     27.14 o 
  -3  13   6        2.17        4.26      9.86 o 
  -2  13   6      838.07      789.92     36.08 o 
  -1  13   6        0.02       -7.71     12.86 o 
   0  13   6      193.07      190.54     18.09 o 
   1  13   6        4.74       -1.39      9.93 o 
   2  13   6      159.82      135.41     16.58 o 
   3  13   6       28.80       33.54     11.05 o 
   4  13   6      414.73      396.62     19.46 o 
   5  13   6        2.80       12.73     11.26 o 
  -5  14   6      110.95       94.91     14.37 o 
  -4  14   6       17.65       12.36     11.34 o 
  -3  14   6      167.14      155.06     18.00 o 
  -2  14   6      316.19      305.05     23.31 o 
  -1  14   6      318.87      333.91     34.03 o 
   0  14   6       51.95       53.34     12.69 o 
   1  14   6      168.30      164.21     18.19 o 
   2  14   6      109.84       79.65     15.63 o 
   3  14   6        6.28       -7.46      9.90 o 
   4  14   6      160.20      169.64     19.14 o 
   5  14   6        9.50       15.87     12.63 o 
  -4  15   6       37.55       20.11     12.31 o 
  -3  15   6      448.58      468.90     29.00 o 
  -2  15   6        0.53       22.31     12.13 o 
  -1  15   6      600.85      683.53     80.78 o 
   0  15   6       10.66       15.33     11.94 o 
   1  15   6       17.22        8.66     10.46 o 
   2  15   6        5.20      -12.61     17.46 o 
   3  15   6       93.95       75.64     14.13 o 
  -2  16   6      227.99      273.65     30.34 o 
  -1  16   6      321.00      368.99     59.09 o 
   0  16   6      128.86      125.78     17.40 o 
   1  16   6      107.72       89.33     20.68 o 
   2  16   6        8.88       -6.01     16.77 o 
  -9   0   7     1152.02     1167.63     62.26 o 
  -7   0   7     4337.43     4279.84    169.64 o 
  -5   0   7     5841.24     5555.64    191.08 o 
  -3   0   7     9026.72     9401.73    182.08 o 
  -1   0   7      378.21      346.42     10.10 o 
   1   0   7    64229.81    65716.13   1929.34 o 
   3   0   7    28493.14    28710.28    476.25 o 
   7   0   7      684.69      642.97     37.77 o 
   9   0   7     1326.78     1457.35     72.89 o 
  -9   1   7      106.00       91.40     13.96 o 
  -8   1   7     1232.00     1167.23     41.58 o 
  -7   1   7      847.91      851.35     32.43 o 
  -6   1   7     2676.54     2660.25     49.12 o 
  -5   1   7      726.33      711.39     13.64 o 
  -4   1   7     1756.64     1843.03     24.43 o 
  -3   1   7      313.31      244.37      8.44 o 
  -2   1   7     4476.36     4371.23     53.03 o 
  -1   1   7        1.16        4.88      1.18 o 
   0   1   7    25316.43    26609.91    423.24 o 
   1   1   7     5406.54     5705.37     91.81 o 
   2   1   7    10595.73    10920.38    144.80 o 
   3   1   7      675.72      726.90      9.65 o 
   4   1   7      648.71      682.05     13.31 o 
   5   1   7      135.36      122.83      5.47 o 
   6   1   7     2096.67     2038.20     60.79 o 
   7   1   7     1048.42     1022.08     36.85 o 
   8   1   7     1065.41      966.89     36.18 o 
   9   1   7      107.22      121.06     15.11 o 
  -9   2   7       16.00       17.35     11.50 o 
  -8   2   7      815.94      799.59     31.76 o 
  -7   2   7       84.15       91.01      7.71 o 
  -6   2   7     2674.62     2547.63     46.72 o 
  -5   2   7      144.16      125.41      6.83 o 
  -4   2   7     3415.56     3446.59     61.78 o 
  -3   2   7       66.33       84.45      4.74 o 
  -2   2   7      534.92      590.30     11.30 o 
  -1   2   7      291.43      296.55      7.83 o 
   0   2   7     4600.60     4969.14    104.60 o 
   1   2   7     2086.82     2277.08     37.82 o 
   2   2   7     3380.46     3515.32     44.94 o 
   3   2   7     1415.62     1368.70     18.04 o 
   4   2   7     1576.90     1552.49     28.95 o 
   5   2   7        0.05        6.21      4.11 o 
   6   2   7     1022.76      970.72     34.08 o 
   7   2   7      194.19      164.18     15.09 o 
   8   2   7       40.37       18.97      9.90 o 
   9   2   7       73.77       71.91     13.63 o 
  -9   3   7      343.23      347.69     31.73 o 
  -8   3   7       68.68       65.71      7.84 o 
  -7   3   7      765.40      679.28     20.99 o 
  -6   3   7     2607.19     2631.48     54.27 o 
  -5   3   7      901.39      829.82     19.98 o 
  -4   3   7     3941.59     4143.15     81.60 o 
  -3   3   7       10.99       26.03      2.61 o 
  -2   3   7    11302.09    11476.12    238.86 o 
  -1   3   7     1664.53     1786.65     42.31 o 
   0   3   7    29144.02    31338.81    938.13 o 
   1   3   7     2500.12     2532.31     44.29 o 
   2   3   7     2159.47     2156.38     34.31 o 
   3   3   7      222.55      241.66      6.26 o 
   4   3   7     4818.62     4846.93     84.17 o 
   5   3   7      731.04      751.88     18.69 o 
   6   3   7     4802.49     4511.50    125.09 o 
   7   3   7      329.57      291.13     22.77 o 
   8   3   7      968.77     1009.84     38.13 o 
   9   3   7        4.75       10.87     11.71 o 
  -9   4   7      220.63      222.04     28.96 o 
  -8   4   7       25.79       34.01      6.72 o 
  -7   4   7     1806.67     1837.53     45.87 o 
  -6   4   7       33.26       16.44      6.17 o 
  -5   4   7     3054.56     3014.55     73.23 o 
  -4   4   7       72.20       88.86      6.56 o 
  -3   4   7     5877.71     5905.82    108.49 o 
  -2   4   7      282.11      347.72     10.90 o 
  -1   4   7    17807.69    17093.71    775.79 o 
   0   4   7     2149.79     2230.66     54.35 o 
   1   4   7    19822.67    20618.97    341.99 o 
   2   4   7     1519.30     1611.11     23.83 o 
   3   4   7    14887.58    15262.16    228.32 o 
   4   4   7     1350.22     1340.92     28.57 o 
   5   4   7     3029.69     3025.88     62.67 o 
   6   4   7      397.57      382.82     19.91 o 
   7   4   7     1627.67     1517.82     49.64 o 
   8   4   7      222.92      264.74     19.34 o 
   9   4   7      993.95     1008.61     39.75 o 
  -9   5   7       80.66       73.35     14.24 o 
  -8   5   7      617.78      585.37     20.02 o 
  -7   5   7      995.73     1052.49     29.60 o 
  -6   5   7     1889.82     1886.82     41.15 o 
  -5   5   7      604.18      667.27     29.19 o 
  -4   5   7      873.74      833.19     20.61 o 
  -3   5   7     1586.14     1596.02     40.92 o 
  -2   5   7      246.85      230.83     23.47 o 
  -1   5   7     2304.56     2221.06     72.31 o 
   0   5   7     2809.63     2701.90     65.84 o 
   1   5   7       57.03       68.04      6.02 o 
   2   5   7    11282.25    11611.77    173.43 o 
   3   5   7      167.47      199.20      5.86 o 
   4   5   7      433.93      439.83     11.94 o 
   5   5   7        1.54       -5.77      4.10 o 
   6   5   7      277.27      248.96     20.23 o 
   7   5   7      106.94      116.70     28.49 o 
   8   5   7      504.08      532.64     26.91 o 
  -9   6   7      274.10      294.72     21.29 o 
  -8   6   7      144.08      131.44     10.33 o 
  -7   6   7       10.32       27.83      6.44 o 
  -6   6   7     1042.26     1075.40     26.36 o 
  -5   6   7        1.80       14.01      6.17 o 
  -4   6   7     1817.55     1798.10     39.43 o 
  -3   6   7     3025.94     2939.98     72.24 o 
  -2   6   7      130.77      135.71     17.93 o 
  -1   6   7        5.10        9.72      5.61 o 
   0   6   7     2043.66     2163.94     52.39 o 
   1   6   7      106.67      165.94      6.41 o 
   2   6   7      165.07      181.48      5.68 o 
   3   6   7     2342.38     2370.95     43.22 o 
   4   6   7      251.29      255.82     10.74 o 
   5   6   7      298.61      288.83     10.26 o 
   6   6   7        4.86        0.24     10.34 o 
   7   6   7      193.27      174.55     16.01 o 
   8   6   7      428.61      402.20     23.92 o 
  -9   7   7       12.42       -0.10     12.01 o 
  -8   7   7      329.73      347.32     21.95 o 
  -7   7   7       68.08       68.46      7.81 o 
  -6   7   7     1742.33     1750.09     39.46 o 
  -5   7   7      748.59      773.55     21.30 o 
  -4   7   7     2569.93     2596.45     65.11 o 
  -3   7   7        2.26        1.76     19.52 o 
  -2   7   7     3079.81     3145.36    106.22 o 
  -1   7   7      291.22      295.66     25.77 o 
   0   7   7     4999.73     5334.52    122.84 o 
   1   7   7     1602.86     1631.93     29.82 o 
   2   7   7     3354.58     3266.71     63.85 o 
   3   7   7       77.58       90.17      5.83 o 
   4   7   7     3538.89     3562.22     83.31 o 
   5   7   7      569.74      566.43     18.97 o 
   6   7   7      780.47      863.34     34.16 o 
   7   7   7        6.28       26.65     17.00 o 
   8   7   7      339.47      339.86     34.49 o 
  -8   8   7        0.06       15.38     11.97 o 
  -7   8   7      542.44      571.52     20.64 o 
  -6   8   7       22.83       20.24      5.76 o 
  -5   8   7      845.50      827.53     22.55 o 
  -4   8   7      337.79      317.18     23.05 o 
  -3   8   7     1971.77     1944.70     69.54 o 
  -2   8   7       49.20       69.26     35.38 o 
  -1   8   7     8386.77     8289.24    251.16 o 
   0   8   7       15.53       12.24      4.80 o 
   1   8   7     4501.58     4636.22     89.08 o 
   2   8   7      319.48      324.58     13.54 o 
   3   8   7      718.32      727.74     22.11 o 
   4   8   7        2.44        5.23     10.57 o 
   5   8   7     1969.59     1987.16    117.93 o 
   6   8   7       25.61       30.70      6.49 o 
   7   8   7     2166.89     2105.14    200.82 o 
   8   8   7       14.05       30.32     19.30 o 
  -8   9   7       24.87       53.39     13.99 o 
  -7   9   7      229.19      254.17     14.58 o 
  -6   9   7        1.28       -7.47      4.98 o 
  -5   9   7      154.54      157.37     12.41 o 
  -4   9   7        6.14       -0.92      8.73 o 
  -3   9   7       24.42        1.62      7.62 o 
  -2   9   7      578.59      568.08     36.16 o 
  -1   9   7     1003.55     1030.40     39.01 o 
   0   9   7     1251.83     1296.54     34.54 o 
   1   9   7      640.84      675.41     20.67 o 
   2   9   7     1336.66     1395.40     37.21 o 
   3   9   7       13.71       12.16      6.10 o 
   4   9   7      161.91      176.34     11.70 o 
   5   9   7      646.24      614.04     21.28 o 
   6   9   7        0.55       -6.75      5.80 o 
   7   9   7        2.33       11.48     17.92 o 
  -7  10   7        4.89        4.00      7.45 o 
  -6  10   7      271.59      247.57     12.81 o 
  -5  10   7       91.44      129.52     11.39 o 
  -4  10   7      161.31      142.25     25.51 o 
  -3  10   7     2815.58     2740.22     90.72 o 
  -2  10   7      485.81      444.31     24.01 o 
  -1  10   7     1166.62     1231.35     33.20 o 
   0  10   7      230.31      213.27     11.26 o 
   1  10   7       19.13       23.52      5.89 o 
   2  10   7        1.15      -11.75      7.83 o 
   3  10   7      386.27      374.35     16.40 o 
   4  10   7      220.15      223.89     13.53 o 
   5  10   7     1171.22     1167.89     48.03 o 
   6  10   7       68.61       63.22      8.90 o 
   7  10   7      116.52      130.97     25.74 o 
  -7  11   7       55.09       66.68     10.33 o 
  -6  11   7       87.98       86.51      9.61 o 
  -5  11   7      380.43      405.81     16.41 o 
  -4  11   7     2475.08     2424.21     82.09 o 
  -3  11   7       87.54       78.09     11.76 o 
  -2  11   7     1674.17     1715.17     44.14 o 
  -1  11   7      365.16      388.33     47.50 o 
   0  11   7      522.00      550.74     18.69 o 
   1  11   7        6.84       -2.32      7.03 o 
   2  11   7     2868.52     2869.58     95.73 o 
   3  11   7      205.63      188.26     17.99 o 
   4  11   7     2074.33     2045.20     53.12 o 
   5  11   7        5.16       20.39      9.05 o 
   6  11   7      355.99      378.97     31.73 o 
  -6  12   7        2.68       -1.32      7.24 o 
  -5  12   7      455.82      531.87     22.47 o 
  -4  12   7       65.41       56.35     11.55 o 
  -3  12   7      329.43      341.60     22.46 o 
  -2  12   7      372.00      350.69     23.32 o 
  -1  12   7      460.04      500.17     27.43 o 
   0  12   7        0.92       -7.99      5.33 o 
   1  12   7     1207.62     1179.94     47.51 o 
   2  12   7      145.19      132.58     15.84 o 
   3  12   7      668.02      648.20     31.72 o 
   4  12   7        5.80       15.84      8.21 o 
   5  12   7      422.10      453.47     25.86 o 
   6  12   7       14.17       28.02     11.94 o 
  -6  13   7        0.57        4.13      9.12 o 
  -5  13   7      199.03      236.68     16.57 o 
  -4  13   7       14.31       16.46     10.92 o 
  -3  13   7       80.38       62.49     12.41 o 
  -2  13   7       23.06       28.36     11.30 o 
  -1  13   7       21.13       14.21     10.11 o 
   0  13   7       20.59       32.99     10.59 o 
   1  13   7        1.59       -8.30      9.15 o 
   2  13   7       42.01       47.37     12.35 o 
   3  13   7       95.02       91.50     13.96 o 
   4  13   7       27.12       42.06     11.85 o 
   5  13   7        9.57        5.10     10.01 o 
  -5  14   7      282.06      288.88     22.79 o 
  -4  14   7        0.11      -13.51     15.16 o 
  -3  14   7      220.71      248.50     22.26 o 
  -2  14   7      110.01      110.76     16.12 o 
  -1  14   7      314.59      345.94     24.62 o 
   0  14   7      133.36      132.10     16.55 o 
   1  14   7       38.06       31.37     11.69 o 
   2  14   7       42.38       33.06     12.15 o 
   3  14   7      123.27      123.62     15.60 o 
   4  14   7      110.19      107.45     15.43 o 
  -4  15   7      400.24      454.42     28.74 o 
  -3  15   7        0.44        3.09     11.20 o 
  -2  15   7      923.36     1027.14     45.83 o 
  -1  15   7       15.56       34.85     12.66 o 
   0  15   7      214.57      229.82     28.96 o 
   1  15   7        0.00       -9.35     10.59 o 
   2  15   7       45.42       31.87     12.29 o 
   3  15   7        2.49        3.92     14.70 o 
  -2  16   7       22.30       45.18     13.94 o 
  -1  16   7      149.85      160.58     45.50 o 
   0  16   7       30.07       34.66     12.80 o 
   1  16   7       98.04       72.06     14.78 o 
  -8   0   8     2448.37     2342.54    101.49 o 
  -6   0   8     9376.32     9337.68    218.78 o 
  -4   0   8     3029.03     2792.74     55.94 o 
  -2   0   8     8794.27     9154.79    174.29 o 
   0   0   8    40061.58    41327.52   1713.84 o 
   2   0   8    12809.37    12906.86    245.94 o 
   4   0   8     1918.24     1935.30     39.77 o 
   6   0   8     2783.21     2812.84    114.76 o 
   8   0   8     1384.63     1453.88     69.23 o 
  -9   1   8      875.85      819.03     34.53 o 
  -8   1   8       26.61       32.61     10.71 o 
  -7   1   8     2736.96     2653.27     64.76 o 
  -6   1   8       28.99       18.84      5.97 o 
  -5   1   8      551.48      518.02     10.25 o 
  -4   1   8      607.07      574.71     10.99 o 
  -3   1   8     2976.03     2907.31     38.97 o 
  -2   1   8      711.41      648.84     10.93 o 
  -1   1   8    18970.99    19700.45    372.97 o 
   0   1   8     6734.32     6938.91    119.90 o 
   1   1   8    10720.14    11020.63    221.11 o 
   2   1   8      844.75      877.05     13.14 o 
   3   1   8     1866.98     1837.26     25.72 o 
   4   1   8     3119.66     3155.23     50.16 o 
   5   1   8        8.81        5.75      3.01 o 
   6   1   8     1009.25      981.82     33.92 o 
   7   1   8      508.07      462.00     22.45 o 
   8   1   8      172.83      176.90     16.89 o 
   9   1   8      870.59      872.96     55.97 o 
  -9   2   8       17.65       16.54     17.00 o 
  -8   2   8      260.78      255.49     31.04 o 
  -7   2   8      539.91      496.12     15.39 o 
  -6   2   8      607.05      558.91     15.27 o 
  -5   2   8        0.06        4.29      7.65 o 
  -4   2   8     3208.69     3383.13     56.33 o 
  -3   2   8      918.51      959.64     16.42 o 
  -2   2   8      896.46      896.58     20.55 o 
  -1   2   8      747.74      691.91     20.46 o 
   0   2   8      506.22      602.49     15.52 o 
   1   2   8     2521.11     2766.56     49.35 o 
   2   2   8     1253.52     1244.44     18.87 o 
   3   2   8      684.42      696.93     11.00 o 
   4   2   8      230.97      255.98     12.49 o 
   5   2   8       82.59       94.97      6.41 o 
   6   2   8      624.41      633.53     25.56 o 
   7   2   8     1864.76     1774.67     59.90 o 
   8   2   8       75.96       83.16     11.97 o 
   9   2   8      310.37      329.36     29.89 o 
  -9   3   8     1425.45     1485.62     72.92 o 
  -8   3   8      195.39      151.67     13.66 o 
  -7   3   8     1130.57     1093.43     30.00 o 
  -6   3   8      246.09      230.42      9.96 o 
  -5   3   8      888.49      923.50     22.00 o 
  -4   3   8      392.15      415.61      9.57 o 
  -3   3   8     8091.73     7800.33    168.08 o 
  -2   3   8      387.59      372.65      9.78 o 
  -1   3   8    15484.88    15894.08    705.92 o 
   0   3   8      215.18      253.37     13.87 o 
   1   3   8     4273.24     4238.70     72.98 o 
   2   3   8       24.96       11.26      2.35 o 
   3   3   8     5001.25     5122.73     78.11 o 
   4   3   8      228.55      218.37      7.05 o 
   5   3   8     1180.01     1173.67     26.95 o 
   6   3   8      422.24      436.58     31.29 o 
   7   3   8     1027.17      991.56     36.36 o 
   8   3   8      138.95      153.26     16.55 o 
   9   3   8      682.47      680.57     31.73 o 
  -9   4   8       58.24       96.47     19.99 o 
  -8   4   8     1908.15     1921.43     51.66 o 
  -7   4   8      387.06      437.92     26.88 o 
  -6   4   8     2448.64     2428.33     51.09 o 
  -5   4   8       85.53       73.13      7.03 o 
  -4   4   8     3732.09     3847.32     69.44 o 
  -3   4   8     1154.53     1150.91     26.68 o 
  -2   4   8     5052.81     4874.62    118.08 o 
  -1   4   8     2165.68     2190.44     62.46 o 
   0   4   8    25640.50    25934.01    927.74 o 
   1   4   8        0.30        3.02      2.60 o 
   2   4   8     6115.78     6156.94     94.63 o 
   3   4   8       64.09       63.58      7.09 o 
   4   4   8      243.11      253.93      9.07 o 
   5   4   8       35.54       26.68      6.08 o 
   6   4   8     3331.97     3317.91     95.07 o 
   7   4   8        4.96        6.83     18.38 o 
   8   4   8     1161.02     1102.74     40.29 o 
  -9   5   8        2.13       -9.64     10.71 o 
  -8   5   8        5.16        6.95      6.17 o 
  -7   5   8     1277.14     1230.32     33.47 o 
  -6   5   8        2.79        1.20      5.68 o 
  -5   5   8     2359.97     2406.89     50.74 o 
  -4   5   8       41.00       68.02     10.21 o 
  -3   5   8       84.30      100.89      7.35 o 
  -2   5   8      619.06      592.85     17.63 o 
  -1   5   8     4792.50     4736.50    146.24 o 
   0   5   8      166.61      172.71      7.92 o 
   1   5   8     8632.04     8734.82    168.23 o 
   2   5   8      393.20      476.59      9.33 o 
   3   5   8      359.27      378.12      9.54 o 
   4   5   8     1064.57     1067.47     28.74 o 
   5   5   8      128.73      121.89     16.77 o 
   6   5   8      916.73      882.48     57.40 o 
   7   5   8      436.35      427.34     22.93 o 
   8   5   8      103.87       84.39     12.80 o 
  -9   6   8      191.76      187.54     26.20 o 
  -8   6   8        0.09       -0.47      6.17 o 
  -7   6   8       49.34       44.79      7.20 o 
  -6   6   8      748.48      801.51     21.65 o 
  -5   6   8      578.33      546.10     16.49 o 
  -4   6   8      939.33      928.43     23.38 o 
  -3   6   8        3.17        8.12      6.86 o 
  -2   6   8       59.87       62.13      9.59 o 
  -1   6   8      900.39      885.94     34.15 o 
   0   6   8      216.00      235.39     14.71 o 
   1   6   8     2389.82     2411.34     49.33 o 
   2   6   8      399.38      469.63     19.35 o 
   3   6   8     1026.69     1038.33     21.51 o 
   4   6   8      774.11      804.51     22.27 o 
   5   6   8     1336.02     1324.31     36.08 o 
   6   6   8      323.30      316.26     22.08 o 
   7   6   8      529.86      559.61     26.40 o 
   8   6   8        0.21       -1.13     10.14 o 
  -8   7   8      298.43      326.36     16.18 o 
  -7   7   8      835.61      835.85     26.70 o 
  -6   7   8      226.90      246.56     11.49 o 
  -5   7   8     4173.49     4132.19     84.45 o 
  -4   7   8      100.74      115.15     11.43 o 
  -3   7   8     4342.19     4212.53    102.23 o 
  -2   7   8       72.51       76.62     16.08 o 
  -1   7   8     3159.36     3209.93    103.25 o 
   0   7   8        0.80        7.81      5.64 o 
   1   7   8     4061.10     4207.39     72.28 o 
   2   7   8       49.37       53.04      4.88 o 
   3   7   8     6106.25     5978.05    104.23 o 
   4   7   8        0.44        8.06      6.65 o 
   5   7   8     2119.03     2226.06     64.11 o 
   6   7   8      528.69      539.44     37.74 o 
   7   7   8      604.70      700.16     47.41 o 
   8   7   8      246.89      250.10     32.64 o 
  -8   8   8     1249.99     1299.61     46.64 o 
  -7   8   8        3.46        8.83      6.69 o 
  -6   8   8      521.08      553.50     17.58 o 
  -5   8   8      112.32      109.46      9.05 o 
  -4   8   8     1528.76     1507.44     41.45 o 
  -3   8   8       95.68       65.51      9.63 o 
  -2   8   8     5338.35     5359.77    166.45 o 
  -1   8   8       84.39       76.84     11.06 o 
   0   8   8     5599.18     5728.43    131.99 o 
   1   8   8     1487.44     1518.60     31.90 o 
   2   8   8     3910.91     3878.49     75.71 o 
   3   8   8     1327.35     1265.77     34.15 o 
   4   8   8     1533.93     1518.82     39.52 o 
   5   8   8      187.67      176.38     13.62 o 
   6   8   8      311.21      318.66     20.93 o 
   7   8   8       19.88       33.16     11.12 o 
   8   8   8      493.73      495.06     41.41 o 
  -8   9   8      120.07      132.40     18.38 o 
  -7   9   8      216.41      213.84     14.83 o 
  -6   9   8       92.54       78.32      7.80 o 
  -5   9   8       92.65       83.38      8.36 o 
  -4   9   8      447.56      438.70     17.78 o 
  -3   9   8      206.37      188.07     17.70 o 
  -2   9   8        1.45        1.27      8.62 o 
  -1   9   8      996.40     1062.60     29.62 o 
   0   9   8        6.17       17.00      8.77 o 
   1   9   8     2506.05     2592.04     51.84 o 
   2   9   8      299.41      294.22     13.70 o 
   3   9   8      201.10      204.09     11.71 o 
   4   9   8      204.85      206.19     12.01 o 
   5   9   8       14.25       11.61      7.09 o 
   6   9   8       98.72       86.65      9.88 o 
   7   9   8      548.47      588.59     44.64 o 
  -7  10   8       14.38       18.23      8.09 o 
  -6  10   8        8.44        5.18      6.32 o 
  -5  10   8       74.86       82.18     11.12 o 
  -4  10   8      622.34      647.58     26.41 o 
  -3  10   8       23.00       28.92      9.39 o 
  -2  10   8     1129.20     1110.71     63.46 o 
  -1  10   8      336.93      352.16     22.28 o 
   0  10   8       59.14       58.09      6.92 o 
   1  10   8       64.70       70.51      8.22 o 
   2  10   8      139.72      138.51     10.86 o 
   3  10   8      172.53      166.78     12.02 o 
   4  10   8      392.48      390.52     16.91 o 
   5  10   8      464.31      464.52     19.01 o 
   6  10   8      254.71      251.50     28.05 o 
   7  10   8      172.07      167.31     27.58 o 
  -7  11   8      401.43      473.90     25.63 o 
  -6  11   8       52.26       65.13      8.74 o 
  -5  11   8      859.82      951.01     27.11 o 
  -4  11   8      100.10      109.23     15.56 o 
  -3  11   8     1422.73     1396.61     52.80 o 
  -2  11   8       17.13       22.53      7.48 o 
  -1  11   8     1719.95     1772.30     72.98 o 
   0  11   8       60.50       60.42     12.83 o 
   1  11   8      475.68      462.33     20.56 o 
   2  11   8      202.99      173.93     19.38 o 
   3  11   8      620.42      600.15     21.74 o 
   4  11   8       24.98       34.25      8.59 o 
   5  11   8      672.52      716.09     33.53 o 
   6  11   8       28.34       46.40     13.78 o 
  -6  12   8      270.85      302.13     19.05 o 
  -5  12   8       20.22       24.23      9.02 o 
  -4  12   8      864.99      983.40     50.92 o 
  -3  12   8        0.12       -1.88      8.80 o 
  -2  12   8      860.04      908.31     29.99 o 
  -1  12   8        2.49       -8.17      5.45 o 
   0  12   8      139.93      139.75     10.09 o 
   1  12   8       96.38      116.04     36.07 o 
   2  12   8     1161.83     1178.05     47.95 o 
   3  12   8      118.76      131.00     12.10 o 
   4  12   8      795.11      871.40     38.76 o 
   5  12   8       17.79       22.67     10.99 o 
   6  12   8       37.42       46.86     14.24 o 
  -6  13   8       61.21       62.58     13.70 o 
  -5  13   8      121.25      140.98     18.11 o 
  -4  13   8        1.13       -6.67     10.50 o 
  -3  13   8       65.01       67.64     12.73 o 
  -2  13   8      175.47      156.91     16.92 o 
  -1  13   8      244.86      238.79     19.81 o 
   0  13   8      312.50      297.17     21.69 o 
   1  13   8       41.46       39.71     11.81 o 
   2  13   8      946.27      961.43     68.67 o 
   3  13   8        4.77       15.40     10.55 o 
   4  13   8      117.08      112.98     15.41 o 
   5  13   8        0.22        8.88     13.32 o 
  -5  14   8        8.08        3.72     11.05 o 
  -4  14   8      633.85      664.49     37.98 o 
  -3  14   8       35.20       14.83     11.62 o 
  -2  14   8      119.96      105.07     15.10 o 
  -1  14   8        0.93       -2.91     10.36 o 
   0  14   8        1.62        6.10     10.02 o 
   1  14   8        1.83       -2.73     10.26 o 
   2  14   8      202.66      214.00     31.72 o 
   3  14   8      109.87      111.66     15.51 o 
   4  14   8      484.20      480.34     28.95 o 
  -3  15   8      341.29      356.32     51.28 o 
  -2  15   8        3.28        8.87     11.89 o 
  -1  15   8      486.67      516.57     99.15 o 
   0  15   8        0.30        1.59     18.15 o 
   1  15   8      267.69      289.95     31.04 o 
   2  15   8       12.82        1.20     14.70 o 
   3  15   8       55.54       54.95     13.48 o 
  -1  16   8       35.57       29.04     19.99 o 
   0  16   8       67.63       63.86     15.62 o 
   1  16   8       14.35        9.26     22.74 o 
  -9   0   9     1121.47     1197.86     63.63 o 
  -7   0   9     1670.27     1624.72     73.05 o 
  -5   0   9     4378.57     4292.22     84.47 o 
  -3   0   9    11272.78    11082.05    304.32 o 
  -1   0   9    11867.21    11987.53    312.70 o 
   1   0   9      329.83      180.50     12.43 o 
   3   0   9    10026.74    10243.05    220.78 o 
   7   0   9      791.17      770.30     42.39 o 
   9   0   9      413.92      427.32     35.42 o 
  -9   1   9      125.51       82.05     13.96 o 
  -8   1   9      857.55      804.38     32.09 o 
  -7   1   9      167.44      143.21      9.49 o 
  -6   1   9      894.90      844.86     25.60 o 
  -5   1   9     1005.20      968.30     18.55 o 
  -4   1   9      472.75      498.40     10.18 o 
  -3   1   9     1348.82     1286.01     22.85 o 
  -2   1   9     6227.43     6372.10     93.23 o 
  -1   1   9      300.16      327.92      8.78 o 
   0   1   9     4180.41     3722.65     71.46 o 
   1   1   9     2829.83     2861.34     67.26 o 
   2   1   9     3068.29     3113.04     53.53 o 
   3   1   9     4291.57     4270.61     57.35 o 
   4   1   9      137.48      141.71      6.35 o 
   5   1   9      235.24      254.44     18.13 o 
   6   1   9      651.89      647.60     26.20 o 
   7   1   9     1317.18     1224.84     41.77 o 
   8   1   9      656.96      676.59     29.28 o 
   9   1   9      781.98      822.00     56.41 o 
  -9   2   9        1.70       -5.97     15.16 o 
  -8   2   9      145.01      125.18     11.91 o 
  -7   2   9        1.93       -7.65      5.10 o 
  -6   2   9       19.20       23.10      5.61 o 
  -5   2   9      122.10      113.58      6.95 o 
  -4   2   9      685.00      690.60     13.00 o 
  -3   2   9     1673.16     1640.00     26.43 o 
  -2   2   9    11293.72    11086.72    276.26 o 
  -1   2   9      419.24      399.85     13.86 o 
   0   2   9     9503.42     9812.74    224.68 o 
   1   2   9       48.22       35.01      6.32 o 
   2   2   9       59.30       69.14      4.06 o 
   3   2   9     1883.21     1782.07     26.59 o 
   4   2   9     2427.27     2428.66     39.55 o 
   5   2   9     1608.41     1628.88     40.86 o 
   6   2   9     5402.90     5314.04    146.02 o 
   7   2   9      144.79      181.66     27.12 o 
   8   2   9      767.01      689.00     29.26 o 
   9   2   9        0.12       15.85     11.37 o 
  -9   3   9       46.15       52.84     18.84 o 
  -8   3   9      978.99      938.57     36.20 o 
  -7   3   9       29.54       32.96      6.68 o 
  -6   3   9     1840.27     1880.47     45.53 o 
  -5   3   9      127.70      103.49      6.55 o 
  -4   3   9      876.15      876.82     19.07 o 
  -3   3   9     3032.57     2851.42     52.55 o 
  -2   3   9     2780.01     2902.15     59.70 o 
  -1   3   9     6346.40     6459.60    136.00 o 
   0   3   9    23740.05    25365.85    742.52 o 
   1   3   9       27.99       51.86     10.38 o 
   2   3   9     2622.62     2547.46     40.44 o 
   3   3   9        9.18        8.34      3.48 o 
   4   3   9      755.59      707.78     12.67 o 
   5   3   9     1809.73     1880.50     46.82 o 
   6   3   9     1653.41     1543.65     49.46 o 
   7   3   9     1894.70     1819.63     57.56 o 
   8   3   9      378.86      363.44     21.40 o 
  -9   4   9     1485.96     1492.47     51.19 o 
  -8   4   9        1.58       11.94      8.34 o 
  -7   4   9     2097.06     2120.29     52.14 o 
  -6   4   9        8.30        0.57      5.57 o 
  -5   4   9     1212.62     1189.03     27.64 o 
  -4   4   9       55.39       52.85      5.33 o 
  -3   4   9     3941.61     3940.29     94.39 o 
  -2   4   9      951.76      997.28     21.93 o 
  -1   4   9    13987.17    14402.26    592.53 o 
   0   4   9      803.33      818.45     31.17 o 
   1   4   9     6762.04     6884.64    149.13 o 
   2   4   9     1373.90     1402.11     25.14 o 
   3   4   9      440.83      460.06     10.86 o 
   4   4   9      728.04      732.05     16.68 o 
   5   4   9     1104.94     1100.73     30.26 o 
   6   4   9     1301.24     1233.21     41.60 o 
   7   4   9      564.86      523.94     24.86 o 
   8   4   9       31.29       34.74     10.46 o 
  -9   5   9        5.32       -6.91     11.50 o 
  -8   5   9      372.14      351.62     15.69 o 
  -7   5   9       20.84       23.93      6.68 o 
  -6   5   9      171.67      164.55      9.81 o 
  -5   5   9      734.26      735.90     19.74 o 
  -4   5   9     1435.03     1364.41     27.88 o 
  -3   5   9     1356.98     1345.23     35.61 o 
  -2   5   9     3296.82     3304.88     73.36 o 
  -1   5   9     1763.74     1750.91     44.91 o 
   0   5   9     1034.31     1037.11     27.70 o 
   1   5   9     2579.48     2601.54     52.80 o 
   2   5   9      268.39      294.32      8.79 o 
   3   5   9     4291.87     4306.94     74.05 o 
   4   5   9     1325.96     1345.07     29.81 o 
   5   5   9     1420.04     1447.26     38.80 o 
   6   5   9      830.72      824.36     50.00 o 
   7   5   9      972.07      975.40     36.39 o 
   8   5   9       34.75       42.81     11.04 o 
  -9   6   9       25.16       18.18     18.38 o 
  -8   6   9       57.04       45.05      7.76 o 
  -7   6   9       17.39       22.47      6.67 o 
  -6   6   9      450.25      476.41     15.74 o 
  -5   6   9      889.55      898.96     23.51 o 
  -4   6   9      621.42      634.88     21.97 o 
  -3   6   9     1336.46     1284.57     34.72 o 
  -2   6   9      344.40      316.83     12.14 o 
  -1   6   9      139.04      148.15     13.77 o 
   0   6   9     2461.28     2425.10     60.31 o 
   1   6   9      359.31      364.77     11.29 o 
   2   6   9     2920.63     3006.59     51.36 o 
   3   6   9     3756.45     3836.05     70.17 o 
   4   6   9     2768.79     3012.25    133.41 o 
   5   6   9      891.11      911.01     27.21 o 
   6   6   9     2011.38     1929.84     60.11 o 
   7   6   9      312.42      322.07     20.56 o 
   8   6   9      524.54      527.36     26.18 o 
  -8   7   9      438.56      498.26     20.08 o 
  -7   7   9        0.19        5.90      6.27 o 
  -6   7   9     1315.87     1350.33     37.78 o 
  -5   7   9      205.54      231.05     13.47 o 
  -4   7   9     3888.22     3734.28    110.79 o 
  -3   7   9      361.33      384.95     16.00 o 
  -2   7   9     3882.85     3831.96    121.80 o 
  -1   7   9     4070.56     4080.33    129.29 o 
   0   7   9      996.66     1021.09     23.60 o 
   1   7   9      170.70      201.16      7.56 o 
   2   7   9     4087.65     4158.38     78.21 o 
   3   7   9      332.28      378.97      9.96 o 
   4   7   9     2320.84     2466.91     59.24 o 
   5   7   9     2559.10     2812.04    127.10 o 
   6   7   9      305.74      303.99     30.35 o 
   7   7   9      554.54      640.19     45.10 o 
   8   7   9       54.19       56.97     19.30 o 
  -8   8   9      233.37      335.46     24.46 o 
  -7   8   9      787.46      849.45     27.01 o 
  -6   8   9      227.14      231.73     11.77 o 
  -5   8   9     1251.77     1254.76     31.03 o 
  -4   8   9      105.45       86.10     10.44 o 
  -3   8   9      406.42      407.38     16.15 o 
  -2   8   9      192.64      198.22     17.93 o 
  -1   8   9     5102.64     5244.16    163.87 o 
   0   8   9      288.36      323.55     10.89 o 
   1   8   9     6571.02     6853.73    130.19 o 
   2   8   9     1181.38     1162.63     22.36 o 
   3   8   9      158.16      183.22     10.88 o 
   4   8   9       56.02       54.99      8.63 o 
   5   8   9      211.46      225.40     17.61 o 
   6   8   9        0.49       -2.17     11.94 o 
   7   8   9      335.10      352.11     23.63 o 
  -8   9   9      460.37      569.54     43.70 o 
  -7   9   9       40.67       43.45      8.96 o 
  -6   9   9       16.77       11.38      6.13 o 
  -5   9   9       65.74       60.58      7.30 o 
  -4   9   9       23.21       12.86      6.46 o 
  -3   9   9      632.23      618.78     28.37 o 
  -2   9   9     1256.71     1240.24     50.58 o 
  -1   9   9     1713.44     1774.22     45.74 o 
   0   9   9      661.91      675.12     21.41 o 
   1   9   9      492.71      500.99     13.65 o 
   2   9   9       15.61       29.45      4.23 o 
   3   9   9      710.32      714.15     18.91 o 
   4   9   9        1.50        4.46      6.11 o 
   5   9   9      770.94      781.28     77.85 o 
   6   9   9       63.35       51.75     12.36 o 
   7   9   9      449.26      440.22     26.39 o 
  -7  10   9       17.93       20.30     12.63 o 
  -6  10   9       14.74        7.46      6.67 o 
  -5  10   9      218.89      236.27     15.53 o 
  -4  10   9      611.73      611.30     22.34 o 
  -3  10   9      168.98      138.53     14.19 o 
  -2  10   9      124.08      134.28     15.34 o 
  -1  10   9      215.26      247.85     14.85 o 
   0  10   9      398.80      405.27     16.07 o 
   1  10   9       23.14       35.03      5.31 o 
   2  10   9     2241.67     2228.60     56.80 o 
   3  10   9      345.53      349.96     15.46 o 
   4  10   9      453.97      487.90     27.12 o 
   5  10   9       77.94       80.83     13.48 o 
   6  10   9      400.79      412.61     35.42 o 
  -7  11   9       24.67       32.97     13.32 o 
  -6  11   9      332.82      363.35     19.78 o 
  -5  11   9        1.73       12.77      7.40 o 
  -4  11   9     1319.63     1418.23     41.20 o 
  -3  11   9       43.34       35.17      9.99 o 
  -2  11   9     1398.99     1465.55     48.21 o 
  -1  11   9        7.70       15.83      9.15 o 
   0  11   9       10.92        4.94      8.96 o 
   1  11   9      401.30      404.05     20.70 o 
   2  11   9      737.28      745.52     25.06 o 
   3  11   9       91.59       93.93     13.54 o 
   4  11   9     1322.79     1324.81     52.01 o 
   5  11   9      100.01      107.29     14.61 o 
   6  11   9       86.23       86.39     17.92 o 
  -6  12   9       76.16       81.90     11.77 o 
  -5  12   9      648.50      758.91     35.94 o 
  -4  12   9      146.09      154.55     17.88 o 
  -3  12   9      650.33      716.40     33.97 o 
  -2  12   9        3.63        9.66      7.69 o 
  -1  12   9      355.70      353.00     14.89 o 
   0  12   9      108.80      110.71      9.54 o 
   1  12   9      144.74      150.03     14.78 o 
   2  12   9      673.24      704.34     34.35 o 
   3  12   9      555.61      597.41     31.82 o 
   4  12   9      105.83      124.67     15.91 o 
   5  12   9      172.33      198.40     20.30 o 
  -5  13   9      109.15      132.61     17.67 o 
  -4  13   9       29.85       38.45     12.45 o 
  -3  13   9       29.19       12.37     10.51 o 
  -2  13   9       77.59       80.33     13.42 o 
  -1  13   9      194.93      182.55     23.67 o 
   0  13   9      395.46      414.74     25.59 o 
   1  13   9      106.64      106.72     15.01 o 
   2  13   9        6.15       28.19     13.32 o 
   3  13   9      315.33      337.42     24.22 o 
   4  13   9       76.09       82.78     14.29 o 
   5  13   9      188.37      190.33     20.55 o 
  -4  14   9       36.70       42.85     13.32 o 
  -3  14   9       31.93       17.00     11.96 o 
  -2  14   9      289.35      280.92     52.19 o 
  -1  14   9        0.18       -0.02     10.62 o 
   0  14   9       51.65       61.71     14.70 o 
   1  14   9      260.93      282.01     27.82 o 
   2  14   9        2.18       14.37     15.39 o 
   3  14   9       37.98       38.82     12.62 o 
   4  14   9      123.38      119.27     16.73 o 
  -3  15   9        8.44        5.49     15.62 o 
  -2  15   9      111.15      121.12     27.80 o 
  -1  15   9       13.08        3.52     12.23 o 
   0  15   9       68.38       82.42     14.96 o 
   1  15   9        5.34       22.44     17.46 o 
   2  15   9      200.12      203.25     32.41 o 
  -8   0  10      301.63      247.87     25.29 o 
  -6   0  10     2281.26     2200.88     52.57 o 
  -4   0  10     5090.21     4926.09    112.41 o 
  -2   0  10     6033.92     6060.17    116.58 o 
   0   0  10     8202.05     8329.25    347.56 o 
   2   0  10     1328.21     1435.92     33.80 o 
   4   0  10      319.28      320.63     11.50 o 
   6   0  10      436.02      447.74     30.83 o 
   8   0  10       18.19       16.54     13.32 o 
  -9   1  10      490.53      532.81     39.57 o 
  -8   1  10      225.23      206.89     22.99 o 
  -7   1  10      597.86      546.37     18.58 o 
  -6   1  10     1729.19     1650.83     35.97 o 
  -5   1  10      203.05      226.95      7.50 o 
  -4   1  10     2057.40     1996.23     34.45 o 
  -3   1  10      775.76      764.31     12.78 o 
  -2   1  10     4629.35     4666.13     76.21 o 
  -1   1  10     7085.97     7427.39    141.03 o 
   0   1  10     6317.25     6346.98    120.60 o 
   1   1  10     1073.31     1057.87     26.72 o 
   2   1  10     2184.99     2254.28     36.16 o 
   3   1  10      239.62      269.94     10.50 o 
   4   1  10     3232.83     3237.17     51.62 o 
   5   1  10     1447.65     1419.41     36.36 o 
   6   1  10     3473.49     3223.74     91.80 o 
   7   1  10        3.99       11.14      8.75 o 
   8   1  10      172.17      171.42     16.54 o 
  -9   2  10      556.97      487.36     38.20 o 
  -8   2  10       63.69       57.51     10.11 o 
  -7   2  10       25.61       13.66      6.11 o 
  -6   2  10      232.24      207.44      9.72 o 
  -5   2  10     1301.51     1247.31     25.37 o 
  -4   2  10     1112.39     1021.62     17.90 o 
  -3   2  10     9567.06     9562.00    153.66 o 
  -2   2  10      121.70      128.60      8.79 o 
  -1   2  10     6667.20     6493.07    159.07 o 
   0   2  10      151.15      157.60     16.34 o 
   1   2  10     2873.60     2771.50     54.71 o 
   2   2  10      171.51      184.06      4.73 o 
   3   2  10     9186.71     9287.92    129.41 o 
   4   2  10      360.02      335.40      8.46 o 
   5   2  10     8872.45     8992.57    202.26 o 
   6   2  10       31.21       61.47     10.38 o 
   7   2  10     2311.69     2282.13     69.25 o 
   8   2  10       74.69       77.35     11.78 o 
  -9   3  10      914.93      914.54     52.98 o 
  -8   3  10      181.76      173.32     12.02 o 
  -7   3  10     1028.64     1020.53     28.93 o 
  -6   3  10       51.58       47.33      5.84 o 
  -5   3  10        2.64       15.93     17.72 o 
  -4   3  10     1481.45     1380.49     27.92 o 
  -3   3  10     2233.78     2294.20     43.40 o 
  -2   3  10     5918.16     5833.37    137.08 o 
  -1   3  10     4533.79     4403.27    109.93 o 
   0   3  10     2644.37     2542.91     78.34 o 
   1   3  10     1538.35     1620.99     33.18 o 
   2   3  10      304.45      299.87      8.63 o 
   3   3  10      649.05      653.17     15.38 o 
   4   3  10     1929.14     1912.62     34.55 o 
   5   3  10       43.56       49.25      9.55 o 
   6   3  10     2665.88     2570.16     75.51 o 
   7   3  10       10.59       22.49      9.27 o 
   8   3  10      573.28      573.38     27.06 o 
  -9   4  10      258.25      307.01     25.17 o 
  -8   4  10      783.14      805.57     25.27 o 
  -7   4  10       24.78       37.43      6.95 o 
  -6   4  10     1503.54     1460.08     42.96 o 
  -5   4  10       59.15       57.81      5.80 o 
  -4   4  10      465.46      456.90     12.32 o 
  -3   4  10      257.63      239.36     10.17 o 
  -2   4  10     3629.75     3858.92    111.87 o 
  -1   4  10      510.22      561.29     16.62 o 
   0   4  10     4536.02     4532.12    139.69 o 
   1   4  10     1727.92     1755.80     50.58 o 
   2   4  10     1733.16     1708.96     30.17 o 
   3   4  10     1521.67     1519.29     30.84 o 
   4   4  10       90.98       72.88      5.99 o 
   5   4  10      525.68      495.52     18.27 o 
   6   4  10       31.99       35.27     13.55 o 
   7   4  10       24.27       22.80      9.55 o 
   8   4  10      111.64       98.47     13.09 o 
  -9   5  10      275.86      314.30     22.75 o 
  -8   5  10      277.69      276.39     14.86 o 
  -7   5  10       51.64       55.05      7.51 o 
  -6   5  10      895.86      910.84     23.60 o 
  -5   5  10      585.58      567.05     22.30 o 
  -4   5  10      752.15      793.20     18.36 o 
  -3   5  10     2030.50     1994.20     50.75 o 
  -2   5  10     5322.25     5518.19    127.53 o 
  -1   5  10     1594.12     1581.96     38.99 o 
   0   5  10     6437.94     6353.72    194.01 o 
   1   5  10      554.83      620.31     15.71 o 
   2   5  10     4842.48     4852.74     90.42 o 
   3   5  10       63.18       67.39      7.58 o 
   4   5  10     2164.52     2197.97     43.69 o 
   5   5  10       42.29       22.88     10.05 o 
   6   5  10     2769.79     2772.91     81.30 o 
   7   5  10      480.68      524.64     25.03 o 
   8   5  10      466.39      499.50     30.13 o 
  -8   6  10       57.76       27.64      7.71 o 
  -7   6  10      363.30      363.71     15.80 o 
  -6   6  10      347.22      380.20     14.02 o 
  -5   6  10     2550.74     2613.42     55.69 o 
  -4   6  10      891.49      846.52     19.81 o 
  -3   6  10     2047.31     2048.28     52.29 o 
  -2   6  10       78.67       72.73      9.34 o 
  -1   6  10     6065.65     6528.79    164.92 o 
   0   6  10        6.59       11.76      3.54 o 
   1   6  10     3756.23     3888.87     77.50 o 
   2   6  10      551.05      552.11     14.89 o 
   3   6  10     4430.06     4557.94     98.35 o 
   4   6  10        2.50       -2.30      7.59 o 
   5   6  10     2722.79     2726.42     67.23 o 
   6   6  10        1.27       20.14      9.60 o 
   7   6  10      944.20      935.71     35.89 o 
   8   6  10       55.76       53.84     12.43 o 
  -8   7  10        6.64        3.43      7.38 o 
  -7   7  10      166.57      172.58     14.47 o 
  -6   7  10       71.85       78.78      7.51 o 
  -5   7  10     1847.17     1809.64     44.21 o 
  -4   7  10      692.88      686.03     22.65 o 
  -3   7  10     2909.13     2835.55     71.00 o 
  -2   7  10     2260.40     2219.66     56.79 o 
  -1   7  10     1011.53     1091.43     30.19 o 
   0   7  10      125.80      143.90      9.82 o 
   1   7  10      604.93      643.10     17.15 o 
   2   7  10      674.33      706.37     14.69 o 
   3   7  10       76.78       68.96      6.23 o 
   4   7  10      667.77      688.52     22.70 o 
   5   7  10      274.18      291.55     27.13 o 
   6   7  10      445.60      434.80     34.97 o 
   7   7  10       46.09       67.08     18.84 o 
  -8   8  10      842.35      921.76     36.18 o 
  -7   8  10      225.93      260.67     14.70 o 
  -6   8  10      281.31      299.01     15.60 o 
  -5   8  10      841.69      839.15     23.33 o 
  -4   8  10      419.72      403.13     27.34 o 
  -3   8  10       60.62       69.41     17.44 o 
  -2   8  10     3190.35     3262.61    106.59 o 
  -1   8  10       85.01       83.48     15.40 o 
   0   8  10      501.72      515.27     14.45 o 
   1   8  10     1300.79     1389.59     30.13 o 
   2   8  10       20.66       33.63      3.93 o 
   3   8  10     2180.32     2166.92     38.72 o 
   4   8  10        5.49       -1.15      8.04 o 
   5   8  10       16.86        8.16      9.08 o 
   6   8  10       14.08        7.34      9.93 o 
   7   8  10      104.23      100.25     17.46 o 
  -7   9  10       44.88       79.26     12.45 o 
  -6   9  10       89.03       95.14      8.86 o 
  -5   9  10       60.30       52.01      7.26 o 
  -4   9  10     1359.13     1348.71     38.63 o 
  -3   9  10        4.81       -0.92      5.43 o 
  -2   9  10     1543.28     1579.17     57.88 o 
  -1   9  10      368.43      424.81     16.29 o 
   0   9  10     1569.46     1567.59     41.55 o 
   1   9  10      671.18      751.76     18.49 o 
   2   9  10     3423.96     3501.35     60.46 o 
   3   9  10      200.71      171.22      9.26 o 
   4   9  10     1524.20     1540.80     82.92 o 
   5   9  10      191.91      193.61     18.32 o 
   6   9  10      425.70      397.10     25.05 o 
   7   9  10       44.96       59.89     14.93 o 
  -7  10  10      309.77      377.27     23.20 o 
  -6  10  10      344.68      382.55     19.42 o 
  -5  10  10      102.00      124.99     14.62 o 
  -4  10  10       28.23       30.27      7.40 o 
  -3  10  10      452.26      468.15     30.14 o 
  -2  10  10       32.18       47.23     26.65 o 
  -1  10  10     2852.84     2986.25     73.50 o 
   0  10  10      282.92      243.41     15.20 o 
   1  10  10     1525.12     1621.09     34.82 o 
   2  10  10      551.99      562.66     17.50 o 
   3  10  10      605.24      655.22     31.92 o 
   4  10  10      239.87      234.70     20.92 o 
   5  10  10     1134.25     1175.65     58.80 o 
   6  10  10       21.11       12.50     14.47 o 
  -6  11  10       29.11       31.27      9.70 o 
  -5  11  10     1002.18     1067.21     35.81 o 
  -4  11  10      245.22      259.19     22.53 o 
  -3  11  10       77.72       88.65     12.94 o 
  -2  11  10       12.78       18.16     10.50 o 
  -1  11  10       45.12       37.08      6.94 o 
   0  11  10        4.16       -1.32      6.19 o 
   1  11  10     1103.34     1088.30     32.16 o 
   2  11  10      129.73      152.88     12.42 o 
   3  11  10      251.86      252.08     20.98 o 
   4  11  10      512.49      591.81     32.04 o 
   5  11  10       15.86       26.43     11.20 o 
   6  11  10        0.77       20.67     13.78 o 
  -6  12  10      121.72      128.51     13.94 o 
  -5  12  10      296.08      331.59     23.56 o 
  -4  12  10      448.65      508.51     61.42 o 
  -3  12  10       52.70       54.61     11.82 o 
  -2  12  10      679.67      709.56     24.98 o 
  -1  12  10       71.84       75.92      8.47 o 
   0  12  10      118.77       96.62      9.37 o 
   1  12  10      555.24      609.74     22.64 o 
   2  12  10       42.13       52.70     12.69 o 
   3  12  10      192.74      212.09     20.53 o 
   4  12  10      188.58      219.60     21.07 o 
   5  12  10      155.04      170.61     19.43 o 
  -5  13  10        0.09       13.27     13.78 o 
  -4  13  10      642.81      762.23     54.78 o 
  -3  13  10        1.23       -3.52     11.71 o 
  -2  13  10       60.88       64.87     19.99 o 
  -1  13  10      102.02       68.41     13.42 o 
   0  13  10      107.80      113.49     15.34 o 
   1  13  10        0.03       10.34      7.55 o 
   2  13  10     1433.21     1549.51     90.01 o 
   3  13  10       15.07       13.80     11.18 o 
   4  13  10      406.19      450.51     28.10 o 
  -4  14  10       78.53       80.44     14.79 o 
  -3  14  10      108.11      108.03     15.98 o 
  -2  14  10      183.96      192.88     21.83 o 
  -1  14  10      199.20      232.84     31.26 o 
   0  14  10       67.96       77.08     14.24 o 
   1  14  10      365.33      450.22     34.50 o 
   2  14  10      133.88      152.57     31.25 o 
   3  14  10       68.35       79.13     14.52 o 
  -2  15  10       14.18       15.51     12.38 o 
  -1  15  10        6.80        3.95     11.73 o 
   0  15  10       17.90       38.67     13.13 o 
   1  15  10      260.62      288.39     39.54 o 
   2  15  10       82.85      108.28     16.54 o 
  -7   0  11      247.53      252.44     20.69 o 
  -5   0  11      258.79      227.97     21.54 o 
  -3   0  11     7314.44     7731.45    209.79 o 
  -1   0  11     9283.83     9370.70    245.39 o 
   1   0  11     3843.51     3829.77    116.48 o 
   3   0  11     4166.82     3979.41     88.29 o 
   5   0  11      745.03      681.06     35.94 o 
   7   0  11       26.88       21.13     11.95 o 
  -9   1  11      192.13      171.00     25.28 o 
  -8   1  11      157.30      111.23     18.85 o 
  -7   1  11        8.65       10.09      8.13 o 
  -6   1  11      116.37      104.72      7.77 o 
  -5   1  11     2690.98     2613.21     49.90 o 
  -4   1  11      180.75      192.67      7.23 o 
  -3   1  11    11798.14    11906.62    193.54 o 
  -2   1  11      358.08      392.12      8.12 o 
  -1   1  11     1185.30     1237.70     25.16 o 
   0   1  11     1609.52     1705.03     33.77 o 
   1   1  11      469.75      515.24     20.25 o 
   2   1  11       41.68       48.44      3.79 o 
   3   1  11     9584.07     9626.23    134.05 o 
   4   1  11      779.59      780.06     15.21 o 
   5   1  11     4486.36     4428.56    102.12 o 
   6   1  11      250.87      278.16     22.76 o 
   7   1  11      207.07      177.68     14.79 o 
   8   1  11       24.50       26.65     10.07 o 
  -9   2  11        3.59      -13.78     15.62 o 
  -8   2  11      930.52      876.44     26.83 o 
  -7   2  11       35.32       28.23      6.59 o 
  -6   2  11     2526.94     2530.41     60.82 o 
  -5   2  11       25.15       21.80      3.74 o 
  -4   2  11     3032.22     3022.04     53.47 o 
  -3   2  11     1036.28      974.19     19.22 o 
  -2   2  11    20882.07    20818.15    457.29 o 
  -1   2  11       67.83       35.00      5.13 o 
   0   2  11    12475.88    12899.83    295.14 o 
   1   2  11      401.61      345.28     12.68 o 
   2   2  11     4592.81     4665.13     79.53 o 
   3   2  11        1.42       14.39      2.88 o 
   4   2  11     4948.54     4894.78     74.30 o 
   5   2  11       20.99       39.66     12.27 o 
   6   2  11     4684.85     4515.60    125.41 o 
   7   2  11        1.56        5.28      8.12 o 
   8   2  11      660.76      640.60     28.45 o 
  -9   3  11      254.41      234.94     28.96 o 
  -8   3  11       33.00       44.75      8.19 o 
  -7   3  11      398.06      384.97     15.64 o 
  -6   3  11     1417.34     1349.54     41.21 o 
  -5   3  11      531.70      538.19     13.91 o 
  -4   3  11      310.61      293.47      9.78 o 
  -3   3  11     4383.54     4288.28     79.86 o 
  -2   3  11     1853.86     1778.89     38.67 o 
  -1   3  11     7580.58     7335.38    179.92 o 
   0   3  11       10.77       21.75      5.17 o 
   1   3  11     1661.29     1707.95     35.02 o 
   2   3  11      612.15      605.23     14.11 o 
   3   3  11     3540.57     3454.67     65.63 o 
   4   3  11      355.35      359.71     10.41 o 
   5   3  11     2908.21     2889.72     69.14 o 
   6   3  11      449.30      498.79     23.39 o 
   7   3  11      331.24      331.85     18.97 o 
   8   3  11        5.61       13.37     10.01 o 
  -9   4  11      379.54      418.05     22.65 o 
  -8   4  11      282.80      307.03     15.14 o 
  -7   4  11      277.52      308.31     14.13 o 
  -6   4  11      794.65      780.84     25.94 o 
  -5   4  11      168.98      133.07      8.80 o 
  -4   4  11      156.30      147.93      7.41 o 
  -3   4  11     1022.49      976.12     23.32 o 
  -2   4  11        9.55       33.20     37.17 o 
  -1   4  11        5.66        8.10     14.24 o 
   0   4  11     9741.84     9711.04    291.18 o 
   1   4  11       99.25       97.22      8.72 o 
   2   4  11      274.85      288.41      8.62 o 
   3   4  11      547.08      560.88     14.21 o 
   4   4  11      938.01      863.37     18.31 o 
   5   4  11      302.26      278.59     20.68 o 
   6   4  11       93.81       90.67     11.59 o 
   7   4  11        4.31        4.82      9.03 o 
   8   4  11      193.02      230.51     18.22 o 
  -8   5  11      102.28      108.62     10.52 o 
  -7   5  11      289.77      311.24     14.37 o 
  -6   5  11       42.60       55.87      6.73 o 
  -5   5  11     3517.28     3340.62     69.19 o 
  -4   5  11       77.75       78.51      5.77 o 
  -3   5  11     7031.57     6870.59    162.10 o 
  -2   5  11     4709.13     4831.71    137.67 o 
  -1   5  11     5308.90     5467.04    152.44 o 
   0   5  11      250.83      259.03     16.56 o 
   1   5  11     6083.87     6038.16    130.43 o 
   2   5  11     1862.52     1755.31     35.27 o 
   3   5  11      949.27      998.46     21.96 o 
   4   5  11       67.89       66.80      5.93 o 
   5   5  11     1412.17     1436.64     38.09 o 
   6   5  11        3.49       19.04      9.15 o 
   7   5  11      590.04      573.22     26.40 o 
   8   5  11       83.99       94.25     13.56 o 
  -8   6  11      160.79      147.70     11.80 o 
  -7   6  11       83.33       78.56      8.73 o 
  -6   6  11      671.96      697.86     20.11 o 
  -5   6  11      141.35      151.95     10.43 o 
  -4   6  11     6457.02     6396.32    115.14 o 
  -3   6  11       69.95       77.15     12.55 o 
  -2   6  11     4172.15     4385.73    120.42 o 
  -1   6  11      245.65      252.32     16.76 o 
   0   6  11     1747.83     1724.18     60.62 o 
   1   6  11      903.00      915.01     21.96 o 
   2   6  11     2528.91     2607.65     52.77 o 
   3   6  11       77.46       77.57     12.54 o 
   4   6  11     4447.36     4415.01    181.41 o 
   5   6  11      300.67      335.36     15.52 o 
   6   6  11     1512.57     1549.19     50.32 o 
   7   6  11       44.96       40.95     11.95 o 
  -8   7  11        9.55        2.18      8.80 o 
  -7   7  11       41.44       36.41      9.46 o 
  -6   7  11       87.27       82.68      7.70 o 
  -5   7  11      383.65      386.75     14.64 o 
  -4   7  11      402.87      420.22     16.51 o 
  -3   7  11      319.43      337.73     13.83 o 
  -2   7  11      615.88      610.10     19.27 o 
  -1   7  11     2331.60     2526.25     60.77 o 
   0   7  11      135.22      119.95      6.56 o 
   1   7  11     1088.91     1092.41     25.55 o 
   2   7  11      782.75      822.87     20.21 o 
   3   7  11      247.13      239.26     10.55 o 
   4   7  11       11.29       22.13      7.92 o 
   5   7  11     1066.34     1216.11     62.72 o 
   6   7  11        3.90        6.43     14.24 o 
   7   7  11      401.91      379.94     34.50 o 
  -8   8  11       24.12       34.92     10.76 o 
  -7   8  11      200.40      199.39     16.65 o 
  -6   8  11      832.35      873.34     33.93 o 
  -5   8  11      545.72      539.13     17.88 o 
  -4   8  11        0.75       42.99     58.80 o 
  -3   8  11        6.80        8.54      9.27 o 
  -2   8  11      112.31      125.40      9.34 o 
  -1   8  11       66.88       65.13     10.92 o 
   0   8  11      201.53      215.05     11.35 o 
   1   8  11       70.16       72.75      6.00 o 
   2   8  11     1668.11     1753.09     35.24 o 
   3   8  11       74.75       66.32      6.15 o 
   4   8  11      116.38      102.67     13.34 o 
   5   8  11      279.14      285.72     20.16 o 
   6   8  11       36.12       21.18     11.03 o 
   7   8  11       13.95       27.45     11.36 o 
  -7   9  11      782.94      918.37     37.30 o 
  -6   9  11        0.60        9.00      8.02 o 
  -5   9  11      545.58      577.69     23.32 o 
  -4   9  11       11.66       14.24      8.97 o 
  -3   9  11      925.51      963.39     54.50 o 
  -2   9  11      241.20      282.07     20.58 o 
  -1   9  11     5353.13     5577.60    130.70 o 
   0   9  11      125.21      126.69     10.50 o 
   1   9  11     3542.94     3679.06     72.81 o 
   2   9  11      580.02      613.90     16.82 o 
   3   9  11      647.94      643.00     22.90 o 
   4   9  11        3.76       -3.90      9.35 o 
   5   9  11      284.62      271.73     22.76 o 
   6   9  11       41.89       45.72     12.76 o 
  -7  10  11      147.76      179.61     18.55 o 
  -6  10  11      344.90      402.29     20.64 o 
  -5  10  11       90.07      106.64     11.81 o 
  -4  10  11     1646.60     1690.15     62.06 o 
  -3  10  11       49.73       53.42     10.85 o 
  -2  10  11     2582.01     2666.78     95.34 o 
  -1  10  11      563.01      633.19     22.93 o 
   0  10  11      202.22      205.48     12.77 o 
   1  10  11      471.84      457.90     18.88 o 
   2  10  11     1695.42     1759.67     47.59 o 
   3  10  11      116.42      102.89     10.12 o 
   4  10  11     1230.61     1240.49     56.75 o 
   5  10  11       73.59       65.04     13.27 o 
   6  10  11      154.51      164.94     25.28 o 
  -6  11  11       61.38       66.98     11.46 o 
  -5  11  11      112.01      146.88     15.15 o 
  -4  11  11       11.33        7.06      9.87 o 
  -3  11  11      597.54      580.12     29.64 o 
  -2  11  11      258.50      271.40     16.02 o 
  -1  11  11        5.08       11.40      6.36 o 
   0  11  11        0.77       -9.43      6.29 o 
   1  11  11      390.03      382.65     17.22 o 
   2  11  11      309.34      321.24     16.05 o 
   3  11  11      147.22      142.87     17.28 o 
   4  11  11       28.03       31.34     11.57 o 
   5  11  11      140.26      152.26     17.71 o 
  -6  12  11      193.85      227.67     20.75 o 
  -5  12  11      100.67      103.58     14.82 o 
  -4  12  11      192.94      214.10     34.94 o 
  -3  12  11      133.41      135.16     17.17 o 
  -2  12  11       88.25      125.93     19.50 o 
  -1  12  11        1.25       -4.47      6.06 o 
   0  12  11      294.97      294.42     14.48 o 
   1  12  11       11.96       24.48      7.80 o 
   2  12  11      836.95      861.60     28.50 o 
   3  12  11       49.04       46.16     12.35 o 
   4  12  11      135.53      122.82     16.09 o 
   5  12  11       58.51       83.48     24.35 o 
  -5  13  11      341.69      403.06     27.13 o 
  -4  13  11        7.79        9.44     11.96 o 
  -3  13  11        6.42       11.21     10.70 o 
  -2  13  11       24.73       18.59     11.72 o 
  -1  13  11      700.31      753.32     87.03 o 
   0  13  11        8.27       15.47     15.16 o 
   1  13  11     2016.32     2177.08     67.12 o 
   2  13  11        0.63       24.26     12.23 o 
   3  13  11      289.93      323.71     28.74 o 
   4  13  11        9.83        9.36     11.53 o 
  -4  14  11       27.98       11.95     14.70 o 
  -3  14  11       14.97       -2.94     13.78 o 
  -2  14  11      140.90      158.56     20.10 o 
  -1  14  11       55.40       62.83     14.79 o 
   0  14  11      679.42      743.89     44.89 o 
   1  14  11       34.73       54.44     14.00 o 
   2  14  11      338.98      460.90     29.78 o 
   3  14  11       19.87       17.00     12.02 o 
  -2  15  11        1.36       -3.45     11.12 o 
  -1  15  11        1.35       16.67     12.38 o 
   0  15  11        0.93        9.78     12.56 o 
   1  15  11        0.54       34.68     13.90 o 
  -6   0  12      590.73      530.64     22.13 o 
  -4   0  12        7.94       -1.91      5.07 o 
  -2   0  12      364.36      384.87     17.87 o 
   0   0  12      654.79      614.63     32.28 o 
   2   0  12     3472.39     3489.43     77.92 o 
   4   0  12     8758.98     8429.26    184.23 o 
   6   0  12      189.11      177.91     19.77 o 
   8   0  12       40.14       49.16     16.08 o 
  -7   1  12      257.67      242.26     15.24 o 
  -6   1  12     2585.74     2465.39     60.02 o 
  -5   1  12      137.06      130.19      8.39 o 
  -4   1  12     4899.56     4812.30     78.55 o 
  -3   1  12      278.64      291.28      7.97 o 
  -2   1  12     2433.77     2495.37     37.29 o 
  -1   1  12        6.88       13.96      2.56 o 
   0   1  12     1472.79     1417.48     28.57 o 
   1   1  12      773.11      719.59     19.43 o 
   2   1  12      789.41      799.25     14.82 o 
   3   1  12     1938.37     1938.13     29.15 o 
   4   1  12     2664.44     2680.13     43.75 o 
   5   1  12      387.47      430.87     13.40 o 
   6   1  12     1593.21     1537.85     48.51 o 
   7   1  12       80.43       75.16     11.21 o 
   8   1  12       81.13       62.22     11.50 o 
  -9   2  12      953.15      908.16     52.99 o 
  -8   2  12       42.66       29.91      7.64 o 
  -7   2  12      926.05      912.87     26.79 o 
  -6   2  12      464.81      452.81     23.98 o 
  -5   2  12     3366.12     3368.84     63.98 o 
  -4   2  12        2.84        9.89      3.62 o 
  -3   2  12    15140.71    15019.14    267.11 o 
  -2   2  12      328.11      346.39     12.31 o 
  -1   2  12     5207.46     5086.89    126.44 o 
   0   2  12      309.65      357.35     37.04 o 
   1   2  12     4159.19     4252.29     99.26 o 
   2   2  12       17.98       23.18      3.15 o 
   3   2  12     8231.42     8196.96    114.81 o 
   4   2  12      431.42      413.34     11.35 o 
   5   2  12     3926.63     3907.82     67.54 o 
   6   2  12      107.94      162.50     14.24 o 
   7   2  12      197.19      178.73     21.61 o 
   8   2  12        0.73       -0.23      9.42 o 
  -9   3  12        0.01        1.99     21.82 o 
  -8   3  12      158.88      164.76     12.83 o 
  -7   3  12      296.84      290.80     14.16 o 
  -6   3  12      759.63      745.52     20.43 o 
  -5   3  12      162.76      139.07      9.02 o 
  -4   3  12     3516.27     3389.54     96.25 o 
  -3   3  12      394.33      380.96     12.43 o 
  -2   3  12     4897.43     4861.19    122.03 o 
  -1   3  12       63.74       48.48      5.70 o 
   0   3  12     1774.05     1737.55     55.39 o 
   1   3  12     1211.92     1221.17     25.95 o 
   2   3  12     1709.67     1744.84     34.84 o 
   3   3  12      178.78      194.49     14.13 o 
   4   3  12     3107.19     3034.51     53.04 o 
   5   3  12      223.57      230.12     13.01 o 
   6   3  12      596.40      579.32     24.54 o 
   7   3  12      765.74      768.70     31.04 o 
   8   3  12        6.44        2.23      9.87 o 
  -8   4  12       12.53       17.89      7.07 o 
  -7   4  12      298.09      307.64     14.16 o 
  -6   4  12        4.08        4.99      5.36 o 
  -5   4  12       53.29       36.94      5.89 o 
  -4   4  12        7.31       16.80      5.68 o 
  -3   4  12      352.75      324.08     14.95 o 
  -2   4  12      307.98      275.86     12.08 o 
  -1   4  12       98.66       97.42     11.48 o 
   0   4  12      288.28      324.18     18.68 o 
   1   4  12      138.79      169.27     10.71 o 
   2   4  12     2079.10     2197.24     42.86 o 
   3   4  12      579.35      529.36     14.04 o 
   4   4  12      385.33      397.86     12.71 o 
   5   4  12       11.18        8.38      5.98 o 
   6   4  12     1002.41      996.12     35.73 o 
   7   4  12       94.59       97.99     12.03 o 
   8   4  12      418.07      438.70     24.23 o 
  -8   5  12      470.82      488.43     23.99 o 
  -7   5  12      264.59      267.92     17.81 o 
  -6   5  12     2447.03     2540.22     54.78 o 
  -5   5  12       53.73       57.07      6.71 o 
  -4   5  12     1830.80     1836.38     37.02 o 
  -3   5  12       60.55      113.48     19.76 o 
  -2   5  12     2065.62     2113.44     72.90 o 
  -1   5  12      169.49      172.65     15.63 o 
   0   5  12     3893.70     3774.31    119.93 o 
   1   5  12      634.22      641.31     20.65 o 
   2   5  12     4024.14     4074.12     88.61 o 
   3   5  12      906.80      926.74     21.07 o 
   4   5  12     2126.86     2195.34     44.15 o 
   5   5  12      368.12      381.24     17.00 o 
   6   5  12      609.38      624.07     26.35 o 
   7   5  12        0.44       -1.30      8.70 o 
  -8   6  12       68.05       59.65     10.81 o 
  -7   6  12      565.08      588.48     26.27 o 
  -6   6  12        6.88        6.29      5.49 o 
  -5   6  12     3851.75     3728.68     77.24 o 
  -4   6  12      228.95      279.57     10.86 o 
  -3   6  12     5206.81     5221.45    124.74 o 
  -2   6  12     1321.11     1415.11     38.45 o 
  -1   6  12      282.80      270.50     10.96 o 
   0   6  12      257.04      261.68     17.44 o 
   1   6  12      360.39      355.31     13.55 o 
   2   6  12      939.56      943.08     22.61 o 
   3   6  12     2928.52     3020.91     67.47 o 
   4   6  12       23.74       57.09      7.06 o 
   5   6  12     2618.81     2732.14     73.42 o 
   6   6  12       94.13      105.68     30.56 o 
   7   6  12      509.29      493.55     36.58 o 
  -8   7  12      122.92      136.94     19.30 o 
  -7   7  12       16.35        3.74      9.19 o 
  -6   7  12        1.33       14.72      7.11 o 
  -5   7  12      823.51      799.78     27.63 o 
  -4   7  12     1600.87     1574.17     36.88 o 
  -3   7  12      212.05      209.43     16.85 o 
  -2   7  12     1815.21     1779.61     63.72 o 
  -1   7  12       79.53       76.98      7.02 o 
   0   7  12      509.19      478.20     17.40 o 
   1   7  12      416.94      400.13     16.00 o 
   2   7  12      555.33      568.41     15.87 o 
   3   7  12      419.05      411.82     13.40 o 
   4   7  12     1862.75     1903.59     53.09 o 
   5   7  12      468.78      513.99     34.05 o 
   6   7  12        3.37        3.68     15.16 o 
   7   7  12      126.53      142.47     23.44 o 
  -7   8  12       60.38       67.57     11.76 o 
  -6   8  12        8.51        3.81      7.35 o 
  -5   8  12       57.10       69.96      9.56 o 
  -4   8  12      412.46      369.95     23.24 o 
  -3   8  12      417.21      423.69     45.79 o 
  -2   8  12      396.97      413.98     24.09 o 
  -1   8  12      304.62      315.60     21.87 o 
   0   8  12       65.52       74.93      7.89 o 
   1   8  12      143.78      166.44     16.20 o 
   2   8  12      301.66      293.78     11.51 o 
   3   8  12        0.89       -2.64      6.27 o 
   4   8  12      143.57      161.72     14.86 o 
   5   8  12      196.16      204.11     26.43 o 
   6   8  12      180.30      146.89     24.36 o 
  -7   9  12        0.11       32.34     14.01 o 
  -6   9  12      764.14      800.75     36.73 o 
  -5   9  12       93.50      136.13     13.03 o 
  -4   9  12      286.74      293.12     20.96 o 
  -3   9  12       29.60       18.07     10.11 o 
  -2   9  12     1659.86     1707.97    122.53 o 
  -1   9  12       33.25       51.60      7.88 o 
   0   9  12     3348.71     3383.49     82.74 o 
   1   9  12        1.52       13.00      5.37 o 
   2   9  12     1179.00     1275.61     29.48 o 
   3   9  12       21.95       21.23      7.73 o 
   4   9  12      668.27      681.69     67.69 o 
   5   9  12      147.11      137.28     20.68 o 
   6   9  12      257.02      227.46     21.28 o 
  -6  10  12      134.84      147.00     14.06 o 
  -5  10  12     1168.03     1240.76     39.88 o 
  -4  10  12       16.11       20.37     10.02 o 
  -3  10  12      378.68      414.64     48.07 o 
  -2  10  12      390.12      437.45     29.67 o 
  -1  10  12      973.31     1064.12     31.59 o 
   0  10  12      223.79      247.61     19.13 o 
   1  10  12     1389.09     1476.75     41.33 o 
   2  10  12        1.04       32.14     31.61 o 
   3  10  12      339.17      361.17     17.23 o 
   4  10  12        1.27        8.52     11.03 o 
   5  10  12      734.87      761.69     37.76 o 
   6  10  12      151.41      165.27     19.47 o 
  -6  11  12        0.05        1.40      9.43 o 
  -5  11  12       60.86       63.70     11.57 o 
  -4  11  12      390.61      435.69     31.74 o 
  -3  11  12        0.10        2.87      8.97 o 
  -2  11  12       75.28      111.03      9.96 o 
  -1  11  12      725.44      753.93     24.80 o 
   0  11  12      156.56      144.51     13.59 o 
   1  11  12       24.18       37.11     10.74 o 
   2  11  12       39.79       42.30      8.39 o 
   3  11  12       14.91        9.14      7.60 o 
   4  11  12      358.97      380.47     25.86 o 
   5  11  12      436.76      522.45     30.39 o 
  -5  12  12      147.13      166.29     16.16 o 
  -4  12  12       90.89       85.38     14.40 o 
  -3  12  12       22.38       31.24     11.22 o 
  -2  12  12       15.41       23.93      7.15 o 
  -1  12  12      427.68      428.66     17.71 o 
   0  12  12       41.34       36.15      7.85 o 
   1  12  12     1316.06     1370.93     39.49 o 
   2  12  12      279.33      309.32     16.82 o 
   3  12  12       47.95       54.89     13.67 o 
   4  12  12      151.10      154.43     18.99 o 
  -4  13  12      379.12      426.92     42.31 o 
  -3  13  12        1.59       -4.82     15.62 o 
  -2  13  12      729.47      814.15     86.11 o 
  -1  13  12        0.07        1.94     11.30 o 
   0  13  12      247.16      287.20     45.29 o 
   1  13  12        1.01       12.79      8.23 o 
   2  13  12      452.51      528.22     31.70 o 
   3  13  12       45.25       41.12     13.01 o 
  -3  14  12       34.43       33.46     12.73 o 
  -2  14  12        1.63       -1.04     11.39 o 
  -1  14  12      422.30      468.41     54.05 o 
   0  14  12        1.33       19.83     14.93 o 
   1  14  12      555.30      708.31     37.37 o 
   2  14  12      180.13      198.85     21.84 o 
  -7   0  13        0.95      -13.78      9.19 o 
  -5   0  13     3879.83     3686.37     87.11 o 
  -3   0  13     7082.12     7065.49    222.88 o 
  -1   0  13        2.05        4.80      4.30 o 
   1   0  13     7130.70     7330.91    204.22 o 
   3   0  13    12567.42    12361.97    267.37 o 
   5   0  13     3003.19     2973.35     81.36 o 
   7   0  13      527.87      500.69     32.67 o 
  -8   1  13      132.59      100.65     16.55 o 
  -7   1  13      333.25      326.27     18.18 o 
  -6   1  13      251.74      262.52     13.00 o 
  -5   1  13      719.90      720.67     18.08 o 
  -4   1  13        2.34       10.87      5.26 o 
  -3   1  13     9416.23     9422.51    136.92 o 
  -2   1  13     2143.43     2172.21     42.27 o 
  -1   1  13     4929.29     4919.15    116.53 o 
   0   1  13     2695.26     2625.66     51.29 o 
   1   1  13       49.66      119.25     47.17 o 
   2   1  13     2694.31     2666.59     42.95 o 
   3   1  13     2094.12     2100.54     34.89 o 
   4   1  13     2265.92     2252.93     37.53 o 
   5   1  13      802.75      825.19     20.18 o 
   6   1  13      164.12      186.64     14.29 o 
   7   1  13        0.17       -9.23     11.94 o 
   8   1  13      130.44      131.44     14.62 o 
  -8   2  13      321.86      322.66     18.65 o 
  -7   2  13       28.31       36.44      8.82 o 
  -6   2  13     4832.04     4803.41    133.04 o 
  -5   2  13      637.06      605.67     16.32 o 
  -4   2  13     5206.66     5139.34     95.38 o 
  -3   2  13      215.16      214.00      9.68 o 
  -2   2  13      264.91      247.46     10.38 o 
  -1   2  13      643.90      615.80     20.48 o 
   0   2  13     3792.08     3715.72    113.22 o 
   1   2  13      201.23      191.37      8.96 o 
   2   2  13     3419.29     3322.90     57.92 o 
   3   2  13     1373.03     1353.32     23.86 o 
   4   2  13     2539.42     2565.08     45.65 o 
   5   2  13       55.57       59.66      5.97 o 
   6   2  13      235.50      249.83     16.25 o 
   7   2  13       33.83       20.39      9.40 o 
  -8   3  13      232.56      241.83     16.89 o 
  -7   3  13      500.45      500.56     18.80 o 
  -6   3  13      849.68      778.98     23.81 o 
  -5   3  13     1994.14     1930.49     50.24 o 
  -4   3  13      117.12      100.32      9.51 o 
  -3   3  13      688.00      676.28     17.71 o 
  -2   3  13      360.70      342.32     17.34 o 
  -1   3  13      587.22      578.32     19.76 o 
   0   3  13     5705.51     5482.44    164.64 o 
   1   3  13      644.77      734.51     23.61 o 
   2   3  13      990.88      999.23     19.85 o 
   3   3  13     1210.24     1259.48     26.96 o 
   4   3  13      757.68      756.74     16.89 o 
   5   3  13      125.50      119.49      7.98 o 
   6   3  13      972.01      942.34     33.53 o 
   7   3  13        6.79        9.43      9.19 o 
  -8   4  13       13.05       23.46      8.86 o 
  -7   4  13      162.41      170.39     12.00 o 
  -6   4  13      281.59      328.79     21.31 o 
  -5   4  13      885.74      785.30     23.29 o 
  -4   4  13      100.91      108.04      9.06 o 
  -3   4  13      382.11      361.23     16.55 o 
  -2   4  13     1048.75      980.01     38.60 o 
  -1   4  13      256.63      261.00     32.20 o 
   0   4  13     1753.32     1699.48     59.01 o 
   1   4  13     4865.33     4823.58    131.66 o 
   2   4  13     2449.17     2439.39     47.58 o 
   3   4  13     4222.15     4336.87     82.21 o 
   4   4  13      414.04      409.01     11.70 o 
   5   4  13      940.85      986.95     24.03 o 
   6   4  13       26.91       28.76      8.94 o 
   7   4  13      553.73      595.01     27.10 o 
  -8   5  13      118.24      136.18     14.96 o 
  -7   5  13      619.80      673.80     28.04 o 
  -6   5  13      398.50      385.51     17.82 o 
  -5   5  13      147.70      159.57     17.65 o 
  -4   5  13     2350.47     2289.03     52.44 o 
  -3   5  13     2532.45     2482.70     83.65 o 
  -2   5  13      227.57      224.18     11.59 o 
  -1   5  13      714.63      721.11     39.18 o 
   0   5  13      162.30      164.92     15.05 o 
   1   5  13     2306.43     2318.44     58.02 o 
   2   5  13     6087.21     6042.99    129.78 o 
   3   5  13     2864.75     2897.77     56.37 o 
   4   5  13     1662.99     1716.77     35.82 o 
   5   5  13      396.94      418.27     14.02 o 
   6   5  13        3.88       -2.27      8.24 o 
   7   5  13       79.94       69.35     19.99 o 
  -8   6  13      250.65      266.77     18.76 o 
  -7   6  13       15.15       13.78     13.32 o 
  -6   6  13      377.26      389.17     17.95 o 
  -5   6  13       87.78      127.03     12.04 o 
  -4   6  13     3919.24     3967.37     97.61 o 
  -3   6  13      613.59      625.14     29.51 o 
  -2   6  13     4708.34     4582.57    145.66 o 
  -1   6  13      225.66      226.29     16.91 o 
   0   6  13      684.90      678.31     30.89 o 
   1   6  13       21.42       14.57      6.32 o 
   2   6  13     2231.92     2304.92     48.08 o 
   3   6  13      201.62      237.05     15.02 o 
   4   6  13     1224.80     1304.88     33.18 o 
   5   6  13      164.06      198.58     12.78 o 
   6   6  13      153.31      151.33     24.82 o 
   7   6  13      155.85      151.09     17.92 o 
  -8   7  13       10.91       -2.88      9.22 o 
  -7   7  13      218.58      209.50     17.01 o 
  -6   7  13      383.00      406.12     18.86 o 
  -5   7  13     1450.13     1481.77     43.28 o 
  -4   7  13      808.63      827.28     29.05 o 
  -3   7  13      137.37      150.56     25.28 o 
  -2   7  13     1455.06     1421.29     58.70 o 
  -1   7  13      276.61      280.54     20.13 o 
   0   7  13      190.94      201.87     13.54 o 
   1   7  13     1871.57     1860.23     48.78 o 
   2   7  13     1357.89     1431.98     32.14 o 
   3   7  13      843.36      822.26     21.06 o 
   4   7  13     2823.55     2856.48     59.18 o 
   5   7  13       15.53       26.14     10.38 o 
   6   7  13      968.18     1018.92     57.60 o 
  -7   8  13      242.58      237.61     19.11 o 
  -6   8  13      111.30      116.37     12.16 o 
  -5   8  13        0.79        1.53      7.78 o 
  -4   8  13        6.50        4.15      8.56 o 
  -3   8  13        1.72       -3.73      8.67 o 
  -2   8  13      379.79      412.45     24.84 o 
  -1   8  13     1232.23     1239.52     49.70 o 
   0   8  13     2712.80     2674.50     67.24 o 
   1   8  13     1947.65     2044.76     43.53 o 
   2   8  13      104.38       97.66      7.65 o 
   3   8  13      832.41      857.82     22.06 o 
   4   8  13        0.05       12.75      7.83 o 
   5   8  13     1028.55     1076.17     69.38 o 
   6   8  13      134.59      117.42     19.53 o 
  -7   9  13      783.78      886.44     57.79 o 
  -6   9  13        1.90       10.98      8.32 o 
  -5   9  13      684.15      726.15     27.61 o 
  -4   9  13      118.46       99.41     14.03 o 
  -3   9  13        8.77        1.13      8.75 o 
  -2   9  13       87.19       77.86     20.68 o 
  -1   9  13     1367.73     1392.34     38.83 o 
   0   9  13      195.28      204.00     13.80 o 
   1   9  13     2625.23     2781.80     57.34 o 
   2   9  13      528.18      543.75     16.12 o 
   3   9  13      583.83      587.70     22.48 o 
   4   9  13      128.89      146.81     17.07 o 
   5   9  13       64.61       52.77     13.27 o 
   6   9  13        0.67        1.35     10.99 o 
  -6  10  13       92.28      109.08     12.70 o 
  -5  10  13       34.39       57.20     10.90 o 
  -4  10  13      149.29      176.08     26.66 o 
  -3  10  13      103.55       84.40     13.15 o 
  -2  10  13     1173.30     1258.48    119.95 o 
  -1  10  13      886.99      929.56     38.12 o 
   0  10  13     1009.03     1046.83     36.98 o 
   1  10  13      172.09      197.49     13.33 o 
   2  10  13      105.50       91.09     10.03 o 
   3  10  13       50.74       36.39      8.45 o 
   4  10  13      500.00      533.03     30.59 o 
   5  10  13      142.63      132.22     17.00 o 
  -6  11  13       13.46        1.22      9.79 o 
  -5  11  13      129.96      157.29     15.88 o 
  -4  11  13      420.09      480.48     31.74 o 
  -3  11  13       68.31       82.67     17.23 o 
  -2  11  13      413.20      479.44     19.11 o 
  -1  11  13       51.45       58.32      8.21 o 
   0  11  13      215.96      215.76     13.42 o 
   1  11  13        3.18       16.09      7.53 o 
   2  11  13      448.98      449.00     19.52 o 
   3  11  13       28.03       30.83      8.52 o 
   4  11  13      391.51      444.53     28.52 o 
   5  11  13       77.74       93.56     15.64 o 
  -5  12  13       18.86       24.81     10.97 o 
  -4  12  13       55.13       56.51     14.28 o 
  -3  12  13       60.27       86.60     14.12 o 
  -2  12  13      385.94      422.17     24.63 o 
  -1  12  13      308.40      357.49     21.75 o 
   0  12  13       61.03       62.16     10.26 o 
   1  12  13      286.31      357.40     17.71 o 
   2  12  13        0.89       10.02      7.98 o 
   3  12  13      398.29      453.37     28.95 o 
   4  12  13       19.06       17.85     15.85 o 
  -4  13  13       28.87       37.97     13.60 o 
  -3  13  13      347.19      360.72     38.86 o 
  -2  13  13        1.69       24.66     15.85 o 
  -1  13  13      438.23      487.64     34.73 o 
   0  13  13       76.02       85.87     15.21 o 
   1  13  13      357.49      414.53     32.45 o 
   2  13  13       13.45       16.63      8.44 o 
   3  13  13        7.46       -1.33     11.50 o 
  -2  14  13       76.09      102.50     20.22 o 
  -1  14  13      238.55      273.40     43.21 o 
   0  14  13      141.24      200.08     23.67 o 
   1  14  13       99.93      113.56     17.32 o 
  -6   0  14     3597.80     3481.43    124.06 o 
  -4   0  14     1937.28     1928.42     49.13 o 
  -2   0  14     3166.11     3165.93     89.46 o 
   0   0  14     9564.48     9238.97    387.22 o 
   2   0  14     5108.54     5236.37    115.29 o 
   4   0  14     3128.89     3237.65     74.27 o 
   6   0  14     1676.05     1696.16     74.85 o 
  -8   1  14       27.14       23.43     11.95 o 
  -7   1  14      673.62      645.46     26.82 o 
  -6   1  14      492.41      521.48     18.95 o 
  -5   1  14     1066.43      999.24     23.40 o 
  -4   1  14     2774.63     2655.50     45.92 o 
  -3   1  14     1799.75     1876.09     32.00 o 
  -2   1  14      162.40      165.85      5.57 o 
  -1   1  14     1494.52     1549.39     31.78 o 
   0   1  14      834.78      861.09     18.52 o 
   1   1  14     5071.97     5057.59     97.36 o 
   2   1  14     1171.29     1061.02     17.09 o 
   3   1  14     1901.60     1943.37     32.69 o 
   4   1  14       10.44       17.51      3.76 o 
   5   1  14      331.29      313.98     11.26 o 
   6   1  14      148.52      139.07     13.81 o 
   7   1  14      532.14      505.06     24.24 o 
  -8   2  14       36.49       27.40      9.52 o 
  -7   2  14     1356.45     1336.05     44.47 o 
  -6   2  14       51.50       80.26     10.80 o 
  -5   2  14     1539.81     1526.50     35.73 o 
  -4   2  14       78.13       73.28      6.57 o 
  -3   2  14     1769.66     1709.41     35.61 o 
  -2   2  14       31.98       26.54      5.84 o 
  -1   2  14      106.94      110.35     11.26 o 
   0   2  14       19.66       20.99      6.15 o 
   1   2  14       14.92       10.76      4.18 o 
   2   2  14       49.70       53.81      4.66 o 
   3   2  14      672.99      700.55     14.45 o 
   4   2  14      490.38      469.08     12.20 o 
   5   2  14       26.31       18.10      4.85 o 
   6   2  14      253.70      253.09     16.57 o 
   7   2  14      201.93      187.87     17.24 o 
  -8   3  14      325.65      330.03     19.89 o 
  -7   3  14      135.88      130.92     13.87 o 
  -6   3  14     1025.25     1057.56     37.66 o 
  -5   3  14      401.84      418.22     17.72 o 
  -4   3  14      719.10      669.53     18.01 o 
  -3   3  14     3793.46     3650.43     69.94 o 
  -2   3  14      481.43      438.12     17.00 o 
  -1   3  14     2596.00     2475.38     65.58 o 
   0   3  14      225.69      215.47     15.41 o 
   1   3  14     5687.18     5870.55    113.90 o 
   2   3  14      758.77      742.82     16.02 o 
   3   3  14     6027.14     5932.35     99.79 o 
   4   3  14       89.30       89.14      7.03 o 
   5   3  14       65.29       64.94      6.17 o 
   6   3  14       65.58       75.11     11.03 o 
   7   3  14      400.36      364.77     24.61 o 
  -8   4  14      351.57      369.52     21.65 o 
  -7   4  14      193.69      220.60     16.88 o 
  -6   4  14     1769.33     1793.12     56.87 o 
  -5   4  14      156.19      136.67     12.49 o 
  -4   4  14     1596.90     1622.18     39.26 o 
  -3   4  14        1.89        3.71      6.78 o 
  -2   4  14     1552.01     1457.04     53.21 o 
  -1   4  14     1298.81     1223.90     52.68 o 
   0   4  14     8918.97     8657.08    262.28 o 
   1   4  14      489.82      429.44     18.67 o 
   2   4  14     6912.02     6796.38    129.29 o 
   3   4  14       92.85      142.28      8.45 o 
   4   4  14     2260.59     2335.26     42.31 o 
   5   4  14        0.38       -2.99      4.61 o 
   6   4  14      465.50      467.93     22.34 o 
   7   4  14       77.89       78.60     17.92 o 
  -8   5  14       61.69       80.40     12.15 o 
  -7   5  14      292.44      340.74     20.54 o 
  -6   5  14      617.42      668.55     24.46 o 
  -5   5  14     1321.61     1287.89     37.80 o 
  -4   5  14     1696.73     1708.33     41.51 o 
  -3   5  14      258.46      259.98     18.97 o 
  -2   5  14      653.11      651.23     30.08 o 
  -1   5  14      133.80      127.91     21.14 o 
   0   5  14      532.11      554.64     27.44 o 
   1   5  14     1218.87     1209.20     34.10 o 
   2   5  14        9.82       29.61      7.41 o 
   3   5  14     2190.17     2371.12     47.11 o 
   4   5  14        0.18        8.70      4.42 o 
   5   5  14      335.77      346.36     14.88 o 
   6   5  14        8.95      -10.80      8.49 o 
   7   5  14       72.03       45.48     19.07 o 
  -8   6  14       50.90       55.28     11.34 o 
  -7   6  14      112.70      129.87     15.34 o 
  -6   6  14      169.27      174.83     20.11 o 
  -5   6  14      943.70     1044.15     34.98 o 
  -4   6  14        2.84       28.88      8.51 o 
  -3   6  14     1668.26     1662.11     60.33 o 
  -2   6  14      563.78      620.72     30.27 o 
  -1   6  14     2382.14     2293.28     79.67 o 
   0   6  14     1178.47     1087.43     48.48 o 
   1   6  14        5.94        3.09      6.53 o 
   2   6  14       60.59       63.91      6.55 o 
   3   6  14      393.79      418.43     15.08 o 
   4   6  14      452.72      479.05     16.71 o 
   5   6  14       45.46       49.89      7.94 o 
   6   6  14      713.01      687.18     29.16 o 
  -7   7  14       62.89       68.58     12.17 o 
  -6   7  14      227.96      228.56     23.42 o 
  -5   7  14      356.09      397.60     30.62 o 
  -4   7  14      110.15      128.73     22.43 o 
  -3   7  14     1814.55     1938.35     69.25 o 
  -2   7  14      494.77      517.80     42.58 o 
  -1   7  14     3001.12     2977.92    100.23 o 
   0   7  14       24.37       40.68     16.63 o 
   1   7  14     2525.79     2600.17     53.97 o 
   2   7  14        0.85        5.65      5.12 o 
   3   7  14     1357.89     1371.15     31.99 o 
   4   7  14      706.05      715.47     20.28 o 
   5   7  14     1409.35     1518.09     74.31 o 
   6   7  14      189.33      249.14     30.34 o 
  -7   8  14       15.30       34.12     11.62 o 
  -6   8  14       57.35       73.16     10.35 o 
  -5   8  14       85.01      106.91     15.63 o 
  -4   8  14      501.93      525.46     27.92 o 
  -3   8  14      288.44      285.54     42.54 o 
  -2   8  14     1131.32     1155.64     47.00 o 
  -1   8  14      626.89      641.47     32.85 o 
   0   8  14     2353.06     2448.51     62.63 o 
   1   8  14      185.90      218.57     10.47 o 
   2   8  14     2675.31     2839.11     58.74 o 
   3   8  14       72.50       61.85      7.11 o 
   4   8  14     1047.22     1079.94     50.38 o 
   5   8  14        7.75        7.35     16.54 o 
   6   8  14      226.31      245.42     22.27 o 
  -6   9  14      256.71      293.86     18.12 o 
  -5   9  14       61.16       70.38     10.81 o 
  -4   9  14      264.95      265.99     24.60 o 
  -3   9  14      224.16      231.25     21.15 o 
  -2   9  14      296.84      313.68     22.46 o 
  -1   9  14      622.32      659.20     31.52 o 
   0   9  14      270.86      277.72     16.14 o 
   1   9  14     1565.91     1610.67     36.07 o 
   2   9  14      121.68      111.13     11.07 o 
   3   9  14      118.18      130.33     11.75 o 
   4   9  14       17.11       11.05      8.02 o 
   5   9  14       21.34       30.78     18.38 o 
  -6  10  14       28.98       28.39     12.23 o 
  -5  10  14      802.28      865.96     32.21 o 
  -4  10  14       92.09      106.88     21.60 o 
  -3  10  14      169.18      153.93     27.58 o 
  -2  10  14      749.80      830.08     42.61 o 
  -1  10  14       26.40       26.95      7.37 o 
   0  10  14      441.02      444.18     18.48 o 
   1  10  14      600.56      612.66     22.80 o 
   2  10  14        2.65        8.65      7.68 o 
   3  10  14        2.06      -10.65      7.10 o 
   4  10  14       58.41       51.79     13.03 o 
   5  10  14       67.55       45.49     20.68 o 
  -5  11  14      201.66      227.97     18.56 o 
  -4  11  14       88.59       98.63     15.10 o 
  -3  11  14      644.87      791.43     38.24 o 
  -2  11  14      274.24      293.33     16.91 o 
  -1  11  14     1459.54     1526.56     42.87 o 
   0  11  14       14.54       14.84      7.36 o 
   1  11  14      673.01      692.74     24.81 o 
   2  11  14        4.03       -5.67      7.43 o 
   3  11  14      292.85      282.37     16.78 o 
   4  11  14        3.78        4.23     11.97 o 
  -4  12  14      499.53      626.43     68.10 o 
  -3  12  14       36.41       56.12     13.68 o 
  -2  12  14      545.06      590.45     22.41 o 
  -1  12  14      101.13      101.91     10.34 o 
   0  12  14      112.41      108.34     10.76 o 
   1  12  14       45.96       44.03      9.12 o 
   2  12  14      336.92      378.13     18.58 o 
   3  12  14       32.36       28.69     14.70 o 
  -3  13  14        4.56       21.32     14.47 o 
  -2  13  14      419.66      505.89     66.70 o 
  -1  13  14       13.15       27.33     13.08 o 
   0  13  14      112.01      104.79     20.45 o 
   1  13  14       55.18       74.09     10.45 o 
   2  13  14       29.20       28.02      9.05 o 
  -7   0  15     1345.86     1238.16     62.76 o 
  -5   0  15     2841.72     2861.18     69.97 o 
  -3   0  15     2485.30     2406.26     58.91 o 
  -1   0  15     5048.01     4823.19    129.40 o 
   1   0  15     2939.72     3130.44     89.72 o 
   3   0  15     4768.35     4641.37    103.63 o 
   5   0  15      734.76      693.22     25.55 o 
   7   0  15      754.35      736.31     43.75 o 
  -8   1  15      476.15      466.53     32.21 o 
  -7   1  15      361.85      411.70     24.38 o 
  -6   1  15     2494.61     2406.81     59.87 o 
  -5   1  15      121.73      121.31      8.14 o 
  -4   1  15      370.43      365.33     11.05 o 
  -3   1  15      187.47      182.23      7.81 o 
  -2   1  15      151.31      160.99      6.17 o 
  -1   1  15      445.00      413.32     11.51 o 
   0   1  15     6973.76     6845.05    130.40 o 
   1   1  15      117.60      166.47     16.66 o 
   2   1  15     3341.69     3323.65     53.11 o 
   3   1  15       59.19       57.72      4.45 o 
   4   1  15      313.99      317.22     10.02 o 
   5   1  15        0.28       -0.72      4.50 o 
   6   1  15      326.22      350.33     19.35 o 
   7   1  15      296.93      267.92     19.18 o 
  -8   2  15        0.16        0.00     11.03 o 
  -7   2  15      230.45      208.51     16.55 o 
  -6   2  15      341.99      332.38     19.66 o 
  -5   2  15       32.12       44.27      7.01 o 
  -4   2  15      613.30      581.11     16.45 o 
  -3   2  15     4412.67     4233.61     80.03 o 
  -2   2  15      839.91      782.17     20.98 o 
  -1   2  15        9.07        6.54      4.98 o 
   0   2  15      494.61      506.11     21.81 o 
   1   2  15      757.53      665.13     16.47 o 
   2   2  15      652.42      586.46     13.63 o 
   3   2  15       43.30       49.91      4.37 o 
   4   2  15      215.46      210.24      8.32 o 
   5   2  15       13.61        2.11      4.73 o 
   6   2  15      511.86      535.16     24.07 o 
   7   2  15        0.05      -10.17      9.55 o 
  -8   3  15      536.32      559.91     26.07 o 
  -7   3  15       22.29       19.81      9.86 o 
  -6   3  15     2302.94     2367.47     84.52 o 
  -5   3  15      727.67      695.59     24.38 o 
  -4   3  15     1405.72     1371.99     30.65 o 
  -3   3  15        7.99       16.88      5.33 o 
  -2   3  15      749.49      693.66     19.88 o 
  -1   3  15      836.54      791.75     25.92 o 
   0   3  15     7078.83     6994.53    209.44 o 
   1   3  15        0.22        7.35      9.65 o 
   2   3  15     4355.91     4209.30     73.02 o 
   3   3  15      177.72      199.97      9.89 o 
   4   3  15      906.20      901.27     19.28 o 
   5   3  15       49.48       54.04      6.22 o 
   6   3  15     1181.89     1156.34     40.10 o 
   7   3  15      260.71      249.88     26.67 o 
  -8   4  15       77.71       80.18     12.66 o 
  -7   4  15     1317.30     1426.49     48.56 o 
  -6   4  15       81.66      115.23     14.39 o 
  -5   4  15     1863.62     1870.68     50.51 o 
  -4   4  15      987.34      952.80     26.76 o 
  -3   4  15     3274.32     3198.97     79.52 o 
  -2   4  15      203.67      186.53     15.87 o 
  -1   4  15     2307.63     2229.26     76.14 o 
   0   4  15      785.85      752.44     33.00 o 
   1   4  15     6335.07     6134.43    166.67 o 
   2   4  15        9.22       13.19      4.24 o 
   3   4  15     5061.85     5036.46     95.04 o 
   4   4  15      112.97      121.26      7.40 o 
   5   4  15      542.41      531.71     15.66 o 
   6   4  15        0.67      -10.23     11.03 o 
   7   4  15      658.10      670.85     31.07 o 
  -7   5  15      272.94      290.09     19.18 o 
  -6   5  15       34.39       38.01     10.11 o 
  -5   5  15        6.42        7.88      7.84 o 
  -4   5  15     1073.89     1040.65     29.00 o 
  -3   5  15        0.73        0.81      6.96 o 
  -2   5  15     1222.25     1163.58     46.15 o 
  -1   5  15       95.54       71.11     10.99 o 
   0   5  15      345.67      362.00     22.44 o 
   1   5  15      322.61      308.44     14.56 o 
   2   5  15      873.84      875.86     23.99 o 
   3   5  15       25.16       42.45      6.48 o 
   4   5  15      195.19      203.90      8.66 o 
   5   5  15        3.92        1.97      6.34 o 
   6   5  15       22.25        1.65     21.82 o 
  -7   6  15       28.92        9.53     15.39 o 
  -6   6  15       93.75       86.68     12.32 o 
  -5   6  15       50.88       65.22      9.87 o 
  -4   6  15       11.54       26.01      8.41 o 
  -3   6  15     2137.73     2131.76     75.06 o 
  -2   6  15       83.19       81.95     12.24 o 
  -1   6  15      902.81      852.52     37.62 o 
   0   6  15       28.53       17.18      9.60 o 
   1   6  15      223.58      223.83     19.48 o 
   2   6  15      126.95      118.03     15.41 o 
   3   6  15      328.49      346.10     13.88 o 
   4   6  15      135.50      140.87     10.39 o 
   5   6  15      379.07      387.57     22.31 o 
   6   6  15      139.16      118.97     22.52 o 
  -7   7  15        2.38       -5.00      9.67 o 
  -6   7  15      407.98      386.39     22.40 o 
  -5   7  15      508.46      577.22     30.40 o 
  -4   7  15     2276.20     2303.72     62.26 o 
  -3   7  15       81.77      117.45     15.34 o 
  -2   7  15     2798.58     2843.73     96.72 o 
  -1   7  15      682.44      686.32     33.46 o 
   0   7  15     1422.30     1434.00     40.44 o 
   1   7  15       13.29       21.95      5.73 o 
   2   7  15      890.95      920.82     23.47 o 
   3   7  15       67.41       86.61     10.88 o 
   4   7  15      962.69      988.71     25.27 o 
   5   7  15      101.60       98.34     19.76 o 
   6   7  15      730.66      807.61     50.65 o 
  -6   8  15        7.80       15.07     10.16 o 
  -5   8  15     1337.97     1414.19     82.94 o 
  -4   8  15        1.60       -0.29      8.19 o 
  -3   8  15      322.22      347.91     28.29 o 
  -2   8  15        2.14        2.74      9.86 o 
  -1   8  15     2433.37     2483.26     87.13 o 
   0   8  15       31.62       24.28      7.74 o 
   1   8  15     3490.37     3642.02     73.69 o 
   2   8  15        0.26       12.07      5.93 o 
   3   8  15      703.19      796.95     21.80 o 
   4   8  15      238.05      245.50     15.42 o 
   5   8  15      319.13      324.11     24.30 o 
  -6   9  15       13.52       14.42     11.05 o 
  -5   9  15      411.26      413.67     28.33 o 
  -4   9  15       51.83       60.91     12.75 o 
  -3   9  15       18.20        9.74     11.03 o 
  -2   9  15      146.36      123.60     16.21 o 
  -1   9  15      307.98      285.01     15.06 o 
   0   9  15      311.72      337.94     16.40 o 
   1   9  15        8.05       16.66      5.97 o 
   2   9  15     1252.28     1276.34     52.12 o 
   3   9  15       26.37       22.17      8.18 o 
   4   9  15       38.66       34.86      9.10 o 
   5   9  15      135.32      128.22     27.12 o 
  -5  10  15      171.28      235.52     18.35 o 
  -4  10  15        8.74        0.08     10.54 o 
  -3  10  15       99.52       88.91     14.11 o 
  -2  10  15        1.32        6.91      9.88 o 
  -1  10  15      182.83      184.54     13.70 o 
   0  10  15       10.47       13.24      7.27 o 
   1  10  15        9.31       22.70      8.17 o 
   2  10  15       45.43       53.89      9.71 o 
   3  10  15      356.27      372.75     18.97 o 
   4  10  15       10.76       25.22     14.24 o 
  -5  11  15       43.68       65.93     12.59 o 
  -4  11  15      865.72     1012.53     70.02 o 
  -3  11  15        0.24       18.39     10.88 o 
  -2  11  15     1163.83     1209.89     37.34 o 
  -1  11  15        1.84       16.70      7.51 o 
   0  11  15      308.89      322.03     29.13 o 
   1  11  15       83.72       81.36     10.42 o 
   2  11  15      294.24      318.86     17.70 o 
   3  11  15       13.65        9.26      9.54 o 
   4  11  15      958.93     1107.88     50.05 o 
  -4  12  15      183.96      224.55     25.74 o 
  -3  12  15      303.09      362.99     51.27 o 
  -2  12  15      162.03      219.12     23.26 o 
  -1  12  15      615.03      699.39     25.23 o 
   0  12  15       71.25       58.11      9.47 o 
   1  12  15      125.15      141.39     12.74 o 
   2  12  15       23.68        6.78     10.42 o 
   3  12  15      139.03      135.81     18.21 o 
  -2  13  15       32.84       32.66     16.77 o 
  -1  13  15       26.08       26.40     12.80 o 
   0  13  15      139.71      149.32     20.40 o 
   1  13  15        1.03      -10.48     14.93 o 
  -6   0  16     1331.05     1417.83     70.15 o 
  -4   0  16     1797.44     1761.33     46.28 o 
  -2   0  16     2255.84     2192.94     54.08 o 
   0   0  16     9417.24     9450.21    202.62 o 
   2   0  16     4252.78     3915.78     89.50 o 
   4   0  16        2.21       17.57     11.48 o 
   6   0  16     1133.40     1125.52     55.79 o 
  -8   1  16        6.52        0.92     11.48 o 
  -7   1  16      680.47      708.13     41.90 o 
  -6   1  16       72.06       64.11     11.64 o 
  -5   1  16      309.12      290.86     12.50 o 
  -4   1  16       10.71       10.64      4.42 o 
  -3   1  16      184.90      184.97      8.25 o 
  -2   1  16      222.34      211.08      8.21 o 
  -1   1  16     2797.27     2709.54     53.29 o 
   0   1  16      619.76      683.29     15.62 o 
   1   1  16     4739.55     4381.95     86.52 o 
   2   1  16       16.67       22.29      4.25 o 
   3   1  16     1491.88     1470.19     25.95 o 
   4   1  16     1411.96     1412.32     27.57 o 
   5   1  16       83.73       72.62      6.92 o 
   6   1  16     1216.64     1285.76     43.53 o 
  -8   2  16       14.18       11.49     11.94 o 
  -7   2  16        0.04       -6.43      8.61 o 
  -6   2  16        5.21        7.66      9.42 o 
  -5   2  16        0.72       -2.59      5.26 o 
  -4   2  16       16.67       15.74      5.20 o 
  -3   2  16      207.76      216.87     10.10 o 
  -2   2  16      280.98      265.70     11.31 o 
  -1   2  16      873.18      851.66     27.67 o 
   0   2  16       56.23       43.28      8.12 o 
   1   2  16     1391.10     1376.61     36.45 o 
   2   2  16      285.08      261.55      7.93 o 
   3   2  16      547.70      549.69     14.45 o 
   4   2  16       11.55       12.16      4.28 o 
   5   2  16      359.64      360.59     12.90 o 
   6   2  16      247.58      269.39     18.97 o 
  -8   3  16       77.88       78.90     15.85 o 
  -7   3  16     1101.30     1056.86     38.46 o 
  -6   3  16        0.46        6.95     11.26 o 
  -5   3  16      623.95      644.80     23.52 o 
  -4   3  16       44.40       34.25      5.93 o 
  -3   3  16     1402.77     1344.19     30.32 o 
  -2   3  16        4.34       14.38      5.50 o 
  -1   3  16     2744.99     2591.29     69.40 o 
   0   3  16     1211.57     1217.50     42.60 o 
   1   3  16     1866.19     1887.05     47.33 o 
   2   3  16       68.58       87.80      9.29 o 
   3   3  16     2733.62     2775.17     49.20 o 
   4   3  16       34.72       34.78      4.74 o 
   5   3  16      352.26      339.55     12.58 o 
   6   3  16      438.77      415.82     21.91 o 
  -7   4  16       23.45       43.10     18.38 o 
  -6   4  16     1698.76     1763.45     56.95 o 
  -5   4  16      142.12      151.14     17.42 o 
  -4   4  16      760.89      791.36     24.00 o 
  -3   4  16      183.74      174.13     13.04 o 
  -2   4  16     2445.81     2384.75     82.15 o 
  -1   4  16       78.06       85.02     18.15 o 
   0   4  16     5727.19     5329.70    166.98 o 
   1   4  16      183.09      228.77     14.58 o 
   2   4  16     2660.11     2580.74     59.25 o 
   3   4  16      464.86      444.26     13.27 o 
   4   4  16      385.27      396.44     11.78 o 
   5   4  16      227.56      205.97     10.43 o 
   6   4  16      618.84      625.00     34.98 o 
  -7   5  16      130.57      135.28     15.67 o 
  -6   5  16       23.41       16.98      9.86 o 
  -5   5  16       95.50      101.39     11.05 o 
  -4   5  16      163.52      155.51     12.81 o 
  -3   5  16       77.13       79.65      9.66 o 
  -2   5  16      826.11      786.16     35.01 o 
  -1   5  16     2475.19     2371.47     83.51 o 
   0   5  16      463.16      414.52     24.10 o 
   1   5  16     1962.23     1848.74     48.76 o 
   2   5  16      378.85      357.50     13.93 o 
   3   5  16       10.70       22.83      6.13 o 
   4   5  16      553.82      601.91     17.26 o 
   5   5  16        4.06        4.91      5.91 o 
   6   5  16      422.71      406.18     33.12 o 
  -7   6  16        2.04      -13.76      9.17 o 
  -6   6  16      218.68      217.57     17.66 o 
  -5   6  16       82.96       88.05     10.63 o 
  -4   6  16      584.26      564.89     33.86 o 
  -3   6  16      395.61      402.12     24.17 o 
  -2   6  16        3.58       13.74     10.09 o 
  -1   6  16      366.56      342.88     23.04 o 
   0   6  16       23.02       19.10      7.86 o 
   1   6  16       30.16       41.89      7.60 o 
   2   6  16      178.92      158.73      9.28 o 
   3   6  16     1206.06     1206.33     31.66 o 
   4   6  16       50.60       58.77      7.82 o 
   5   6  16      883.09      925.57     51.60 o 
   6   6  16      249.82      259.76     28.96 o 
  -7   7  16      258.49      301.05     22.20 o 
  -6   7  16      119.72      113.02     15.44 o 
  -5   7  16      961.28      978.77     46.42 o 
  -4   7  16       88.64      119.95     13.09 o 
  -3   7  16     1560.40     1569.91     59.49 o 
  -2   7  16      258.59      254.65     20.47 o 
  -1   7  16     1829.55     1810.05     67.30 o 
   0   7  16       21.95       35.55      8.04 o 
   1   7  16      673.91      720.81     19.97 o 
   2   7  16      383.15      397.42     14.24 o 
   3   7  16      606.79      616.89     18.50 o 
   4   7  16        0.49       12.88      6.41 o 
   5   7  16      695.81      712.26     43.97 o 
  -6   8  16      534.73      593.26     29.34 o 
  -5   8  16      195.78      253.27     18.08 o 
  -4   8  16      623.70      642.78     26.52 o 
  -3   8  16       33.02       22.84     10.54 o 
  -2   8  16      960.16     1010.42     44.11 o 
  -1   8  16      156.12      150.45     17.99 o 
   0   8  16     1191.42     1207.54     36.09 o 
   1   8  16       72.91       88.12      7.71 o 
   2   8  16     2068.00     2173.70     46.97 o 
   3   8  16      395.22      432.50     19.83 o 
   4   8  16      434.22      448.04     20.38 o 
   5   8  16       79.95       73.49     15.26 o 
  -6   9  16        0.25        4.76     10.81 o 
  -5   9  16      347.40      418.26     22.18 o 
  -4   9  16       88.87       87.25     14.19 o 
  -3   9  16        8.37        2.20      9.86 o 
  -2   9  16        8.93       16.71     30.32 o 
  -1   9  16      137.14      148.37     12.15 o 
   0   9  16      761.58      800.27     27.20 o 
   1   9  16      617.00      687.31     24.95 o 
   2   9  16      420.50      476.86     21.24 o 
   3   9  16       17.42       21.08      8.73 o 
   4   9  16       98.16       91.66     14.96 o 
  -5  10  16        0.27       24.15     10.53 o 
  -4  10  16      171.00      200.29     21.60 o 
  -3  10  16        0.57       -2.44     10.43 o 
  -2  10  16      107.97       93.18     16.77 o 
  -1  10  16      299.71      325.27     18.39 o 
   0  10  16       12.65       18.54      7.77 o 
   1  10  16      204.70      215.05     14.59 o 
   2  10  16      284.52      320.52     17.91 o 
   3  10  16       85.99       97.57     12.06 o 
   4  10  16      377.86      400.83     41.85 o 
  -4  11  16       26.44       36.37     17.23 o 
  -3  11  16      455.44      537.23     40.26 o 
  -2  11  16       19.57       31.38      8.47 o 
  -1  11  16      483.57      539.66     21.71 o 
   0  11  16       33.00       36.89      8.68 o 
   1  11  16      435.85      460.07     20.38 o 
   2  11  16        3.85       10.44      8.85 o 
   3  11  16      276.02      265.14     30.35 o 
  -3  12  16        0.50       18.94     18.15 o 
  -2  12  16      640.69      805.20     41.21 o 
  -1  12  16        2.51        3.62      7.92 o 
   0  12  16      334.99      347.03     17.92 o 
   1  12  16        6.52        2.00      7.92 o 
   2  12  16      104.16      112.82     12.34 o 
  -7   0  17      425.24      499.12     34.50 o 
  -5   0  17       66.76       66.20      9.73 o 
  -3   0  17     2942.82     2893.93     70.43 o 
  -1   0  17     5811.00     5632.07    150.84 o 
   1   0  17     1662.69     1562.79     53.88 o 
   3   0  17        1.18       13.71      5.03 o 
   5   0  17      368.55      369.84     19.67 o 
  -7   1  17       66.70       70.30     15.16 o 
  -6   1  17      745.14      709.88     23.72 o 
  -5   1  17      278.69      279.07     12.46 o 
  -4   1  17     1755.87     1704.38     36.75 o 
  -3   1  17     2939.03     2848.67     49.31 o 
  -2   1  17      321.77      317.75     10.32 o 
  -1   1  17     1926.73     1820.20     37.15 o 
   0   1  17     1947.39     1947.45     53.57 o 
   1   1  17      723.01      757.77     16.37 o 
   2   1  17      782.00      783.27     17.20 o 
   3   1  17     1210.03     1227.84     22.49 o 
   4   1  17       31.50       41.80      8.15 o 
   5   1  17      734.89      726.32     19.50 o 
   6   1  17      215.31      259.95     39.07 o 
  -7   2  17       19.75       25.66      9.92 o 
  -6   2  17      259.90      272.12     18.50 o 
  -5   2  17      378.32      379.97     15.04 o 
  -4   2  17       19.55       28.52      6.59 o 
  -3   2  17        0.13        6.64      5.49 o 
  -2   2  17     2567.30     2452.64     53.99 o 
  -1   2  17      198.53      187.37     10.79 o 
   0   2  17     4926.24     4739.36    144.74 o 
   1   2  17      209.54      194.42     13.99 o 
   2   2  17     1327.43     1244.66     22.39 o 
   3   2  17       26.54       34.20      4.09 o 
   4   2  17      996.35     1015.17     23.78 o 
   5   2  17        5.91        2.20      5.94 o 
   6   2  17     2863.04     2934.09     85.87 o 
  -7   3  17       33.20       35.68     10.45 o 
  -6   3  17     1598.27     1648.79     53.65 o 
  -5   3  17        0.85        3.17      7.16 o 
  -4   3  17      669.17      649.81     18.68 o 
  -3   3  17      186.55      172.78     10.13 o 
  -2   3  17     1070.88      984.90     26.46 o 
  -1   3  17     2207.32     2101.30     58.11 o 
   0   3  17     1237.57     1248.83     44.07 o 
   1   3  17      902.43      893.54     26.02 o 
   2   3  17      958.41      955.92     25.55 o 
   3   3  17      164.97      191.32      8.20 o 
   4   3  17       54.46       49.06      5.54 o 
   5   3  17      604.77      649.67     18.54 o 
   6   3  17       50.38       75.63     15.85 o 
  -7   4  17      742.95      807.72     33.86 o 
  -6   4  17      368.69      368.79     20.93 o 
  -5   4  17      766.61      771.03     27.26 o 
  -4   4  17        7.83       13.43      7.24 o 
  -3   4  17     1388.62     1376.17     40.17 o 
  -2   4  17       42.76       17.69     10.20 o 
  -1   4  17     3143.70     3010.77    100.57 o 
   0   4  17      295.20      308.50     20.73 o 
   1   4  17     1388.36     1328.63     42.70 o 
   2   4  17       50.86       46.89      6.60 o 
   3   4  17      107.14      128.36      8.81 o 
   4   4  17      119.92      120.17      9.02 o 
   5   4  17       63.38       55.62     10.01 o 
   6   4  17        0.06       -0.92     15.16 o 
  -7   5  17       15.25       11.12     10.01 o 
  -6   5  17       12.15       19.90     10.26 o 
  -5   5  17      367.63      332.09     17.32 o 
  -4   5  17      119.90      120.37     12.16 o 
  -3   5  17      827.31      816.32     28.28 o 
  -2   5  17     1911.71     1760.60     64.81 o 
  -1   5  17     1055.33     1028.41     42.89 o 
   0   5  17     1075.60      962.46     40.45 o 
   1   5  17     1265.83     1255.08     35.96 o 
   2   5  17        3.05       -2.03      5.16 o 
   3   5  17     1725.90     1777.87     43.60 o 
   4   5  17        1.68       -0.19      6.30 o 
   5   5  17      649.62      681.54     27.72 o 
  -6   6  17        0.56        3.50      9.68 o 
  -5   6  17       11.10       16.20      8.43 o 
  -4   6  17     1626.47     1625.00     47.17 o 
  -3   6  17      427.37      460.67     20.68 o 
  -2   6  17     2335.41     2302.71     81.37 o 
  -1   6  17        6.77        4.41     10.36 o 
   0   6  17      808.40      798.68     26.13 o 
   1   6  17      129.03      136.18      9.34 o 
   2   6  17      573.19      613.60     18.18 o 
   3   6  17      324.38      315.10     13.00 o 
   4   6  17     1121.44     1211.35     28.73 o 
   5   6  17      196.69      230.76     29.42 o 
  -6   7  17      133.83      136.18     16.75 o 
  -5   7  17        0.14        8.37      8.97 o 
  -4   7  17      289.93      307.06     17.69 o 
  -3   7  17       38.29       33.87     11.05 o 
  -2   7  17     1077.69     1091.30     46.41 o 
  -1   7  17     1008.71     1067.24     46.04 o 
   0   7  17      434.70      427.66     18.49 o 
   1   7  17       82.55       92.83      7.98 o 
   2   7  17      377.67      368.04     13.91 o 
   3   7  17       10.25        0.98      5.86 o 
   4   7  17       93.10       91.91     14.57 o 
   5   7  17      610.35      597.76     32.18 o 
  -6   8  17      168.03      187.80     18.76 o 
  -5   8  17     1038.12     1106.65     44.10 o 
  -4   8  17       87.72       76.88     11.12 o 
  -3   8  17      331.06      323.43     64.39 o 
  -2   8  17       93.70       83.97     14.33 o 
  -1   8  17      311.41      314.73     33.34 o 
   0   8  17       77.65       69.99      9.36 o 
   1   8  17      522.56      546.77     17.26 o 
   2   8  17      280.14      285.44     12.69 o 
   3   8  17      116.75      115.50     11.71 o 
   4   8  17       87.58       79.30     14.53 o 
  -5   9  17      244.99      309.61     31.26 o 
  -4   9  17        8.58       17.86      9.69 o 
  -3   9  17        0.63       -8.87      9.59 o 
  -2   9  17      248.49      248.66     30.80 o 
  -1   9  17      836.01      871.94     28.93 o 
   0   9  17       59.06       56.86      9.28 o 
   1   9  17     1170.88     1195.77     36.62 o 
   2   9  17       20.10       42.31      9.65 o 
   3   9  17      789.67      814.63     40.16 o 
   4   9  17        3.73        2.28     12.03 o 
  -4  10  17      275.25      344.84     44.83 o 
  -3  10  17      328.16      374.33     26.71 o 
  -2  10  17      290.79      309.81     24.29 o 
  -1  10  17       26.91       39.27      8.54 o 
   0  10  17      296.84      325.36     17.43 o 
   1  10  17      108.25      110.69     11.74 o 
   2  10  17      731.48      835.06     30.07 o 
   3  10  17      103.55      103.66     16.98 o 
  -3  11  17       62.84       73.84     17.69 o 
  -2  11  17      656.68      747.23     26.95 o 
  -1  11  17       82.30      100.22     10.96 o 
   0  11  17       97.68       94.84     10.71 o 
   1  11  17        6.23       12.12      8.80 o 
   2  11  17       85.92       65.38     15.87 o 
  -1  12  17      116.34      130.33     12.65 o 
   0  12  17       10.78       -1.43      7.94 o 
  -6   0  18      571.67      570.72     37.74 o 
  -4   0  18       89.16      105.01     10.30 o 
  -2   0  18      536.74      524.09     18.98 o 
   0   0  18     1148.52     1146.23     58.14 o 
   2   0  18      129.52      129.73      8.63 o 
   4   0  18      865.12      937.24     32.25 o 
   6   0  18        8.78       32.16     15.62 o 
  -7   1  18      327.36      348.58     29.43 o 
  -6   1  18      529.66      555.54     20.80 o 
  -5   1  18        8.78        3.61      6.33 o 
  -4   1  18     1108.62     1086.43     26.30 o 
  -3   1  18      760.81      752.91     17.39 o 
  -2   1  18     4809.88     4644.58     82.36 o 
  -1   1  18      349.30      337.55     13.90 o 
   0   1  18     3123.98     2982.23     70.61 o 
   1   1  18       52.37       35.75      4.82 o 
   2   1  18      313.14      312.40      9.76 o 
   3   1  18        7.08       20.84      4.05 o 
   4   1  18     1038.23     1044.04     24.48 o 
   5   1  18        2.14        4.62      7.15 o 
   6   1  18     1830.46     1886.41     58.96 o 
  -7   2  18      212.78      232.74     18.39 o 
  -6   2  18        4.91       16.88      9.71 o 
  -5   2  18     1556.36     1529.46     37.64 o 
  -4   2  18        7.99       10.84      5.74 o 
  -3   2  18     3699.34     3519.80     68.90 o 
  -2   2  18       91.70       87.70      8.08 o 
  -1   2  18     2342.87     2213.50     49.50 o 
   0   2  18      406.82      417.30     20.98 o 
   1   2  18     1533.94     1459.30     38.30 o 
   2   2  18        6.69        9.34      3.85 o 
   3   2  18     2241.73     2281.97     46.95 o 
   4   2  18       55.00       64.50      8.27 o 
   5   2  18     2139.31     2104.83     62.23 o 
  -7   3  18      287.01      306.33     20.45 o 
  -6   3  18      143.10      194.52     17.51 o 
  -5   3  18      135.33      132.91     12.81 o 
  -4   3  18      496.49      456.94     15.55 o 
  -3   3  18      219.86      230.34     12.51 o 
  -2   3  18     1323.92     1270.26     32.30 o 
  -1   3  18       79.71       76.52     11.00 o 
   0   3  18      619.60      610.48     22.66 o 
   1   3  18        7.22        7.75      5.27 o 
   2   3  18      368.42      340.82     13.68 o 
   3   3  18        0.03        7.86      5.33 o 
   4   3  18      890.42      925.50     26.56 o 
   5   3  18      135.96      116.57     12.99 o 
  -7   4  18       38.70       46.70     11.55 o 
  -6   4  18      364.13      371.33     21.73 o 
  -5   4  18        2.53        2.15      7.24 o 
  -4   4  18      165.54      144.24     12.39 o 
  -3   4  18        0.18       -0.48      7.31 o 
  -2   4  18      156.58      148.06     13.35 o 
  -1   4  18      230.85      223.13     18.94 o 
   0   4  18      581.68      542.33     38.67 o 
   1   4  18      328.74      316.38     13.06 o 
   2   4  18        0.52       -1.63      5.29 o 
   3   4  18      629.23      636.59     17.94 o 
   4   4  18       16.93       21.51      7.42 o 
   5   4  18       63.96       65.04     11.68 o 
  -6   5  18      626.21      635.17     29.13 o 
  -5   5  18       56.24       42.13      9.59 o 
  -4   5  18      444.28      427.91     19.94 o 
  -3   5  18        0.21        8.31      7.99 o 
  -2   5  18     1376.84     1340.68     53.01 o 
  -1   5  18      428.18      392.20     24.43 o 
   0   5  18     1366.08     1323.86     52.00 o 
   1   5  18      778.29      734.64     20.39 o 
   2   5  18     1111.05     1094.37     29.57 o 
   3   5  18      439.03      449.01     16.95 o 
   4   5  18      594.83      605.97     24.83 o 
   5   5  18      250.63      271.55     18.85 o 
  -6   6  18        8.41        7.17     10.28 o 
  -5   6  18      451.75      480.61     22.25 o 
  -4   6  18      123.18      127.87     12.89 o 
  -3   6  18     2303.92     2323.66     63.08 o 
  -2   6  18       41.37       55.79     12.86 o 
  -1   6  18     3387.71     3245.16    110.02 o 
   0   6  18        0.74        8.20      6.83 o 
   1   6  18      964.01      942.91     24.40 o 
   2   6  18       69.92       83.20     14.00 o 
   3   6  18      461.23      484.85     16.52 o 
   4   6  18        4.11        4.68     10.70 o 
   5   6  18     1588.64     1642.56     78.94 o 
  -6   7  18       15.82       14.64     11.03 o 
  -5   7  18       20.84       34.39     10.81 o 
  -4   7  18      160.93      154.09     14.61 o 
  -3   7  18      135.80      122.22     15.81 o 
  -2   7  18      565.00      573.82     34.98 o 
  -1   7  18      120.04      115.85     16.44 o 
   0   7  18       51.82       51.23      8.76 o 
   1   7  18       81.82       71.41      7.62 o 
   2   7  18      203.27      228.25     11.71 o 
   3   7  18        1.64        0.31      6.12 o 
   4   7  18      240.37      207.20     23.91 o 
  -5   8  18      386.48      433.08     29.88 o 
  -4   8  18      139.45      151.98     15.02 o 
  -3   8  18      301.19      296.68     41.39 o 
  -2   8  18      353.94      340.82     33.81 o 
  -1   8  18       54.08       29.90     12.15 o 
   0   8  18       49.93       35.06      8.40 o 
   1   8  18      414.13      418.88     15.30 o 
   2   8  18       46.60       54.90     10.02 o 
   3   8  18      364.77      374.87     26.18 o 
   4   8  18       37.96       36.00     13.03 o 
  -4   9  18      600.15      650.68     28.72 o 
  -3   9  18        5.36        3.99     10.88 o 
  -2   9  18      218.41      222.01     21.08 o 
  -1   9  18       91.18       84.40     10.45 o 
   0   9  18      373.42      402.66     18.77 o 
   1   9  18       38.73       59.54      9.88 o 
   2   9  18     1793.17     1905.74     53.45 o 
   3   9  18       70.89       61.71     14.62 o 
  -4  10  18       79.76      106.89     16.24 o 
  -3  10  18      171.21      199.38     22.52 o 
  -2  10  18        0.20       -2.66     11.20 o 
  -1  10  18      412.12      462.54     20.47 o 
   0  10  18      201.66      211.28     14.66 o 
   1  10  18      472.85      537.65     23.22 o 
   2  10  18       50.35       58.99     16.00 o 
  -2  11  18      100.93      134.29     12.28 o 
  -1  11  18       19.39       19.74      8.33 o 
   0  11  18        6.23       13.68      8.42 o 
   1  11  18      119.01      130.59     18.98 o 
  -7   0  19      356.35      382.17     31.73 o 
  -5   0  19      367.59      337.50     18.97 o 
  -3   0  19        4.08       17.68     10.12 o 
  -1   0  19      679.35      624.97     37.77 o 
   1   0  19      118.30      103.68     22.75 o 
   3   0  19      501.04      538.29     23.18 o 
  -7   1  19      107.49       91.91     17.00 o 
  -6   1  19       46.12       41.63      9.79 o 
  -5   1  19      117.51      101.99      9.70 o 
  -4   1  19        0.10       -0.18      6.36 o 
  -3   1  19     2920.45     2837.33     56.79 o 
  -2   1  19       10.70       22.26      8.36 o 
  -1   1  19     1493.02     1423.05     37.18 o 
   0   1  19        5.59       16.54     10.57 o 
   1   1  19      643.50      589.61     16.40 o 
   2   1  19      283.48      280.75      9.70 o 
   3   1  19     1379.44     1373.81     30.79 o 
   4   1  19      501.61      485.84     18.05 o 
   5   1  19      990.77      988.94     50.23 o 
  -6   2  19     1389.24     1448.93     48.87 o 
  -5   2  19        0.53        3.11      7.10 o 
  -4   2  19     2171.45     2243.10     47.23 o 
  -3   2  19       43.05       53.51      7.23 o 
  -2   2  19     2838.49     2684.09     59.04 o 
  -1   2  19      138.24      133.29      9.60 o 
   0   2  19     2387.06     2214.85     72.41 o 
   1   2  19       52.37       56.28      6.10 o 
   2   2  19      879.06      890.79     19.68 o 
   3   2  19        8.80       30.96      6.04 o 
   4   2  19     1738.99     1700.61     42.14 o 
   5   2  19      110.07      111.21     18.84 o 
  -6   3  19        0.50        2.36      9.92 o 
  -5   3  19      878.65      912.68     30.60 o 
  -4   3  19      267.60      266.56     13.84 o 
  -3   3  19     1328.07     1304.40     30.98 o 
  -2   3  19      139.89      125.34     12.87 o 
  -1   3  19      515.17      474.44     18.16 o 
   0   3  19      183.61      196.61     13.13 o 
   1   3  19      307.60      311.12     11.45 o 
   2   3  19       90.30       72.73      6.83 o 
   3   3  19      501.61      489.78     15.61 o 
   4   3  19      229.10      229.40     16.54 o 
   5   3  19      651.15      597.96     38.21 o 
  -6   4  19      638.14      703.36     31.08 o 
  -5   4  19        4.69       -7.69      8.58 o 
  -4   4  19        5.92        0.36      7.92 o 
  -3   4  19        5.34        5.71      7.13 o 
  -2   4  19       84.16       58.36     10.29 o 
  -1   4  19        1.61       -9.91      9.88 o 
   0   4  19      399.02      364.56     22.89 o 
   1   4  19      290.19      260.51     11.61 o 
   2   4  19      108.06       80.48      8.19 o 
   3   4  19      691.16      710.21     19.77 o 
   4   4  19        7.18       14.27      9.35 o 
   5   4  19      125.32      123.95     13.74 o 
  -6   5  19       35.35       43.33     12.03 o 
  -5   5  19      418.39      429.03     35.74 o 
  -4   5  19      130.78      130.97     13.14 o 
  -3   5  19     1704.10     1595.76     46.77 o 
  -2   5  19      120.36      114.13     20.68 o 
  -1   5  19     1139.43     1060.75     45.11 o 
   0   5  19      171.76      176.97     15.60 o 
   1   5  19     1106.91      963.36     24.84 o 
   2   5  19      149.83      153.99      9.98 o 
   3   5  19     1158.42     1195.71     28.62 o 
   4   5  19      114.78      145.29     16.54 o 
  -5   6  19      140.29      130.63     13.35 o 
  -4   6  19      494.49      511.70     22.98 o 
  -3   6  19        0.19       14.38      8.86 o 
  -2   6  19     3133.07     3092.99    106.11 o 
  -1   6  19       12.05       19.30     11.05 o 
   0   6  19     1147.19     1067.68     32.87 o 
   1   6  19      170.54      175.16     10.55 o 
   2   6  19      510.60      492.17     16.70 o 
   3   6  19       24.17       13.63      8.01 o 
   4   6  19     1199.77     1347.17     44.05 o 
  -5   7  19      149.11      176.48     16.25 o 
  -4   7  19        2.34       11.87      9.19 o 
  -3   7  19      147.85      150.04     14.30 o 
  -2   7  19        7.54       13.99     10.85 o 
  -1   7  19      529.29      538.90     55.23 o 
   0   7  19       45.38       42.27      8.51 o 
   1   7  19       35.18       46.70      7.21 o 
   2   7  19       30.27       19.85      6.86 o 
   3   7  19        5.98      -16.23     10.82 o 
   4   7  19       24.32       28.76     13.58 o 
  -4   8  19        5.90       10.81      9.46 o 
  -3   8  19      134.55      125.90     17.46 o 
  -2   8  19        4.28       -1.93     10.70 o 
  -1   8  19       20.67       13.81      8.39 o 
   0   8  19      651.46      638.32     24.22 o 
   1   8  19       55.28       64.91     12.27 o 
   2   8  19      303.26      293.67     25.26 o 
   3   8  19       36.70       28.88     12.90 o 
  -4   9  19        4.25       15.48     10.58 o 
  -3   9  19      289.79      323.65     24.64 o 
  -2   9  19      124.91      124.98     17.09 o 
  -1   9  19      261.51      240.76     14.90 o 
   0   9  19        0.75        0.25      8.11 o 
   1   9  19     1299.57     1444.55     60.74 o 
   2   9  19      309.24      312.45     26.96 o 
  -2  10  19      536.56      582.09     23.40 o 
  -1  10  19      105.10      108.47     11.50 o 
   0  10  19      183.12      174.30     20.96 o 
   1  10  19       31.96       63.37     15.47 o 
  -6   0  20      106.48       91.91     17.46 o 
  -4   0  20      188.88      153.66     12.94 o 
  -2   0  20     1155.10     1042.76     42.97 o 
   0   0  20      344.72      363.82     27.60 o 
   2   0  20      385.67      344.35     18.32 o 
  -6   1  20      407.74      412.22     18.41 o 
  -5   1  20      174.17      165.48     12.29 o 
  -4   1  20      561.12      571.49     18.01 o 
  -3   1  20      194.01      221.19     14.98 o 
  -2   1  20      472.75      418.85     17.38 o 
  -1   1  20        4.70       12.11      6.58 o 
   0   1  20     1456.02     1405.62     49.62 o 
   1   1  20     1139.17     1057.04     25.66 o 
   2   1  20      220.34      222.08     13.01 o 
   3   1  20      907.75      970.62     33.56 o 
  -6   2  20        0.08       17.66     10.26 o 
  -5   2  20      898.71      918.88     29.09 o 
  -4   2  20       42.27       51.46      8.24 o 
  -3   2  20     4465.31     4343.42     83.81 o 
  -2   2  20      305.25      284.93     16.99 o 
  -1   2  20      962.69      888.86     29.99 o 
   0   2  20       96.22      106.93     12.81 o 
   1   2  20      179.14      169.19      9.59 o 
   2   2  20      430.04      402.66     14.05 o 
   3   2  20     1770.08     1693.05     43.26 o 
   4   2  20       12.39        4.13     12.86 o 
  -6   3  20      176.58      197.62     18.52 o 
  -5   3  20      135.84      130.99     15.43 o 
  -4   3  20     1480.35     1429.69     42.47 o 
  -3   3  20       76.32       81.96      8.47 o 
  -2   3  20     1065.73      979.54     27.23 o 
  -1   3  20        1.00       -3.54      5.39 o 
   0   3  20       69.51       60.24      8.66 o 
   1   3  20     1398.56     1312.16     30.30 o 
   2   3  20      194.12      169.16     10.12 o 
   3   3  20     1355.33     1422.85     38.01 o 
   4   3  20      870.23      841.55     31.70 o 
  -5   4  20       66.45       75.44     12.68 o 
  -4   4  20       11.37       13.76      8.47 o 
  -3   4  20      297.48      270.14     15.79 o 
  -2   4  20      171.49      149.48     13.44 o 
  -1   4  20       28.12        4.98      9.25 o 
   0   4  20      575.64      555.22     29.39 o 
   1   4  20        1.80        7.94      5.95 o 
   2   4  20      830.44      825.11     24.74 o 
   3   4  20      617.47      667.11     22.49 o 
   4   4  20     1151.76     1194.32     40.28 o 
  -5   5  20        2.06        6.77     10.36 o 
  -4   5  20      868.87      872.78     39.03 o 
  -3   5  20      132.04      143.97     13.97 o 
  -2   5  20      576.47      543.53     24.31 o 
  -1   5  20      205.99      185.05     26.20 o 
   0   5  20     1468.72     1436.25     41.36 o 
   1   5  20        7.79        1.58      6.07 o 
   2   5  20      826.00      836.02     23.25 o 
   3   5  20      165.44      191.02     13.97 o 
   4   5  20      601.79      626.56     27.19 o 
  -5   6  20      624.67      681.96     31.75 o 
  -4   6  20       28.16       30.93      9.86 o 
  -3   6  20      879.34      906.55     32.57 o 
  -2   6  20      369.26      358.03     25.26 o 
  -1   6  20      967.98      974.15     43.91 o 
   0   6  20       79.93       84.13     10.01 o 
   1   6  20      487.81      476.48     16.58 o 
   2   6  20      118.13      137.21     17.29 o 
   3   6  20      611.69      615.66     27.19 o 
  -4   7  20      586.79      655.45     27.74 o 
  -3   7  20      260.83      244.26     18.00 o 
  -2   7  20      424.87      398.23     26.37 o 
  -1   7  20      380.06      345.91     24.87 o 
   0   7  20      170.75      173.20     13.43 o 
   1   7  20      147.94      132.60     16.09 o 
   2   7  20       40.78       46.11      9.54 o 
   3   7  20       86.06       62.96     14.57 o 
  -3   8  20       38.97       35.98     10.59 o 
  -2   8  20       30.37       31.88     12.65 o 
  -1   8  20      119.58      108.52     11.55 o 
   0   8  20       89.77      104.31     16.14 o 
   1   8  20      266.84      258.04     24.83 o 
   2   8  20      838.46      872.17     42.72 o 
  -2   9  20      501.54      543.04     32.08 o 
  -1   9  20       59.86       65.08     14.86 o 
   0   9  20      349.68      364.42     28.03 o 
   1   9  20        5.99        8.32     13.42 o 
  -5   0  21      507.10      483.14     34.51 o 
  -3   0  21     2000.20     1908.13     78.62 o 
  -1   0  21      771.47      702.89     41.45 o 
   1   0  21     1564.18     1403.82     46.41 o 
  -5   1  21      103.97      100.63     12.51 o 
  -4   1  21      255.32      271.54     20.55 o 
  -3   1  21      587.34      543.70     21.13 o 
  -2   1  21      206.85      190.80     12.70 o 
  -1   1  21      399.02      385.01     18.05 o 
   0   1  21      654.16      650.15     28.15 o 
   1   1  21        3.25       14.20      5.76 o 
   2   1  21      859.17      850.22     22.51 o 
  -5   2  21        5.69        3.44      7.49 o 
  -4   2  21     1695.78     1768.46     43.30 o 
  -3   2  21      249.54      285.53     15.87 o 
  -2   2  21      242.56      230.92     23.45 o 
  -1   2  21        2.65        4.52      6.58 o 
   0   2  21      145.86      141.99     14.61 o 
   1   2  21       84.71       62.11      7.06 o 
   2   2  21      569.40      520.40     16.60 o 
   3   2  21       35.18       50.54     14.24 o 
  -5   3  21      337.30      354.31     22.26 o 
  -4   3  21      141.12      145.96     13.62 o 
  -3   3  21      655.48      663.49     20.35 o 
  -2   3  21      232.12      224.62     14.89 o 
  -1   3  21        3.91       -8.01      6.58 o 
   0   3  21     1565.61     1516.34     55.14 o 
   1   3  21        1.53        3.32      5.84 o 
   2   3  21      605.15      615.15     40.51 o 
   3   3  21      417.72      420.90     28.98 o 
  -5   4  21      645.94      643.91     29.94 o 
  -4   4  21      106.17      108.39     14.28 o 
  -3   4  21      775.41      765.10     25.16 o 
  -2   4  21       72.32       60.50     10.18 o 
  -1   4  21      112.73      108.05     17.00 o 
   0   4  21      445.08      482.39     20.95 o 
   1   4  21     1525.01     1474.39     47.58 o 
   2   4  21       63.12       64.60     10.66 o 
   3   4  21     1904.32     1930.03     60.65 o 
  -4   5  21      249.73      275.33     25.13 o 
  -3   5  21      358.40      343.20     19.16 o 
  -2   5  21      154.68      154.66     14.75 o 
  -1   5  21      567.79      574.95     31.31 o 
   0   5  21      116.32      136.45     12.61 o 
   1   5  21       83.90       85.28     10.39 o 
   2   5  21      746.52      724.52     34.80 o 
   3   5  21      129.88      120.06     11.29 o 
  -4   6  21      438.97      457.36     22.84 o 
  -3   6  21      285.16      269.24     18.34 o 
  -2   6  21      199.34      200.05     16.33 o 
  -1   6  21       48.98       39.24     12.23 o 
   0   6  21      452.46      475.62     51.30 o 
   1   6  21       22.80       14.99      8.37 o 
   2   6  21      108.40       91.59     11.13 o 
  -3   7  21       66.93       73.77     12.02 o 
  -2   7  21      742.38      748.14     38.16 o 
  -1   7  21        1.17        2.56     11.21 o 
   0   7  21     1102.60     1135.92     50.29 o 
   1   7  21      133.74      104.09     11.77 o 
   2   7  21      658.05      692.62     56.85 o 
  -2   8  21       13.20       22.97     12.23 o 
  -1   8  21      475.19      537.14     33.02 o 
   0   8  21      202.51      213.50     40.45 o 
  -4   0  22      488.97      543.38     38.19 o 
  -2   0  22      376.48      333.74     25.53 o 
   0   0  22     3878.44     3667.65    163.77 o 
   2   0  22     2035.80     2052.52     98.03 o 
  -5   1  22      441.74      453.66     24.06 o 
  -4   1  22      160.12      154.23     14.32 o 
  -3   1  22      509.74      494.82     20.29 o 
  -2   1  22      145.58      112.65     10.53 o 
  -1   1  22      145.33      141.31     12.59 o 
   0   1  22        0.03       14.13      9.25 o 
   1   1  22      896.73      855.11     26.82 o 
   2   1  22      379.49      378.54     31.74 o 
  -4   2  22       68.53       88.96     14.04 o 
  -3   2  22      211.36      193.73     13.51 o 
  -2   2  22      139.87      143.43     11.58 o 
  -1   2  22      131.07      103.76     11.38 o 
   0   2  22      345.80      309.99     17.77 o 
   1   2  22      149.50      125.23     10.64 o 
   2   2  22       17.35       22.51     15.16 o 
  -4   3  22      136.79      150.87     18.43 o 
  -3   3  22     1188.45     1194.44     35.13 o 
  -2   3  22       55.36       45.96      9.09 o 
  -1   3  22      304.53      284.40     21.73 o 
   0   3  22       54.95       59.42      9.78 o 
   1   3  22      485.01      417.33     21.21 o 
   2   3  22        0.01       10.57     13.78 o 
  -4   4  22      769.07      781.08     41.44 o 
  -3   4  22      128.46      129.00     17.26 o 
  -2   4  22      638.89      614.91     32.76 o 
  -1   4  22      242.30      248.14     21.00 o 
   0   4  22     1349.99     1328.20     69.44 o 
   1   4  22      211.15      201.27     15.08 o 
   2   4  22     1477.34     1413.88     47.53 o 
  -3   5  22        0.52        1.32     10.28 o 
  -2   5  22        0.34       -2.03     10.20 o 
  -1   5  22      376.86      402.31     26.63 o 
   0   5  22        1.72       19.94     11.81 o 
   1   5  22      958.91      917.10     35.33 o 
   2   5  22        7.46        3.39      8.37 o 
  -3   6  22       24.09       28.30      9.99 o 
  -2   6  22      152.12      149.86     18.85 o 
  -1   6  22       14.94       21.11     12.15 o 
   0   6  22      663.41      661.24     43.04 o 
   1   6  22       26.50       19.15      9.27 o 
  -1   7  22     1347.86     1403.61     59.15 o 
   0   7  22       17.54       21.13     19.98 o 
  -3   0  23      845.39      813.41     38.40 o 
  -1   0  23     1563.00     1519.63    149.13 o 
   1   0  23     1630.12     1554.28     78.04 o 
  -4   1  23      254.45      235.10     18.17 o 
  -3   1  23       78.72       76.25      9.71 o 
  -2   1  23       78.12       57.93      8.61 o 
  -1   1  23       13.35        9.86      8.19 o 
   0   1  23      957.48      913.69     37.47 o 
   1   1  23       86.12       74.26     12.18 o 
  -3   2  23       86.25       85.74     10.18 o 
  -2   2  23       50.23       35.72      7.99 o 
  -1   2  23       51.36       40.16     11.98 o 
   0   2  23      313.49      312.28     18.49 o 
   1   2  23        1.62      -13.16      8.77 o 
   2   2  23       13.00        8.27     14.70 o 
  -3   3  23        4.66       15.61     11.05 o 
  -2   3  23      271.71      254.37     16.85 o 
  -1   3  23       18.22       12.91      8.62 o 
   0   3  23      913.73      863.34     40.73 o 
   1   3  23       44.06       39.53     13.25 o 
  -3   4  23      494.51      515.90     31.15 o 
  -2   4  23       23.16       16.21     11.73 o 
  -1   4  23      889.44      906.34     43.76 o 
   0   4  23       33.55       34.93     12.75 o 
   1   4  23     1377.10     1327.14     60.21 o 
  -2   5  23      201.07      193.93     19.96 o 
  -1   5  23       54.67       52.25     13.57 o 
   0   5  23      391.66      415.90     28.32 o 
  -2   0  24      311.29      291.99     23.13 o 
   0   0  24     1909.22     1930.68     94.73 o 
  -2   1  24      299.25      279.43     16.20 o 
  -1   1  24      481.22      465.47     22.15 o 
   0   1  24      819.44      821.39     49.34 o 
  -1   2  24      367.32      339.36     19.82 o 
                                                 
